# Supplementary material for: A blood-based biomarker workflow for optimal tau-PET referral in memory clinic settings
Source: Nat Commun. 2024 Mar 14;15:2311. doi: 10.1038/s41467-024-46603-2 (PMC10940585; doi:10.1038/s41467-024-46603-2)
Supplement: Supplementary file 4 — Source Data [file 41467_2024_46603_MOESM4_ESM.xlsx]

## Sheet: figure 1a
cohort	bmk	iteration	sens_val	percent_under
BioFINDER-2	Ab42Ab40	1	0.5	0.659898
BioFINDER-2	Ab42Ab40	1	0.6	0.558376
BioFINDER-2	Ab42Ab40	1	0.7	0.48731
BioFINDER-2	Ab42Ab40	1	0.8	0.416244
BioFINDER-2	Ab42Ab40	1	0.9	0.279188
BioFINDER-2	Ab42Ab40	1	0.95	0.167513
BioFINDER-2	Ab42Ab40	1	0.975	0.13198
BioFINDER-2	Ab42Ab40	1	0.99	0.13198
BioFINDER-2	Ab42Ab40	2	0.5	0.659686
BioFINDER-2	Ab42Ab40	2	0.6	0.554974
BioFINDER-2	Ab42Ab40	2	0.7	0.445026
BioFINDER-2	Ab42Ab40	2	0.8	0.361257
BioFINDER-2	Ab42Ab40	2	0.9	0.219895
BioFINDER-2	Ab42Ab40	2	0.95	0.109948
BioFINDER-2	Ab42Ab40	2	0.975	0.0314136
BioFINDER-2	Ab42Ab40	2	0.99	0.0052356
BioFINDER-2	Ab42Ab40	3	0.5	0.584699
BioFINDER-2	Ab42Ab40	3	0.6	0.491803
BioFINDER-2	Ab42Ab40	3	0.7	0.404372
BioFINDER-2	Ab42Ab40	3	0.8	0.31694
BioFINDER-2	Ab42Ab40	3	0.9	0.153005
BioFINDER-2	Ab42Ab40	3	0.95	0.0983607
BioFINDER-2	Ab42Ab40	3	0.975	0.0710383
BioFINDER-2	Ab42Ab40	3	0.99	0.0601093
BioFINDER-2	Ab42Ab40	4	0.5	0.647959
BioFINDER-2	Ab42Ab40	4	0.6	0.561224
BioFINDER-2	Ab42Ab40	4	0.7	0.423469
BioFINDER-2	Ab42Ab40	4	0.8	0.362245
BioFINDER-2	Ab42Ab40	4	0.9	0.25
BioFINDER-2	Ab42Ab40	4	0.95	0.158163
BioFINDER-2	Ab42Ab40	4	0.975	0.0969388
BioFINDER-2	Ab42Ab40	4	0.99	0.0918367
BioFINDER-2	Ab42Ab40	5	0.5	0.634021
BioFINDER-2	Ab42Ab40	5	0.6	0.505155
BioFINDER-2	Ab42Ab40	5	0.7	0.412371
BioFINDER-2	Ab42Ab40	5	0.8	0.324742
BioFINDER-2	Ab42Ab40	5	0.9	0.257732
BioFINDER-2	Ab42Ab40	5	0.95	0.139175
BioFINDER-2	Ab42Ab40	5	0.975	0.056701
BioFINDER-2	Ab42Ab40	5	0.99	0.0154639
BioFINDER-2	Ab42Ab40	6	0.5	0.694301
BioFINDER-2	Ab42Ab40	6	0.6	0.57513
BioFINDER-2	Ab42Ab40	6	0.7	0.476684
BioFINDER-2	Ab42Ab40	6	0.8	0.398964
BioFINDER-2	Ab42Ab40	6	0.9	0.253886
BioFINDER-2	Ab42Ab40	6	0.95	0.124352
BioFINDER-2	Ab42Ab40	6	0.975	0.0518135
BioFINDER-2	Ab42Ab40	6	0.99	0.0518135
BioFINDER-2	Ab42Ab40	7	0.5	0.64532
BioFINDER-2	Ab42Ab40	7	0.6	0.546798
BioFINDER-2	Ab42Ab40	7	0.7	0.477833
BioFINDER-2	Ab42Ab40	7	0.8	0.374384
BioFINDER-2	Ab42Ab40	7	0.9	0.251232
BioFINDER-2	Ab42Ab40	7	0.95	0.133005
BioFINDER-2	Ab42Ab40	7	0.975	0.0788177
BioFINDER-2	Ab42Ab40	7	0.99	0.00985222
BioFINDER-2	Ab42Ab40	8	0.5	0.62963
BioFINDER-2	Ab42Ab40	8	0.6	0.550265
BioFINDER-2	Ab42Ab40	8	0.7	0.460317
BioFINDER-2	Ab42Ab40	8	0.8	0.37037
BioFINDER-2	Ab42Ab40	8	0.9	0.169312
BioFINDER-2	Ab42Ab40	8	0.95	0.126984
BioFINDER-2	Ab42Ab40	8	0.975	0.0740741
BioFINDER-2	Ab42Ab40	8	0.99	0.005291
BioFINDER-2	Ab42Ab40	9	0.5	0.685864
BioFINDER-2	Ab42Ab40	9	0.6	0.586387
BioFINDER-2	Ab42Ab40	9	0.7	0.465969
BioFINDER-2	Ab42Ab40	9	0.8	0.366492
BioFINDER-2	Ab42Ab40	9	0.9	0.26178
BioFINDER-2	Ab42Ab40	9	0.95	0.198953
BioFINDER-2	Ab42Ab40	9	0.975	0.109948
BioFINDER-2	Ab42Ab40	9	0.99	0.0994764
BioFINDER-2	Ab42Ab40	10	0.5	0.625
BioFINDER-2	Ab42Ab40	10	0.6	0.528846
BioFINDER-2	Ab42Ab40	10	0.7	0.471154
BioFINDER-2	Ab42Ab40	10	0.8	0.408654
BioFINDER-2	Ab42Ab40	10	0.9	0.254808
BioFINDER-2	Ab42Ab40	10	0.95	0.182692
BioFINDER-2	Ab42Ab40	10	0.975	0.120192
BioFINDER-2	Ab42Ab40	10	0.99	0.00961539
BioFINDER-2	Ab42Ab40	11	0.5	0.653266
BioFINDER-2	Ab42Ab40	11	0.6	0.567839
BioFINDER-2	Ab42Ab40	11	0.7	0.447236
BioFINDER-2	Ab42Ab40	11	0.8	0.376884
BioFINDER-2	Ab42Ab40	11	0.9	0.306533
BioFINDER-2	Ab42Ab40	11	0.95	0.201005
BioFINDER-2	Ab42Ab40	11	0.975	0.170854
BioFINDER-2	Ab42Ab40	11	0.99	0.0301508
BioFINDER-2	Ab42Ab40	12	0.5	0.664948
BioFINDER-2	Ab42Ab40	12	0.6	0.618557
BioFINDER-2	Ab42Ab40	12	0.7	0.479381
BioFINDER-2	Ab42Ab40	12	0.8	0.381443
BioFINDER-2	Ab42Ab40	12	0.9	0.237113
BioFINDER-2	Ab42Ab40	12	0.95	0.149485
BioFINDER-2	Ab42Ab40	12	0.975	0.103093
BioFINDER-2	Ab42Ab40	12	0.99	0.0463918
BioFINDER-2	Ab42Ab40	13	0.5	0.653409
BioFINDER-2	Ab42Ab40	13	0.6	0.573864
BioFINDER-2	Ab42Ab40	13	0.7	0.471591
BioFINDER-2	Ab42Ab40	13	0.8	0.357955
BioFINDER-2	Ab42Ab40	13	0.9	0.193182
BioFINDER-2	Ab42Ab40	13	0.95	0.102273
BioFINDER-2	Ab42Ab40	13	0.975	0.0170455
BioFINDER-2	Ab42Ab40	13	0.99	0.0113636
BioFINDER-2	Ab42Ab40	14	0.5	0.678756
BioFINDER-2	Ab42Ab40	14	0.6	0.564767
BioFINDER-2	Ab42Ab40	14	0.7	0.46114
BioFINDER-2	Ab42Ab40	14	0.8	0.326425
BioFINDER-2	Ab42Ab40	14	0.9	0.19171
BioFINDER-2	Ab42Ab40	14	0.95	0.134715
BioFINDER-2	Ab42Ab40	14	0.975	0.108808
BioFINDER-2	Ab42Ab40	14	0.99	0.0777202
BioFINDER-2	Ab42Ab40	15	0.5	0.665049
BioFINDER-2	Ab42Ab40	15	0.6	0.57767
BioFINDER-2	Ab42Ab40	15	0.7	0.475728
BioFINDER-2	Ab42Ab40	15	0.8	0.315534
BioFINDER-2	Ab42Ab40	15	0.9	0.23301
BioFINDER-2	Ab42Ab40	15	0.95	0.174757
BioFINDER-2	Ab42Ab40	15	0.975	0.121359
BioFINDER-2	Ab42Ab40	15	0.99	0.0776699
BioFINDER-2	Ab42Ab40	16	0.5	0.655
BioFINDER-2	Ab42Ab40	16	0.6	0.57
BioFINDER-2	Ab42Ab40	16	0.7	0.455
BioFINDER-2	Ab42Ab40	16	0.8	0.38
BioFINDER-2	Ab42Ab40	16	0.9	0.19
BioFINDER-2	Ab42Ab40	16	0.95	0.115
BioFINDER-2	Ab42Ab40	16	0.975	0.085
BioFINDER-2	Ab42Ab40	16	0.99	0.065
BioFINDER-2	Ab42Ab40	17	0.5	0.675
BioFINDER-2	Ab42Ab40	17	0.6	0.55
BioFINDER-2	Ab42Ab40	17	0.7	0.46
BioFINDER-2	Ab42Ab40	17	0.8	0.355
BioFINDER-2	Ab42Ab40	17	0.9	0.225
BioFINDER-2	Ab42Ab40	17	0.95	0.145
BioFINDER-2	Ab42Ab40	17	0.975	0.085
BioFINDER-2	Ab42Ab40	17	0.99	0.07
BioFINDER-2	Ab42Ab40	18	0.5	0.673367
BioFINDER-2	Ab42Ab40	18	0.6	0.547739
BioFINDER-2	Ab42Ab40	18	0.7	0.482412
BioFINDER-2	Ab42Ab40	18	0.8	0.39196
BioFINDER-2	Ab42Ab40	18	0.9	0.261307
BioFINDER-2	Ab42Ab40	18	0.95	0.241206
BioFINDER-2	Ab42Ab40	18	0.975	0.150754
BioFINDER-2	Ab42Ab40	18	0.99	0.150754
BioFINDER-2	Ab42Ab40	19	0.5	0.625641
BioFINDER-2	Ab42Ab40	19	0.6	0.528205
BioFINDER-2	Ab42Ab40	19	0.7	0.415385
BioFINDER-2	Ab42Ab40	19	0.8	0.297436
BioFINDER-2	Ab42Ab40	19	0.9	0.2
BioFINDER-2	Ab42Ab40	19	0.95	0.148718
BioFINDER-2	Ab42Ab40	19	0.975	0.0615385
BioFINDER-2	Ab42Ab40	19	0.99	0.0564103
BioFINDER-2	Ab42Ab40	20	0.5	0.683333
BioFINDER-2	Ab42Ab40	20	0.6	0.633333
BioFINDER-2	Ab42Ab40	20	0.7	0.511111
BioFINDER-2	Ab42Ab40	20	0.8	0.361111
BioFINDER-2	Ab42Ab40	20	0.9	0.288889
BioFINDER-2	Ab42Ab40	20	0.95	0.133333
BioFINDER-2	Ab42Ab40	20	0.975	0.0888889
BioFINDER-2	Ab42Ab40	20	0.99	0.0833333
BioFINDER-2	Ab42Ab40	21	0.5	0.624339
BioFINDER-2	Ab42Ab40	21	0.6	0.460317
BioFINDER-2	Ab42Ab40	21	0.7	0.380952
BioFINDER-2	Ab42Ab40	21	0.8	0.301587
BioFINDER-2	Ab42Ab40	21	0.9	0.190476
BioFINDER-2	Ab42Ab40	21	0.95	0.121693
BioFINDER-2	Ab42Ab40	21	0.975	0.0687831
BioFINDER-2	Ab42Ab40	21	0.99	0.047619
BioFINDER-2	Ab42Ab40	22	0.5	0.679612
BioFINDER-2	Ab42Ab40	22	0.6	0.548544
BioFINDER-2	Ab42Ab40	22	0.7	0.441748
BioFINDER-2	Ab42Ab40	22	0.8	0.354369
BioFINDER-2	Ab42Ab40	22	0.9	0.247573
BioFINDER-2	Ab42Ab40	22	0.95	0.131068
BioFINDER-2	Ab42Ab40	22	0.975	0.0631068
BioFINDER-2	Ab42Ab40	22	0.99	0.0582524
BioFINDER-2	Ab42Ab40	23	0.5	0.597765
BioFINDER-2	Ab42Ab40	23	0.6	0.536313
BioFINDER-2	Ab42Ab40	23	0.7	0.391061
BioFINDER-2	Ab42Ab40	23	0.8	0.307263
BioFINDER-2	Ab42Ab40	23	0.9	0.195531
BioFINDER-2	Ab42Ab40	23	0.95	0.0893855
BioFINDER-2	Ab42Ab40	23	0.975	0.0614525
BioFINDER-2	Ab42Ab40	23	0.99	0.0446927
BioFINDER-2	Ab42Ab40	24	0.5	0.668317
BioFINDER-2	Ab42Ab40	24	0.6	0.574257
BioFINDER-2	Ab42Ab40	24	0.7	0.480198
BioFINDER-2	Ab42Ab40	24	0.8	0.356436
BioFINDER-2	Ab42Ab40	24	0.9	0.292079
BioFINDER-2	Ab42Ab40	24	0.95	0.212871
BioFINDER-2	Ab42Ab40	24	0.975	0.123762
BioFINDER-2	Ab42Ab40	24	0.99	0.0594059
BioFINDER-2	Ab42Ab40	25	0.5	0.645161
BioFINDER-2	Ab42Ab40	25	0.6	0.516129
BioFINDER-2	Ab42Ab40	25	0.7	0.435484
BioFINDER-2	Ab42Ab40	25	0.8	0.344086
BioFINDER-2	Ab42Ab40	25	0.9	0.247312
BioFINDER-2	Ab42Ab40	25	0.95	0.129032
BioFINDER-2	Ab42Ab40	25	0.975	0.112903
BioFINDER-2	Ab42Ab40	25	0.99	0.0107527
BioFINDER-2	Ab42Ab40	26	0.5	0.643617
BioFINDER-2	Ab42Ab40	26	0.6	0.531915
BioFINDER-2	Ab42Ab40	26	0.7	0.462766
BioFINDER-2	Ab42Ab40	26	0.8	0.37234
BioFINDER-2	Ab42Ab40	26	0.9	0.265957
BioFINDER-2	Ab42Ab40	26	0.95	0.175532
BioFINDER-2	Ab42Ab40	26	0.975	0.111702
BioFINDER-2	Ab42Ab40	26	0.99	0.101064
BioFINDER-2	Ab42Ab40	27	0.5	0.640625
BioFINDER-2	Ab42Ab40	27	0.6	0.588542
BioFINDER-2	Ab42Ab40	27	0.7	0.5
BioFINDER-2	Ab42Ab40	27	0.8	0.390625
BioFINDER-2	Ab42Ab40	27	0.9	0.265625
BioFINDER-2	Ab42Ab40	27	0.95	0.15625
BioFINDER-2	Ab42Ab40	27	0.975	0.0520833
BioFINDER-2	Ab42Ab40	27	0.99	0.015625
BioFINDER-2	Ab42Ab40	28	0.5	0.614583
BioFINDER-2	Ab42Ab40	28	0.6	0.557292
BioFINDER-2	Ab42Ab40	28	0.7	0.40625
BioFINDER-2	Ab42Ab40	28	0.8	0.333333
BioFINDER-2	Ab42Ab40	28	0.9	0.21875
BioFINDER-2	Ab42Ab40	28	0.95	0.109375
BioFINDER-2	Ab42Ab40	28	0.975	0.03125
BioFINDER-2	Ab42Ab40	28	0.99	0.0104167
BioFINDER-2	Ab42Ab40	29	0.5	0.686869
BioFINDER-2	Ab42Ab40	29	0.6	0.60101
BioFINDER-2	Ab42Ab40	29	0.7	0.449495
BioFINDER-2	Ab42Ab40	29	0.8	0.388889
BioFINDER-2	Ab42Ab40	29	0.9	0.277778
BioFINDER-2	Ab42Ab40	29	0.95	0.217172
BioFINDER-2	Ab42Ab40	29	0.975	0.0909091
BioFINDER-2	Ab42Ab40	29	0.99	0.0858586
BioFINDER-2	Ab42Ab40	30	0.5	0.610837
BioFINDER-2	Ab42Ab40	30	0.6	0.53202
BioFINDER-2	Ab42Ab40	30	0.7	0.453202
BioFINDER-2	Ab42Ab40	30	0.8	0.369458
BioFINDER-2	Ab42Ab40	30	0.9	0.246305
BioFINDER-2	Ab42Ab40	30	0.95	0.187192
BioFINDER-2	Ab42Ab40	30	0.975	0.1133
BioFINDER-2	Ab42Ab40	30	0.99	0.0738916
BioFINDER-2	Ab42Ab40	31	0.5	0.659794
BioFINDER-2	Ab42Ab40	31	0.6	0.541237
BioFINDER-2	Ab42Ab40	31	0.7	0.427835
BioFINDER-2	Ab42Ab40	31	0.8	0.340206
BioFINDER-2	Ab42Ab40	31	0.9	0.231959
BioFINDER-2	Ab42Ab40	31	0.95	0.14433
BioFINDER-2	Ab42Ab40	31	0.975	0.0876289
BioFINDER-2	Ab42Ab40	31	0.99	0.00515464
BioFINDER-2	Ab42Ab40	32	0.5	0.637306
BioFINDER-2	Ab42Ab40	32	0.6	0.544041
BioFINDER-2	Ab42Ab40	32	0.7	0.466321
BioFINDER-2	Ab42Ab40	32	0.8	0.367876
BioFINDER-2	Ab42Ab40	32	0.9	0.233161
BioFINDER-2	Ab42Ab40	32	0.95	0.134715
BioFINDER-2	Ab42Ab40	32	0.975	0.0259067
BioFINDER-2	Ab42Ab40	32	0.99	0.00518135
BioFINDER-2	Ab42Ab40	33	0.5	0.611399
BioFINDER-2	Ab42Ab40	33	0.6	0.523316
BioFINDER-2	Ab42Ab40	33	0.7	0.445596
BioFINDER-2	Ab42Ab40	33	0.8	0.362694
BioFINDER-2	Ab42Ab40	33	0.9	0.212435
BioFINDER-2	Ab42Ab40	33	0.95	0.129534
BioFINDER-2	Ab42Ab40	33	0.975	0.103627
BioFINDER-2	Ab42Ab40	33	0.99	0.0673575
BioFINDER-2	Ab42Ab40	34	0.5	0.625
BioFINDER-2	Ab42Ab40	34	0.6	0.527174
BioFINDER-2	Ab42Ab40	34	0.7	0.413043
BioFINDER-2	Ab42Ab40	34	0.8	0.315217
BioFINDER-2	Ab42Ab40	34	0.9	0.23913
BioFINDER-2	Ab42Ab40	34	0.95	0.163043
BioFINDER-2	Ab42Ab40	34	0.975	0.0706522
BioFINDER-2	Ab42Ab40	34	0.99	0.0597826
BioFINDER-2	Ab42Ab40	35	0.5	0.7
BioFINDER-2	Ab42Ab40	35	0.6	0.616667
BioFINDER-2	Ab42Ab40	35	0.7	0.544444
BioFINDER-2	Ab42Ab40	35	0.8	0.416667
BioFINDER-2	Ab42Ab40	35	0.9	0.188889
BioFINDER-2	Ab42Ab40	35	0.95	0.0888889
BioFINDER-2	Ab42Ab40	35	0.975	0.0666667
BioFINDER-2	Ab42Ab40	35	0.99	0.05
BioFINDER-2	Ab42Ab40	36	0.5	0.615385
BioFINDER-2	Ab42Ab40	36	0.6	0.528205
BioFINDER-2	Ab42Ab40	36	0.7	0.451282
BioFINDER-2	Ab42Ab40	36	0.8	0.358974
BioFINDER-2	Ab42Ab40	36	0.9	0.241026
BioFINDER-2	Ab42Ab40	36	0.95	0.158974
BioFINDER-2	Ab42Ab40	36	0.975	0.0871795
BioFINDER-2	Ab42Ab40	36	0.99	0.0615385
BioFINDER-2	Ab42Ab40	37	0.5	0.707921
BioFINDER-2	Ab42Ab40	37	0.6	0.59901
BioFINDER-2	Ab42Ab40	37	0.7	0.450495
BioFINDER-2	Ab42Ab40	37	0.8	0.376238
BioFINDER-2	Ab42Ab40	37	0.9	0.232673
BioFINDER-2	Ab42Ab40	37	0.95	0.113861
BioFINDER-2	Ab42Ab40	37	0.975	0.0891089
BioFINDER-2	Ab42Ab40	37	0.99	0.0049505
BioFINDER-2	Ab42Ab40	38	0.5	0.668449
BioFINDER-2	Ab42Ab40	38	0.6	0.582888
BioFINDER-2	Ab42Ab40	38	0.7	0.449198
BioFINDER-2	Ab42Ab40	38	0.8	0.379679
BioFINDER-2	Ab42Ab40	38	0.9	0.256684
BioFINDER-2	Ab42Ab40	38	0.95	0.181818
BioFINDER-2	Ab42Ab40	38	0.975	0.117647
BioFINDER-2	Ab42Ab40	38	0.99	0.0641711
BioFINDER-2	Ab42Ab40	39	0.5	0.704918
BioFINDER-2	Ab42Ab40	39	0.6	0.628415
BioFINDER-2	Ab42Ab40	39	0.7	0.497268
BioFINDER-2	Ab42Ab40	39	0.8	0.355191
BioFINDER-2	Ab42Ab40	39	0.9	0.196721
BioFINDER-2	Ab42Ab40	39	0.95	0.125683
BioFINDER-2	Ab42Ab40	39	0.975	0.0491803
BioFINDER-2	Ab42Ab40	39	0.99	0.00546448
BioFINDER-2	Ab42Ab40	40	0.5	0.668508
BioFINDER-2	Ab42Ab40	40	0.6	0.574586
BioFINDER-2	Ab42Ab40	40	0.7	0.469613
BioFINDER-2	Ab42Ab40	40	0.8	0.375691
BioFINDER-2	Ab42Ab40	40	0.9	0.276243
BioFINDER-2	Ab42Ab40	40	0.95	0.187845
BioFINDER-2	Ab42Ab40	40	0.975	0.0883978
BioFINDER-2	Ab42Ab40	40	0.99	0.0552486
BioFINDER-2	Ab42Ab40	41	0.5	0.592965
BioFINDER-2	Ab42Ab40	41	0.6	0.502513
BioFINDER-2	Ab42Ab40	41	0.7	0.407035
BioFINDER-2	Ab42Ab40	41	0.8	0.316583
BioFINDER-2	Ab42Ab40	41	0.9	0.19598
BioFINDER-2	Ab42Ab40	41	0.95	0.165829
BioFINDER-2	Ab42Ab40	41	0.975	0.140704
BioFINDER-2	Ab42Ab40	41	0.99	0.130653
BioFINDER-2	Ab42Ab40	42	0.5	0.673575
BioFINDER-2	Ab42Ab40	42	0.6	0.559585
BioFINDER-2	Ab42Ab40	42	0.7	0.466321
BioFINDER-2	Ab42Ab40	42	0.8	0.321244
BioFINDER-2	Ab42Ab40	42	0.9	0.181347
BioFINDER-2	Ab42Ab40	42	0.95	0.145078
BioFINDER-2	Ab42Ab40	42	0.975	0.0725389
BioFINDER-2	Ab42Ab40	42	0.99	0.00518135
BioFINDER-2	Ab42Ab40	43	0.5	0.668421
BioFINDER-2	Ab42Ab40	43	0.6	0.568421
BioFINDER-2	Ab42Ab40	43	0.7	0.468421
BioFINDER-2	Ab42Ab40	43	0.8	0.368421
BioFINDER-2	Ab42Ab40	43	0.9	0.231579
BioFINDER-2	Ab42Ab40	43	0.95	0.136842
BioFINDER-2	Ab42Ab40	43	0.975	0.105263
BioFINDER-2	Ab42Ab40	43	0.99	0.0368421
BioFINDER-2	Ab42Ab40	44	0.5	0.646154
BioFINDER-2	Ab42Ab40	44	0.6	0.584615
BioFINDER-2	Ab42Ab40	44	0.7	0.430769
BioFINDER-2	Ab42Ab40	44	0.8	0.323077
BioFINDER-2	Ab42Ab40	44	0.9	0.184615
BioFINDER-2	Ab42Ab40	44	0.95	0.117949
BioFINDER-2	Ab42Ab40	44	0.975	0.0666667
BioFINDER-2	Ab42Ab40	44	0.99	0.0666667
BioFINDER-2	Ab42Ab40	45	0.5	0.666667
BioFINDER-2	Ab42Ab40	45	0.6	0.598039
BioFINDER-2	Ab42Ab40	45	0.7	0.5
BioFINDER-2	Ab42Ab40	45	0.8	0.362745
BioFINDER-2	Ab42Ab40	45	0.9	0.220588
BioFINDER-2	Ab42Ab40	45	0.95	0.132353
BioFINDER-2	Ab42Ab40	45	0.975	0.107843
BioFINDER-2	Ab42Ab40	45	0.99	0.0980392
BioFINDER-2	Ab42Ab40	46	0.5	0.647668
BioFINDER-2	Ab42Ab40	46	0.6	0.544041
BioFINDER-2	Ab42Ab40	46	0.7	0.450777
BioFINDER-2	Ab42Ab40	46	0.8	0.331606
BioFINDER-2	Ab42Ab40	46	0.9	0.238342
BioFINDER-2	Ab42Ab40	46	0.95	0.11399
BioFINDER-2	Ab42Ab40	46	0.975	0.0673575
BioFINDER-2	Ab42Ab40	46	0.99	0.00518135
BioFINDER-2	Ab42Ab40	47	0.5	0.657895
BioFINDER-2	Ab42Ab40	47	0.6	0.568421
BioFINDER-2	Ab42Ab40	47	0.7	0.510526
BioFINDER-2	Ab42Ab40	47	0.8	0.389474
BioFINDER-2	Ab42Ab40	47	0.9	0.221053
BioFINDER-2	Ab42Ab40	47	0.95	0.163158
BioFINDER-2	Ab42Ab40	47	0.975	0.131579
BioFINDER-2	Ab42Ab40	47	0.99	0.121053
BioFINDER-2	Ab42Ab40	48	0.5	0.664865
BioFINDER-2	Ab42Ab40	48	0.6	0.567568
BioFINDER-2	Ab42Ab40	48	0.7	0.443243
BioFINDER-2	Ab42Ab40	48	0.8	0.372973
BioFINDER-2	Ab42Ab40	48	0.9	0.232432
BioFINDER-2	Ab42Ab40	48	0.95	0.140541
BioFINDER-2	Ab42Ab40	48	0.975	0.0864865
BioFINDER-2	Ab42Ab40	48	0.99	0.0540541
BioFINDER-2	Ab42Ab40	49	0.5	0.663212
BioFINDER-2	Ab42Ab40	49	0.6	0.544041
BioFINDER-2	Ab42Ab40	49	0.7	0.471503
BioFINDER-2	Ab42Ab40	49	0.8	0.367876
BioFINDER-2	Ab42Ab40	49	0.9	0.279793
BioFINDER-2	Ab42Ab40	49	0.95	0.129534
BioFINDER-2	Ab42Ab40	49	0.975	0.0518135
BioFINDER-2	Ab42Ab40	49	0.99	0.0103627
BioFINDER-2	Ab42Ab40	50	0.5	0.659794
BioFINDER-2	Ab42Ab40	50	0.6	0.582474
BioFINDER-2	Ab42Ab40	50	0.7	0.448454
BioFINDER-2	Ab42Ab40	50	0.8	0.365979
BioFINDER-2	Ab42Ab40	50	0.9	0.278351
BioFINDER-2	Ab42Ab40	50	0.95	0.195876
BioFINDER-2	Ab42Ab40	50	0.975	0.118557
BioFINDER-2	Ab42Ab40	50	0.99	0.0876289
BioFINDER-2	Ab42Ab40	51	0.5	0.693122
BioFINDER-2	Ab42Ab40	51	0.6	0.592593
BioFINDER-2	Ab42Ab40	51	0.7	0.492063
BioFINDER-2	Ab42Ab40	51	0.8	0.42328
BioFINDER-2	Ab42Ab40	51	0.9	0.285714
BioFINDER-2	Ab42Ab40	51	0.95	0.195767
BioFINDER-2	Ab42Ab40	51	0.975	0.148148
BioFINDER-2	Ab42Ab40	51	0.99	0.0740741
BioFINDER-2	Ab42Ab40	52	0.5	0.687831
BioFINDER-2	Ab42Ab40	52	0.6	0.560847
BioFINDER-2	Ab42Ab40	52	0.7	0.486772
BioFINDER-2	Ab42Ab40	52	0.8	0.391534
BioFINDER-2	Ab42Ab40	52	0.9	0.238095
BioFINDER-2	Ab42Ab40	52	0.95	0.201058
BioFINDER-2	Ab42Ab40	52	0.975	0.121693
BioFINDER-2	Ab42Ab40	52	0.99	0.0846561
BioFINDER-2	Ab42Ab40	53	0.5	0.695431
BioFINDER-2	Ab42Ab40	53	0.6	0.598985
BioFINDER-2	Ab42Ab40	53	0.7	0.451777
BioFINDER-2	Ab42Ab40	53	0.8	0.304569
BioFINDER-2	Ab42Ab40	53	0.9	0.238579
BioFINDER-2	Ab42Ab40	53	0.95	0.147208
BioFINDER-2	Ab42Ab40	53	0.975	0.0964467
BioFINDER-2	Ab42Ab40	53	0.99	0.0101523
BioFINDER-2	Ab42Ab40	54	0.5	0.666667
BioFINDER-2	Ab42Ab40	54	0.6	0.552083
BioFINDER-2	Ab42Ab40	54	0.7	0.453125
BioFINDER-2	Ab42Ab40	54	0.8	0.34375
BioFINDER-2	Ab42Ab40	54	0.9	0.244792
BioFINDER-2	Ab42Ab40	54	0.95	0.15625
BioFINDER-2	Ab42Ab40	54	0.975	0.0729167
BioFINDER-2	Ab42Ab40	54	0.99	0.00520833
BioFINDER-2	Ab42Ab40	55	0.5	0.645833
BioFINDER-2	Ab42Ab40	55	0.6	0.53125
BioFINDER-2	Ab42Ab40	55	0.7	0.40625
BioFINDER-2	Ab42Ab40	55	0.8	0.28125
BioFINDER-2	Ab42Ab40	55	0.9	0.182292
BioFINDER-2	Ab42Ab40	55	0.95	0.109375
BioFINDER-2	Ab42Ab40	55	0.975	0.046875
BioFINDER-2	Ab42Ab40	55	0.99	0.0208333
BioFINDER-2	Ab42Ab40	56	0.5	0.640884
BioFINDER-2	Ab42Ab40	56	0.6	0.541436
BioFINDER-2	Ab42Ab40	56	0.7	0.464088
BioFINDER-2	Ab42Ab40	56	0.8	0.325967
BioFINDER-2	Ab42Ab40	56	0.9	0.20442
BioFINDER-2	Ab42Ab40	56	0.95	0.121547
BioFINDER-2	Ab42Ab40	56	0.975	0.0607735
BioFINDER-2	Ab42Ab40	56	0.99	0.00552486
BioFINDER-2	Ab42Ab40	57	0.5	0.621762
BioFINDER-2	Ab42Ab40	57	0.6	0.53886
BioFINDER-2	Ab42Ab40	57	0.7	0.466321
BioFINDER-2	Ab42Ab40	57	0.8	0.34715
BioFINDER-2	Ab42Ab40	57	0.9	0.259067
BioFINDER-2	Ab42Ab40	57	0.95	0.150259
BioFINDER-2	Ab42Ab40	57	0.975	0.139896
BioFINDER-2	Ab42Ab40	57	0.99	0.119171
BioFINDER-2	Ab42Ab40	58	0.5	0.584158
BioFINDER-2	Ab42Ab40	58	0.6	0.480198
BioFINDER-2	Ab42Ab40	58	0.7	0.39604
BioFINDER-2	Ab42Ab40	58	0.8	0.316832
BioFINDER-2	Ab42Ab40	58	0.9	0.193069
BioFINDER-2	Ab42Ab40	58	0.95	0.123762
BioFINDER-2	Ab42Ab40	58	0.975	0.0544554
BioFINDER-2	Ab42Ab40	58	0.99	0.00990099
BioFINDER-2	Ab42Ab40	59	0.5	0.691489
BioFINDER-2	Ab42Ab40	59	0.6	0.606383
BioFINDER-2	Ab42Ab40	59	0.7	0.537234
BioFINDER-2	Ab42Ab40	59	0.8	0.420213
BioFINDER-2	Ab42Ab40	59	0.9	0.260638
BioFINDER-2	Ab42Ab40	59	0.95	0.207447
BioFINDER-2	Ab42Ab40	59	0.975	0.117021
BioFINDER-2	Ab42Ab40	59	0.99	0.0106383
BioFINDER-2	Ab42Ab40	60	0.5	0.619792
BioFINDER-2	Ab42Ab40	60	0.6	0.489583
BioFINDER-2	Ab42Ab40	60	0.7	0.390625
BioFINDER-2	Ab42Ab40	60	0.8	0.307292
BioFINDER-2	Ab42Ab40	60	0.9	0.234375
BioFINDER-2	Ab42Ab40	60	0.95	0.15625
BioFINDER-2	Ab42Ab40	60	0.975	0.0989583
BioFINDER-2	Ab42Ab40	60	0.99	0.0520833
BioFINDER-2	Ab42Ab40	61	0.5	0.654255
BioFINDER-2	Ab42Ab40	61	0.6	0.558511
BioFINDER-2	Ab42Ab40	61	0.7	0.473404
BioFINDER-2	Ab42Ab40	61	0.8	0.340426
BioFINDER-2	Ab42Ab40	61	0.9	0.18617
BioFINDER-2	Ab42Ab40	61	0.95	0.148936
BioFINDER-2	Ab42Ab40	61	0.975	0.12766
BioFINDER-2	Ab42Ab40	61	0.99	0.0744681
BioFINDER-2	Ab42Ab40	62	0.5	0.643617
BioFINDER-2	Ab42Ab40	62	0.6	0.56383
BioFINDER-2	Ab42Ab40	62	0.7	0.441489
BioFINDER-2	Ab42Ab40	62	0.8	0.367021
BioFINDER-2	Ab42Ab40	62	0.9	0.207447
BioFINDER-2	Ab42Ab40	62	0.95	0.132979
BioFINDER-2	Ab42Ab40	62	0.975	0.037234
BioFINDER-2	Ab42Ab40	62	0.99	0.0106383
BioFINDER-2	Ab42Ab40	63	0.5	0.666667
BioFINDER-2	Ab42Ab40	63	0.6	0.614943
BioFINDER-2	Ab42Ab40	63	0.7	0.505747
BioFINDER-2	Ab42Ab40	63	0.8	0.408046
BioFINDER-2	Ab42Ab40	63	0.9	0.275862
BioFINDER-2	Ab42Ab40	63	0.95	0.195402
BioFINDER-2	Ab42Ab40	63	0.975	0.114943
BioFINDER-2	Ab42Ab40	63	0.99	0.0632184
BioFINDER-2	Ab42Ab40	64	0.5	0.663265
BioFINDER-2	Ab42Ab40	64	0.6	0.566327
BioFINDER-2	Ab42Ab40	64	0.7	0.403061
BioFINDER-2	Ab42Ab40	64	0.8	0.321429
BioFINDER-2	Ab42Ab40	64	0.9	0.255102
BioFINDER-2	Ab42Ab40	64	0.95	0.137755
BioFINDER-2	Ab42Ab40	64	0.975	0.0816327
BioFINDER-2	Ab42Ab40	64	0.99	0.0714286
BioFINDER-2	Ab42Ab40	65	0.5	0.663265
BioFINDER-2	Ab42Ab40	65	0.6	0.586735
BioFINDER-2	Ab42Ab40	65	0.7	0.47449
BioFINDER-2	Ab42Ab40	65	0.8	0.362245
BioFINDER-2	Ab42Ab40	65	0.9	0.280612
BioFINDER-2	Ab42Ab40	65	0.95	0.188776
BioFINDER-2	Ab42Ab40	65	0.975	0.0765306
BioFINDER-2	Ab42Ab40	65	0.99	0.00510204
BioFINDER-2	Ab42Ab40	66	0.5	0.641304
BioFINDER-2	Ab42Ab40	66	0.6	0.543478
BioFINDER-2	Ab42Ab40	66	0.7	0.456522
BioFINDER-2	Ab42Ab40	66	0.8	0.380435
BioFINDER-2	Ab42Ab40	66	0.9	0.320652
BioFINDER-2	Ab42Ab40	66	0.95	0.184783
BioFINDER-2	Ab42Ab40	66	0.975	0.0543478
BioFINDER-2	Ab42Ab40	66	0.99	0.00543478
BioFINDER-2	Ab42Ab40	67	0.5	0.606383
BioFINDER-2	Ab42Ab40	67	0.6	0.531915
BioFINDER-2	Ab42Ab40	67	0.7	0.452128
BioFINDER-2	Ab42Ab40	67	0.8	0.340426
BioFINDER-2	Ab42Ab40	67	0.9	0.191489
BioFINDER-2	Ab42Ab40	67	0.95	0.138298
BioFINDER-2	Ab42Ab40	67	0.975	0.0797872
BioFINDER-2	Ab42Ab40	67	0.99	0.00531915
BioFINDER-2	Ab42Ab40	68	0.5	0.663102
BioFINDER-2	Ab42Ab40	68	0.6	0.582888
BioFINDER-2	Ab42Ab40	68	0.7	0.470588
BioFINDER-2	Ab42Ab40	68	0.8	0.342246
BioFINDER-2	Ab42Ab40	68	0.9	0.256684
BioFINDER-2	Ab42Ab40	68	0.95	0.0855615
BioFINDER-2	Ab42Ab40	68	0.975	0.0374332
BioFINDER-2	Ab42Ab40	68	0.99	0.0374332
BioFINDER-2	Ab42Ab40	69	0.5	0.650794
BioFINDER-2	Ab42Ab40	69	0.6	0.566138
BioFINDER-2	Ab42Ab40	69	0.7	0.486772
BioFINDER-2	Ab42Ab40	69	0.8	0.386243
BioFINDER-2	Ab42Ab40	69	0.9	0.227513
BioFINDER-2	Ab42Ab40	69	0.95	0.185185
BioFINDER-2	Ab42Ab40	69	0.975	0.121693
BioFINDER-2	Ab42Ab40	69	0.99	0.0634921
BioFINDER-2	Ab42Ab40	70	0.5	0.630769
BioFINDER-2	Ab42Ab40	70	0.6	0.538462
BioFINDER-2	Ab42Ab40	70	0.7	0.487179
BioFINDER-2	Ab42Ab40	70	0.8	0.364103
BioFINDER-2	Ab42Ab40	70	0.9	0.246154
BioFINDER-2	Ab42Ab40	70	0.95	0.14359
BioFINDER-2	Ab42Ab40	70	0.975	0.0358974
BioFINDER-2	Ab42Ab40	70	0.99	0.00512821
BioFINDER-2	Ab42Ab40	71	0.5	0.631579
BioFINDER-2	Ab42Ab40	71	0.6	0.557895
BioFINDER-2	Ab42Ab40	71	0.7	0.452632
BioFINDER-2	Ab42Ab40	71	0.8	0.363158
BioFINDER-2	Ab42Ab40	71	0.9	0.231579
BioFINDER-2	Ab42Ab40	71	0.95	0.163158
BioFINDER-2	Ab42Ab40	71	0.975	0.126316
BioFINDER-2	Ab42Ab40	71	0.99	0.0315789
BioFINDER-2	Ab42Ab40	72	0.5	0.648352
BioFINDER-2	Ab42Ab40	72	0.6	0.554945
BioFINDER-2	Ab42Ab40	72	0.7	0.489011
BioFINDER-2	Ab42Ab40	72	0.8	0.39011
BioFINDER-2	Ab42Ab40	72	0.9	0.274725
BioFINDER-2	Ab42Ab40	72	0.95	0.175824
BioFINDER-2	Ab42Ab40	72	0.975	0.0989011
BioFINDER-2	Ab42Ab40	72	0.99	0.0659341
BioFINDER-2	Ab42Ab40	73	0.5	0.597087
BioFINDER-2	Ab42Ab40	73	0.6	0.504854
BioFINDER-2	Ab42Ab40	73	0.7	0.42233
BioFINDER-2	Ab42Ab40	73	0.8	0.339806
BioFINDER-2	Ab42Ab40	73	0.9	0.237864
BioFINDER-2	Ab42Ab40	73	0.95	0.184466
BioFINDER-2	Ab42Ab40	73	0.975	0.0436893
BioFINDER-2	Ab42Ab40	73	0.99	0.0145631
BioFINDER-2	Ab42Ab40	74	0.5	0.60989
BioFINDER-2	Ab42Ab40	74	0.6	0.5
BioFINDER-2	Ab42Ab40	74	0.7	0.428571
BioFINDER-2	Ab42Ab40	74	0.8	0.362637
BioFINDER-2	Ab42Ab40	74	0.9	0.28022
BioFINDER-2	Ab42Ab40	74	0.95	0.236264
BioFINDER-2	Ab42Ab40	74	0.975	0.186813
BioFINDER-2	Ab42Ab40	74	0.99	0.0659341
BioFINDER-2	Ab42Ab40	75	0.5	0.619792
BioFINDER-2	Ab42Ab40	75	0.6	0.552083
BioFINDER-2	Ab42Ab40	75	0.7	0.442708
BioFINDER-2	Ab42Ab40	75	0.8	0.296875
BioFINDER-2	Ab42Ab40	75	0.9	0.177083
BioFINDER-2	Ab42Ab40	75	0.95	0.109375
BioFINDER-2	Ab42Ab40	75	0.975	0.046875
BioFINDER-2	Ab42Ab40	75	0.99	0.00520833
BioFINDER-2	Ab42Ab40	76	0.5	0.61413
BioFINDER-2	Ab42Ab40	76	0.6	0.548913
BioFINDER-2	Ab42Ab40	76	0.7	0.494565
BioFINDER-2	Ab42Ab40	76	0.8	0.336957
BioFINDER-2	Ab42Ab40	76	0.9	0.266304
BioFINDER-2	Ab42Ab40	76	0.95	0.141304
BioFINDER-2	Ab42Ab40	76	0.975	0.0434783
BioFINDER-2	Ab42Ab40	76	0.99	0.00543478
BioFINDER-2	Ab42Ab40	77	0.5	0.657895
BioFINDER-2	Ab42Ab40	77	0.6	0.547368
BioFINDER-2	Ab42Ab40	77	0.7	0.468421
BioFINDER-2	Ab42Ab40	77	0.8	0.336842
BioFINDER-2	Ab42Ab40	77	0.9	0.284211
BioFINDER-2	Ab42Ab40	77	0.95	0.236842
BioFINDER-2	Ab42Ab40	77	0.975	0.173684
BioFINDER-2	Ab42Ab40	77	0.99	0.105263
BioFINDER-2	Ab42Ab40	78	0.5	0.668571
BioFINDER-2	Ab42Ab40	78	0.6	0.605714
BioFINDER-2	Ab42Ab40	78	0.7	0.508571
BioFINDER-2	Ab42Ab40	78	0.8	0.405714
BioFINDER-2	Ab42Ab40	78	0.9	0.308571
BioFINDER-2	Ab42Ab40	78	0.95	0.222857
BioFINDER-2	Ab42Ab40	78	0.975	0.188571
BioFINDER-2	Ab42Ab40	78	0.99	0.0914286
BioFINDER-2	Ab42Ab40	79	0.5	0.654255
BioFINDER-2	Ab42Ab40	79	0.6	0.585106
BioFINDER-2	Ab42Ab40	79	0.7	0.468085
BioFINDER-2	Ab42Ab40	79	0.8	0.393617
BioFINDER-2	Ab42Ab40	79	0.9	0.18617
BioFINDER-2	Ab42Ab40	79	0.95	0.101064
BioFINDER-2	Ab42Ab40	79	0.975	0.0478723
BioFINDER-2	Ab42Ab40	79	0.99	0.00531915
BioFINDER-2	Ab42Ab40	80	0.5	0.638743
BioFINDER-2	Ab42Ab40	80	0.6	0.481675
BioFINDER-2	Ab42Ab40	80	0.7	0.413613
BioFINDER-2	Ab42Ab40	80	0.8	0.319372
BioFINDER-2	Ab42Ab40	80	0.9	0.21466
BioFINDER-2	Ab42Ab40	80	0.95	0.125654
BioFINDER-2	Ab42Ab40	80	0.975	0.0890052
BioFINDER-2	Ab42Ab40	80	0.99	0.0732984
BioFINDER-2	Ab42Ab40	81	0.5	0.671958
BioFINDER-2	Ab42Ab40	81	0.6	0.597884
BioFINDER-2	Ab42Ab40	81	0.7	0.460317
BioFINDER-2	Ab42Ab40	81	0.8	0.407407
BioFINDER-2	Ab42Ab40	81	0.9	0.26455
BioFINDER-2	Ab42Ab40	81	0.95	0.232804
BioFINDER-2	Ab42Ab40	81	0.975	0.195767
BioFINDER-2	Ab42Ab40	81	0.99	0.15873
BioFINDER-2	Ab42Ab40	82	0.5	0.640625
BioFINDER-2	Ab42Ab40	82	0.6	0.552083
BioFINDER-2	Ab42Ab40	82	0.7	0.494792
BioFINDER-2	Ab42Ab40	82	0.8	0.401042
BioFINDER-2	Ab42Ab40	82	0.9	0.307292
BioFINDER-2	Ab42Ab40	82	0.95	0.28125
BioFINDER-2	Ab42Ab40	82	0.975	0.197917
BioFINDER-2	Ab42Ab40	82	0.99	0.1875
BioFINDER-2	Ab42Ab40	83	0.5	0.651282
BioFINDER-2	Ab42Ab40	83	0.6	0.574359
BioFINDER-2	Ab42Ab40	83	0.7	0.487179
BioFINDER-2	Ab42Ab40	83	0.8	0.410256
BioFINDER-2	Ab42Ab40	83	0.9	0.241026
BioFINDER-2	Ab42Ab40	83	0.95	0.0974359
BioFINDER-2	Ab42Ab40	83	0.975	0.0410256
BioFINDER-2	Ab42Ab40	83	0.99	0.0102564
BioFINDER-2	Ab42Ab40	84	0.5	0.666667
BioFINDER-2	Ab42Ab40	84	0.6	0.515625
BioFINDER-2	Ab42Ab40	84	0.7	0.432292
BioFINDER-2	Ab42Ab40	84	0.8	0.359375
BioFINDER-2	Ab42Ab40	84	0.9	0.244792
BioFINDER-2	Ab42Ab40	84	0.95	0.203125
BioFINDER-2	Ab42Ab40	84	0.975	0.0520833
BioFINDER-2	Ab42Ab40	84	0.99	0.015625
BioFINDER-2	Ab42Ab40	85	0.5	0.614973
BioFINDER-2	Ab42Ab40	85	0.6	0.550802
BioFINDER-2	Ab42Ab40	85	0.7	0.44385
BioFINDER-2	Ab42Ab40	85	0.8	0.331551
BioFINDER-2	Ab42Ab40	85	0.9	0.171123
BioFINDER-2	Ab42Ab40	85	0.95	0.101604
BioFINDER-2	Ab42Ab40	85	0.975	0.0748663
BioFINDER-2	Ab42Ab40	85	0.99	0.0427807
BioFINDER-2	Ab42Ab40	86	0.5	0.684211
BioFINDER-2	Ab42Ab40	86	0.6	0.6
BioFINDER-2	Ab42Ab40	86	0.7	0.478947
BioFINDER-2	Ab42Ab40	86	0.8	0.373684
BioFINDER-2	Ab42Ab40	86	0.9	0.252632
BioFINDER-2	Ab42Ab40	86	0.95	0.136842
BioFINDER-2	Ab42Ab40	86	0.975	0.0736842
BioFINDER-2	Ab42Ab40	86	0.99	0.0578947
BioFINDER-2	Ab42Ab40	87	0.5	0.611399
BioFINDER-2	Ab42Ab40	87	0.6	0.507772
BioFINDER-2	Ab42Ab40	87	0.7	0.419689
BioFINDER-2	Ab42Ab40	87	0.8	0.326425
BioFINDER-2	Ab42Ab40	87	0.9	0.243523
BioFINDER-2	Ab42Ab40	87	0.95	0.119171
BioFINDER-2	Ab42Ab40	87	0.975	0.0466321
BioFINDER-2	Ab42Ab40	87	0.99	0.00518135
BioFINDER-2	Ab42Ab40	88	0.5	0.618785
BioFINDER-2	Ab42Ab40	88	0.6	0.508287
BioFINDER-2	Ab42Ab40	88	0.7	0.41989
BioFINDER-2	Ab42Ab40	88	0.8	0.348066
BioFINDER-2	Ab42Ab40	88	0.9	0.20442
BioFINDER-2	Ab42Ab40	88	0.95	0.143646
BioFINDER-2	Ab42Ab40	88	0.975	0.0718232
BioFINDER-2	Ab42Ab40	88	0.99	0.0607735
BioFINDER-2	Ab42Ab40	89	0.5	0.625
BioFINDER-2	Ab42Ab40	89	0.6	0.515
BioFINDER-2	Ab42Ab40	89	0.7	0.435
BioFINDER-2	Ab42Ab40	89	0.8	0.35
BioFINDER-2	Ab42Ab40	89	0.9	0.215
BioFINDER-2	Ab42Ab40	89	0.95	0.13
BioFINDER-2	Ab42Ab40	89	0.975	0.05
BioFINDER-2	Ab42Ab40	89	0.99	0.03
BioFINDER-2	Ab42Ab40	90	0.5	0.578947
BioFINDER-2	Ab42Ab40	90	0.6	0.478947
BioFINDER-2	Ab42Ab40	90	0.7	0.394737
BioFINDER-2	Ab42Ab40	90	0.8	0.3
BioFINDER-2	Ab42Ab40	90	0.9	0.2
BioFINDER-2	Ab42Ab40	90	0.95	0.105263
BioFINDER-2	Ab42Ab40	90	0.975	0.0736842
BioFINDER-2	Ab42Ab40	90	0.99	0.0421053
BioFINDER-2	Ab42Ab40	91	0.5	0.62
BioFINDER-2	Ab42Ab40	91	0.6	0.5
BioFINDER-2	Ab42Ab40	91	0.7	0.41
BioFINDER-2	Ab42Ab40	91	0.8	0.365
BioFINDER-2	Ab42Ab40	91	0.9	0.245
BioFINDER-2	Ab42Ab40	91	0.95	0.15
BioFINDER-2	Ab42Ab40	91	0.975	0.095
BioFINDER-2	Ab42Ab40	91	0.99	0.08
BioFINDER-2	Ab42Ab40	92	0.5	0.676923
BioFINDER-2	Ab42Ab40	92	0.6	0.589744
BioFINDER-2	Ab42Ab40	92	0.7	0.451282
BioFINDER-2	Ab42Ab40	92	0.8	0.389744
BioFINDER-2	Ab42Ab40	92	0.9	0.317949
BioFINDER-2	Ab42Ab40	92	0.95	0.210256
BioFINDER-2	Ab42Ab40	92	0.975	0.164103
BioFINDER-2	Ab42Ab40	92	0.99	0.123077
BioFINDER-2	Ab42Ab40	93	0.5	0.651685
BioFINDER-2	Ab42Ab40	93	0.6	0.52809
BioFINDER-2	Ab42Ab40	93	0.7	0.421348
BioFINDER-2	Ab42Ab40	93	0.8	0.331461
BioFINDER-2	Ab42Ab40	93	0.9	0.241573
BioFINDER-2	Ab42Ab40	93	0.95	0.162921
BioFINDER-2	Ab42Ab40	93	0.975	0.117978
BioFINDER-2	Ab42Ab40	93	0.99	0.0730337
BioFINDER-2	Ab42Ab40	94	0.5	0.612745
BioFINDER-2	Ab42Ab40	94	0.6	0.529412
BioFINDER-2	Ab42Ab40	94	0.7	0.397059
BioFINDER-2	Ab42Ab40	94	0.8	0.308824
BioFINDER-2	Ab42Ab40	94	0.9	0.235294
BioFINDER-2	Ab42Ab40	94	0.95	0.171569
BioFINDER-2	Ab42Ab40	94	0.975	0.0686275
BioFINDER-2	Ab42Ab40	94	0.99	0.00980392
BioFINDER-2	Ab42Ab40	95	0.5	0.661616
BioFINDER-2	Ab42Ab40	95	0.6	0.540404
BioFINDER-2	Ab42Ab40	95	0.7	0.454545
BioFINDER-2	Ab42Ab40	95	0.8	0.378788
BioFINDER-2	Ab42Ab40	95	0.9	0.232323
BioFINDER-2	Ab42Ab40	95	0.95	0.151515
BioFINDER-2	Ab42Ab40	95	0.975	0.106061
BioFINDER-2	Ab42Ab40	95	0.99	0.0808081
BioFINDER-2	Ab42Ab40	96	0.5	0.728261
BioFINDER-2	Ab42Ab40	96	0.6	0.581522
BioFINDER-2	Ab42Ab40	96	0.7	0.423913
BioFINDER-2	Ab42Ab40	96	0.8	0.36413
BioFINDER-2	Ab42Ab40	96	0.9	0.233696
BioFINDER-2	Ab42Ab40	96	0.95	0.184783
BioFINDER-2	Ab42Ab40	96	0.975	0.0380435
BioFINDER-2	Ab42Ab40	96	0.99	0.0108696
BioFINDER-2	Ab42Ab40	97	0.5	0.663212
BioFINDER-2	Ab42Ab40	97	0.6	0.549223
BioFINDER-2	Ab42Ab40	97	0.7	0.440415
BioFINDER-2	Ab42Ab40	97	0.8	0.336788
BioFINDER-2	Ab42Ab40	97	0.9	0.212435
BioFINDER-2	Ab42Ab40	97	0.95	0.134715
BioFINDER-2	Ab42Ab40	97	0.975	0.103627
BioFINDER-2	Ab42Ab40	97	0.99	0.0984456
BioFINDER-2	Ab42Ab40	98	0.5	0.73399
BioFINDER-2	Ab42Ab40	98	0.6	0.615764
BioFINDER-2	Ab42Ab40	98	0.7	0.53202
BioFINDER-2	Ab42Ab40	98	0.8	0.418719
BioFINDER-2	Ab42Ab40	98	0.9	0.256158
BioFINDER-2	Ab42Ab40	98	0.95	0.17734
BioFINDER-2	Ab42Ab40	98	0.975	0.0985222
BioFINDER-2	Ab42Ab40	98	0.99	0.0738916
BioFINDER-2	Ab42Ab40	99	0.5	0.594595
BioFINDER-2	Ab42Ab40	99	0.6	0.497297
BioFINDER-2	Ab42Ab40	99	0.7	0.410811
BioFINDER-2	Ab42Ab40	99	0.8	0.340541
BioFINDER-2	Ab42Ab40	99	0.9	0.221622
BioFINDER-2	Ab42Ab40	99	0.95	0.151351
BioFINDER-2	Ab42Ab40	99	0.975	0.0702703
BioFINDER-2	Ab42Ab40	99	0.99	0.00540541
BioFINDER-2	Ab42Ab40	100	0.5	0.730964
BioFINDER-2	Ab42Ab40	100	0.6	0.568528
BioFINDER-2	Ab42Ab40	100	0.7	0.497462
BioFINDER-2	Ab42Ab40	100	0.8	0.401015
BioFINDER-2	Ab42Ab40	100	0.9	0.253807
BioFINDER-2	Ab42Ab40	100	0.95	0.22335
BioFINDER-2	Ab42Ab40	100	0.975	0.0659898
BioFINDER-2	Ab42Ab40	100	0.99	0.00507614
BioFINDER-2	pTau181	1	0.5	0.692308
BioFINDER-2	pTau181	1	0.6	0.608974
BioFINDER-2	pTau181	1	0.7	0.512821
BioFINDER-2	pTau181	1	0.8	0.448718
BioFINDER-2	pTau181	1	0.9	0.339744
BioFINDER-2	pTau181	1	0.95	0.230769
BioFINDER-2	pTau181	1	0.975	0.205128
BioFINDER-2	pTau181	1	0.99	0.192308
BioFINDER-2	pTau181	2	0.5	0.719512
BioFINDER-2	pTau181	2	0.6	0.646341
BioFINDER-2	pTau181	2	0.7	0.518293
BioFINDER-2	pTau181	2	0.8	0.365854
BioFINDER-2	pTau181	2	0.9	0.213415
BioFINDER-2	pTau181	2	0.95	0.121951
BioFINDER-2	pTau181	2	0.975	0.0914634
BioFINDER-2	pTau181	2	0.99	0.0914634
BioFINDER-2	pTau181	3	0.5	0.703226
BioFINDER-2	pTau181	3	0.6	0.63871
BioFINDER-2	pTau181	3	0.7	0.548387
BioFINDER-2	pTau181	3	0.8	0.43871
BioFINDER-2	pTau181	3	0.9	0.277419
BioFINDER-2	pTau181	3	0.95	0.2
BioFINDER-2	pTau181	3	0.975	0.0580645
BioFINDER-2	pTau181	3	0.99	0.0387097
BioFINDER-2	pTau181	4	0.5	0.719745
BioFINDER-2	pTau181	4	0.6	0.636943
BioFINDER-2	pTau181	4	0.7	0.56051
BioFINDER-2	pTau181	4	0.8	0.471338
BioFINDER-2	pTau181	4	0.9	0.33121
BioFINDER-2	pTau181	4	0.95	0.203822
BioFINDER-2	pTau181	4	0.975	0.152866
BioFINDER-2	pTau181	4	0.99	0.127389
BioFINDER-2	pTau181	5	0.5	0.69697
BioFINDER-2	pTau181	5	0.6	0.630303
BioFINDER-2	pTau181	5	0.7	0.539394
BioFINDER-2	pTau181	5	0.8	0.442424
BioFINDER-2	pTau181	5	0.9	0.333333
BioFINDER-2	pTau181	5	0.95	0.248485
BioFINDER-2	pTau181	5	0.975	0.115152
BioFINDER-2	pTau181	5	0.99	0.115152
BioFINDER-2	pTau181	6	0.5	0.674847
BioFINDER-2	pTau181	6	0.6	0.613497
BioFINDER-2	pTau181	6	0.7	0.478528
BioFINDER-2	pTau181	6	0.8	0.435583
BioFINDER-2	pTau181	6	0.9	0.343558
BioFINDER-2	pTau181	6	0.95	0.226994
BioFINDER-2	pTau181	6	0.975	0.110429
BioFINDER-2	pTau181	6	0.99	0.0858896
BioFINDER-2	pTau181	7	0.5	0.745562
BioFINDER-2	pTau181	7	0.6	0.668639
BioFINDER-2	pTau181	7	0.7	0.573964
BioFINDER-2	pTau181	7	0.8	0.402367
BioFINDER-2	pTau181	7	0.9	0.201183
BioFINDER-2	pTau181	7	0.95	0.142012
BioFINDER-2	pTau181	7	0.975	0.100592
BioFINDER-2	pTau181	7	0.99	0.0828402
BioFINDER-2	pTau181	8	0.5	0.670886
BioFINDER-2	pTau181	8	0.6	0.607595
BioFINDER-2	pTau181	8	0.7	0.531646
BioFINDER-2	pTau181	8	0.8	0.417722
BioFINDER-2	pTau181	8	0.9	0.272152
BioFINDER-2	pTau181	8	0.95	0.14557
BioFINDER-2	pTau181	8	0.975	0.120253
BioFINDER-2	pTau181	8	0.99	0.120253
BioFINDER-2	pTau181	9	0.5	0.723926
BioFINDER-2	pTau181	9	0.6	0.674847
BioFINDER-2	pTau181	9	0.7	0.564417
BioFINDER-2	pTau181	9	0.8	0.453988
BioFINDER-2	pTau181	9	0.9	0.306748
BioFINDER-2	pTau181	9	0.95	0.177914
BioFINDER-2	pTau181	9	0.975	0.0797546
BioFINDER-2	pTau181	9	0.99	0.0797546
BioFINDER-2	pTau181	10	0.5	0.716867
BioFINDER-2	pTau181	10	0.6	0.63253
BioFINDER-2	pTau181	10	0.7	0.554217
BioFINDER-2	pTau181	10	0.8	0.46988
BioFINDER-2	pTau181	10	0.9	0.361446
BioFINDER-2	pTau181	10	0.95	0.216867
BioFINDER-2	pTau181	10	0.975	0.162651
BioFINDER-2	pTau181	10	0.99	0.126506
BioFINDER-2	pTau181	11	0.5	0.672727
BioFINDER-2	pTau181	11	0.6	0.593939
BioFINDER-2	pTau181	11	0.7	0.478788
BioFINDER-2	pTau181	11	0.8	0.393939
BioFINDER-2	pTau181	11	0.9	0.272727
BioFINDER-2	pTau181	11	0.95	0.175758
BioFINDER-2	pTau181	11	0.975	0.0909091
BioFINDER-2	pTau181	11	0.99	0.0787879
BioFINDER-2	pTau181	12	0.5	0.735099
BioFINDER-2	pTau181	12	0.6	0.682119
BioFINDER-2	pTau181	12	0.7	0.622517
BioFINDER-2	pTau181	12	0.8	0.562914
BioFINDER-2	pTau181	12	0.9	0.403974
BioFINDER-2	pTau181	12	0.95	0.245033
BioFINDER-2	pTau181	12	0.975	0.192053
BioFINDER-2	pTau181	12	0.99	0.172185
BioFINDER-2	pTau181	13	0.5	0.67284
BioFINDER-2	pTau181	13	0.6	0.635802
BioFINDER-2	pTau181	13	0.7	0.549383
BioFINDER-2	pTau181	13	0.8	0.487654
BioFINDER-2	pTau181	13	0.9	0.364198
BioFINDER-2	pTau181	13	0.95	0.234568
BioFINDER-2	pTau181	13	0.975	0.111111
BioFINDER-2	pTau181	13	0.99	0.104938
BioFINDER-2	pTau181	14	0.5	0.716867
BioFINDER-2	pTau181	14	0.6	0.638554
BioFINDER-2	pTau181	14	0.7	0.512048
BioFINDER-2	pTau181	14	0.8	0.445783
BioFINDER-2	pTau181	14	0.9	0.301205
BioFINDER-2	pTau181	14	0.95	0.126506
BioFINDER-2	pTau181	14	0.975	0.0662651
BioFINDER-2	pTau181	14	0.99	0.0662651
BioFINDER-2	pTau181	15	0.5	0.716981
BioFINDER-2	pTau181	15	0.6	0.597484
BioFINDER-2	pTau181	15	0.7	0.477987
BioFINDER-2	pTau181	15	0.8	0.402516
BioFINDER-2	pTau181	15	0.9	0.27673
BioFINDER-2	pTau181	15	0.95	0.213836
BioFINDER-2	pTau181	15	0.975	0.125786
BioFINDER-2	pTau181	15	0.99	0.106918
BioFINDER-2	pTau181	16	0.5	0.65
BioFINDER-2	pTau181	16	0.6	0.55625
BioFINDER-2	pTau181	16	0.7	0.4625
BioFINDER-2	pTau181	16	0.8	0.3625
BioFINDER-2	pTau181	16	0.9	0.23125
BioFINDER-2	pTau181	16	0.95	0.09375
BioFINDER-2	pTau181	16	0.975	0.04375
BioFINDER-2	pTau181	16	0.99	0.0375
BioFINDER-2	pTau181	17	0.5	0.709877
BioFINDER-2	pTau181	17	0.6	0.641975
BioFINDER-2	pTau181	17	0.7	0.518519
BioFINDER-2	pTau181	17	0.8	0.432099
BioFINDER-2	pTau181	17	0.9	0.283951
BioFINDER-2	pTau181	17	0.95	0.234568
BioFINDER-2	pTau181	17	0.975	0.141975
BioFINDER-2	pTau181	17	0.99	0.123457
BioFINDER-2	pTau181	18	0.5	0.681529
BioFINDER-2	pTau181	18	0.6	0.598726
BioFINDER-2	pTau181	18	0.7	0.484076
BioFINDER-2	pTau181	18	0.8	0.414013
BioFINDER-2	pTau181	18	0.9	0.299363
BioFINDER-2	pTau181	18	0.95	0.254777
BioFINDER-2	pTau181	18	0.975	0.165605
BioFINDER-2	pTau181	18	0.99	0.11465
BioFINDER-2	pTau181	19	0.5	0.697531
BioFINDER-2	pTau181	19	0.6	0.611111
BioFINDER-2	pTau181	19	0.7	0.530864
BioFINDER-2	pTau181	19	0.8	0.469136
BioFINDER-2	pTau181	19	0.9	0.364198
BioFINDER-2	pTau181	19	0.95	0.277778
BioFINDER-2	pTau181	19	0.975	0.265432
BioFINDER-2	pTau181	19	0.99	0.265432
BioFINDER-2	pTau181	20	0.5	0.681529
BioFINDER-2	pTau181	20	0.6	0.592357
BioFINDER-2	pTau181	20	0.7	0.522293
BioFINDER-2	pTau181	20	0.8	0.44586
BioFINDER-2	pTau181	20	0.9	0.299363
BioFINDER-2	pTau181	20	0.95	0.159236
BioFINDER-2	pTau181	20	0.975	0.121019
BioFINDER-2	pTau181	20	0.99	0.10828
BioFINDER-2	pTau181	21	0.5	0.71519
BioFINDER-2	pTau181	21	0.6	0.64557
BioFINDER-2	pTau181	21	0.7	0.582278
BioFINDER-2	pTau181	21	0.8	0.443038
BioFINDER-2	pTau181	21	0.9	0.341772
BioFINDER-2	pTau181	21	0.95	0.189873
BioFINDER-2	pTau181	21	0.975	0.120253
BioFINDER-2	pTau181	21	0.99	0.113924
BioFINDER-2	pTau181	22	0.5	0.609756
BioFINDER-2	pTau181	22	0.6	0.54878
BioFINDER-2	pTau181	22	0.7	0.457317
BioFINDER-2	pTau181	22	0.8	0.402439
BioFINDER-2	pTau181	22	0.9	0.219512
BioFINDER-2	pTau181	22	0.95	0.158537
BioFINDER-2	pTau181	22	0.975	0.0914634
BioFINDER-2	pTau181	22	0.99	0.0853659
BioFINDER-2	pTau181	23	0.5	0.728395
BioFINDER-2	pTau181	23	0.6	0.666667
BioFINDER-2	pTau181	23	0.7	0.561728
BioFINDER-2	pTau181	23	0.8	0.481481
BioFINDER-2	pTau181	23	0.9	0.277778
BioFINDER-2	pTau181	23	0.95	0.141975
BioFINDER-2	pTau181	23	0.975	0.104938
BioFINDER-2	pTau181	23	0.99	0.104938
BioFINDER-2	pTau181	24	0.5	0.679487
BioFINDER-2	pTau181	24	0.6	0.583333
BioFINDER-2	pTau181	24	0.7	0.455128
BioFINDER-2	pTau181	24	0.8	0.397436
BioFINDER-2	pTau181	24	0.9	0.301282
BioFINDER-2	pTau181	24	0.95	0.205128
BioFINDER-2	pTau181	24	0.975	0.108974
BioFINDER-2	pTau181	24	0.99	0.0961538
BioFINDER-2	pTau181	25	0.5	0.736196
BioFINDER-2	pTau181	25	0.6	0.680982
BioFINDER-2	pTau181	25	0.7	0.564417
BioFINDER-2	pTau181	25	0.8	0.466258
BioFINDER-2	pTau181	25	0.9	0.374233
BioFINDER-2	pTau181	25	0.95	0.282209
BioFINDER-2	pTau181	25	0.975	0.159509
BioFINDER-2	pTau181	25	0.99	0.141104
BioFINDER-2	pTau181	26	0.5	0.674419
BioFINDER-2	pTau181	26	0.6	0.616279
BioFINDER-2	pTau181	26	0.7	0.488372
BioFINDER-2	pTau181	26	0.8	0.366279
BioFINDER-2	pTau181	26	0.9	0.296512
BioFINDER-2	pTau181	26	0.95	0.226744
BioFINDER-2	pTau181	26	0.975	0.139535
BioFINDER-2	pTau181	26	0.99	0.116279
BioFINDER-2	pTau181	27	0.5	0.680473
BioFINDER-2	pTau181	27	0.6	0.579882
BioFINDER-2	pTau181	27	0.7	0.491124
BioFINDER-2	pTau181	27	0.8	0.408284
BioFINDER-2	pTau181	27	0.9	0.301775
BioFINDER-2	pTau181	27	0.95	0.195266
BioFINDER-2	pTau181	27	0.975	0.118343
BioFINDER-2	pTau181	27	0.99	0.0828402
BioFINDER-2	pTau181	28	0.5	0.659864
BioFINDER-2	pTau181	28	0.6	0.571429
BioFINDER-2	pTau181	28	0.7	0.44898
BioFINDER-2	pTau181	28	0.8	0.360544
BioFINDER-2	pTau181	28	0.9	0.258503
BioFINDER-2	pTau181	28	0.95	0.136054
BioFINDER-2	pTau181	28	0.975	0.102041
BioFINDER-2	pTau181	28	0.99	0.0952381
BioFINDER-2	pTau181	29	0.5	0.740964
BioFINDER-2	pTau181	29	0.6	0.686747
BioFINDER-2	pTau181	29	0.7	0.560241
BioFINDER-2	pTau181	29	0.8	0.481928
BioFINDER-2	pTau181	29	0.9	0.349398
BioFINDER-2	pTau181	29	0.95	0.228916
BioFINDER-2	pTau181	29	0.975	0.108434
BioFINDER-2	pTau181	29	0.99	0.0843373
BioFINDER-2	pTau181	30	0.5	0.655844
BioFINDER-2	pTau181	30	0.6	0.545455
BioFINDER-2	pTau181	30	0.7	0.474026
BioFINDER-2	pTau181	30	0.8	0.344156
BioFINDER-2	pTau181	30	0.9	0.227273
BioFINDER-2	pTau181	30	0.95	0.168831
BioFINDER-2	pTau181	30	0.975	0.0844156
BioFINDER-2	pTau181	30	0.99	0.0779221
BioFINDER-2	pTau181	31	0.5	0.732919
BioFINDER-2	pTau181	31	0.6	0.677019
BioFINDER-2	pTau181	31	0.7	0.602484
BioFINDER-2	pTau181	31	0.8	0.465839
BioFINDER-2	pTau181	31	0.9	0.322981
BioFINDER-2	pTau181	31	0.95	0.173913
BioFINDER-2	pTau181	31	0.975	0.118012
BioFINDER-2	pTau181	31	0.99	0.0869565
BioFINDER-2	pTau181	32	0.5	0.720497
BioFINDER-2	pTau181	32	0.6	0.664596
BioFINDER-2	pTau181	32	0.7	0.583851
BioFINDER-2	pTau181	32	0.8	0.459627
BioFINDER-2	pTau181	32	0.9	0.322981
BioFINDER-2	pTau181	32	0.95	0.26087
BioFINDER-2	pTau181	32	0.975	0.180124
BioFINDER-2	pTau181	32	0.99	0.142857
BioFINDER-2	pTau181	33	0.5	0.713415
BioFINDER-2	pTau181	33	0.6	0.628049
BioFINDER-2	pTau181	33	0.7	0.5
BioFINDER-2	pTau181	33	0.8	0.365854
BioFINDER-2	pTau181	33	0.9	0.304878
BioFINDER-2	pTau181	33	0.95	0.256098
BioFINDER-2	pTau181	33	0.975	0.231707
BioFINDER-2	pTau181	33	0.99	0.22561
BioFINDER-2	pTau181	34	0.5	0.72956
BioFINDER-2	pTau181	34	0.6	0.672956
BioFINDER-2	pTau181	34	0.7	0.628931
BioFINDER-2	pTau181	34	0.8	0.534591
BioFINDER-2	pTau181	34	0.9	0.433962
BioFINDER-2	pTau181	34	0.95	0.220126
BioFINDER-2	pTau181	34	0.975	0.113208
BioFINDER-2	pTau181	34	0.99	0.106918
BioFINDER-2	pTau181	35	0.5	0.660606
BioFINDER-2	pTau181	35	0.6	0.593939
BioFINDER-2	pTau181	35	0.7	0.50303
BioFINDER-2	pTau181	35	0.8	0.357576
BioFINDER-2	pTau181	35	0.9	0.218182
BioFINDER-2	pTau181	35	0.95	0.163636
BioFINDER-2	pTau181	35	0.975	0.115152
BioFINDER-2	pTau181	35	0.99	0.0848485
BioFINDER-2	pTau181	36	0.5	0.676136
BioFINDER-2	pTau181	36	0.6	0.625
BioFINDER-2	pTau181	36	0.7	0.517045
BioFINDER-2	pTau181	36	0.8	0.443182
BioFINDER-2	pTau181	36	0.9	0.295455
BioFINDER-2	pTau181	36	0.95	0.1875
BioFINDER-2	pTau181	36	0.975	0.159091
BioFINDER-2	pTau181	36	0.99	0.153409
BioFINDER-2	pTau181	37	0.5	0.672515
BioFINDER-2	pTau181	37	0.6	0.614035
BioFINDER-2	pTau181	37	0.7	0.549708
BioFINDER-2	pTau181	37	0.8	0.415205
BioFINDER-2	pTau181	37	0.9	0.309942
BioFINDER-2	pTau181	37	0.95	0.251462
BioFINDER-2	pTau181	37	0.975	0.152047
BioFINDER-2	pTau181	37	0.99	0.146199
BioFINDER-2	pTau181	38	0.5	0.709302
BioFINDER-2	pTau181	38	0.6	0.569767
BioFINDER-2	pTau181	38	0.7	0.482558
BioFINDER-2	pTau181	38	0.8	0.389535
BioFINDER-2	pTau181	38	0.9	0.27907
BioFINDER-2	pTau181	38	0.95	0.19186
BioFINDER-2	pTau181	38	0.975	0.104651
BioFINDER-2	pTau181	38	0.99	0.0813953
BioFINDER-2	pTau181	39	0.5	0.656627
BioFINDER-2	pTau181	39	0.6	0.60241
BioFINDER-2	pTau181	39	0.7	0.548193
BioFINDER-2	pTau181	39	0.8	0.409639
BioFINDER-2	pTau181	39	0.9	0.271084
BioFINDER-2	pTau181	39	0.95	0.186747
BioFINDER-2	pTau181	39	0.975	0.114458
BioFINDER-2	pTau181	39	0.99	0.10241
BioFINDER-2	pTau181	40	0.5	0.69697
BioFINDER-2	pTau181	40	0.6	0.618182
BioFINDER-2	pTau181	40	0.7	0.515152
BioFINDER-2	pTau181	40	0.8	0.4
BioFINDER-2	pTau181	40	0.9	0.315152
BioFINDER-2	pTau181	40	0.95	0.248485
BioFINDER-2	pTau181	40	0.975	0.157576
BioFINDER-2	pTau181	40	0.99	0.0787879
BioFINDER-2	pTau181	41	0.5	0.710843
BioFINDER-2	pTau181	41	0.6	0.644578
BioFINDER-2	pTau181	41	0.7	0.524096
BioFINDER-2	pTau181	41	0.8	0.451807
BioFINDER-2	pTau181	41	0.9	0.379518
BioFINDER-2	pTau181	41	0.95	0.246988
BioFINDER-2	pTau181	41	0.975	0.186747
BioFINDER-2	pTau181	41	0.99	0.156627
BioFINDER-2	pTau181	42	0.5	0.675
BioFINDER-2	pTau181	42	0.6	0.54375
BioFINDER-2	pTau181	42	0.7	0.4625
BioFINDER-2	pTau181	42	0.8	0.38125
BioFINDER-2	pTau181	42	0.9	0.21875
BioFINDER-2	pTau181	42	0.95	0.1375
BioFINDER-2	pTau181	42	0.975	0.075
BioFINDER-2	pTau181	42	0.99	0.075
BioFINDER-2	pTau181	43	0.5	0.689024
BioFINDER-2	pTau181	43	0.6	0.628049
BioFINDER-2	pTau181	43	0.7	0.530488
BioFINDER-2	pTau181	43	0.8	0.445122
BioFINDER-2	pTau181	43	0.9	0.353659
BioFINDER-2	pTau181	43	0.95	0.20122
BioFINDER-2	pTau181	43	0.975	0.170732
BioFINDER-2	pTau181	43	0.99	0.164634
BioFINDER-2	pTau181	44	0.5	0.683871
BioFINDER-2	pTau181	44	0.6	0.619355
BioFINDER-2	pTau181	44	0.7	0.548387
BioFINDER-2	pTau181	44	0.8	0.451613
BioFINDER-2	pTau181	44	0.9	0.329032
BioFINDER-2	pTau181	44	0.95	0.154839
BioFINDER-2	pTau181	44	0.975	0.141935
BioFINDER-2	pTau181	44	0.99	0.0903226
BioFINDER-2	pTau181	45	0.5	0.732026
BioFINDER-2	pTau181	45	0.6	0.614379
BioFINDER-2	pTau181	45	0.7	0.51634
BioFINDER-2	pTau181	45	0.8	0.392157
BioFINDER-2	pTau181	45	0.9	0.248366
BioFINDER-2	pTau181	45	0.95	0.150327
BioFINDER-2	pTau181	45	0.975	0.0915033
BioFINDER-2	pTau181	45	0.99	0.0718954
BioFINDER-2	pTau181	46	0.5	0.675
BioFINDER-2	pTau181	46	0.6	0.625
BioFINDER-2	pTau181	46	0.7	0.51875
BioFINDER-2	pTau181	46	0.8	0.41875
BioFINDER-2	pTau181	46	0.9	0.24375
BioFINDER-2	pTau181	46	0.95	0.175
BioFINDER-2	pTau181	46	0.975	0.15625
BioFINDER-2	pTau181	46	0.99	0.14375
BioFINDER-2	pTau181	47	0.5	0.723529
BioFINDER-2	pTau181	47	0.6	0.623529
BioFINDER-2	pTau181	47	0.7	0.558824
BioFINDER-2	pTau181	47	0.8	0.452941
BioFINDER-2	pTau181	47	0.9	0.364706
BioFINDER-2	pTau181	47	0.95	0.288235
BioFINDER-2	pTau181	47	0.975	0.164706
BioFINDER-2	pTau181	47	0.99	0.105882
BioFINDER-2	pTau181	48	0.5	0.645963
BioFINDER-2	pTau181	48	0.6	0.57764
BioFINDER-2	pTau181	48	0.7	0.484472
BioFINDER-2	pTau181	48	0.8	0.42236
BioFINDER-2	pTau181	48	0.9	0.285714
BioFINDER-2	pTau181	48	0.95	0.248447
BioFINDER-2	pTau181	48	0.975	0.242236
BioFINDER-2	pTau181	48	0.99	0.242236
BioFINDER-2	pTau181	49	0.5	0.685535
BioFINDER-2	pTau181	49	0.6	0.597484
BioFINDER-2	pTau181	49	0.7	0.522013
BioFINDER-2	pTau181	49	0.8	0.421384
BioFINDER-2	pTau181	49	0.9	0.314465
BioFINDER-2	pTau181	49	0.95	0.220126
BioFINDER-2	pTau181	49	0.975	0.157233
BioFINDER-2	pTau181	49	0.99	0.125786
BioFINDER-2	pTau181	50	0.5	0.670968
BioFINDER-2	pTau181	50	0.6	0.612903
BioFINDER-2	pTau181	50	0.7	0.535484
BioFINDER-2	pTau181	50	0.8	0.451613
BioFINDER-2	pTau181	50	0.9	0.341935
BioFINDER-2	pTau181	50	0.95	0.219355
BioFINDER-2	pTau181	50	0.975	0.16129
BioFINDER-2	pTau181	50	0.99	0.129032
BioFINDER-2	pTau181	51	0.5	0.714286
BioFINDER-2	pTau181	51	0.6	0.64
BioFINDER-2	pTau181	51	0.7	0.565714
BioFINDER-2	pTau181	51	0.8	0.474286
BioFINDER-2	pTau181	51	0.9	0.36
BioFINDER-2	pTau181	51	0.95	0.245714
BioFINDER-2	pTau181	51	0.975	0.131429
BioFINDER-2	pTau181	51	0.99	0.102857
BioFINDER-2	pTau181	52	0.5	0.710059
BioFINDER-2	pTau181	52	0.6	0.639053
BioFINDER-2	pTau181	52	0.7	0.550296
BioFINDER-2	pTau181	52	0.8	0.491124
BioFINDER-2	pTau181	52	0.9	0.378698
BioFINDER-2	pTau181	52	0.95	0.278107
BioFINDER-2	pTau181	52	0.975	0.136095
BioFINDER-2	pTau181	52	0.99	0.118343
BioFINDER-2	pTau181	53	0.5	0.727273
BioFINDER-2	pTau181	53	0.6	0.690909
BioFINDER-2	pTau181	53	0.7	0.6
BioFINDER-2	pTau181	53	0.8	0.50303
BioFINDER-2	pTau181	53	0.9	0.406061
BioFINDER-2	pTau181	53	0.95	0.29697
BioFINDER-2	pTau181	53	0.975	0.224242
BioFINDER-2	pTau181	53	0.99	0.133333
BioFINDER-2	pTau181	54	0.5	0.717949
BioFINDER-2	pTau181	54	0.6	0.589744
BioFINDER-2	pTau181	54	0.7	0.525641
BioFINDER-2	pTau181	54	0.8	0.429487
BioFINDER-2	pTau181	54	0.9	0.358974
BioFINDER-2	pTau181	54	0.95	0.230769
BioFINDER-2	pTau181	54	0.975	0.166667
BioFINDER-2	pTau181	54	0.99	0.0897436
BioFINDER-2	pTau181	55	0.5	0.709877
BioFINDER-2	pTau181	55	0.6	0.641975
BioFINDER-2	pTau181	55	0.7	0.555556
BioFINDER-2	pTau181	55	0.8	0.444444
BioFINDER-2	pTau181	55	0.9	0.277778
BioFINDER-2	pTau181	55	0.95	0.141975
BioFINDER-2	pTau181	55	0.975	0.0864198
BioFINDER-2	pTau181	55	0.99	0.0864198
BioFINDER-2	pTau181	56	0.5	0.710843
BioFINDER-2	pTau181	56	0.6	0.63253
BioFINDER-2	pTau181	56	0.7	0.542169
BioFINDER-2	pTau181	56	0.8	0.451807
BioFINDER-2	pTau181	56	0.9	0.343373
BioFINDER-2	pTau181	56	0.95	0.246988
BioFINDER-2	pTau181	56	0.975	0.210843
BioFINDER-2	pTau181	56	0.99	0.162651
BioFINDER-2	pTau181	57	0.5	0.695652
BioFINDER-2	pTau181	57	0.6	0.652174
BioFINDER-2	pTau181	57	0.7	0.546584
BioFINDER-2	pTau181	57	0.8	0.47205
BioFINDER-2	pTau181	57	0.9	0.341615
BioFINDER-2	pTau181	57	0.95	0.26087
BioFINDER-2	pTau181	57	0.975	0.198758
BioFINDER-2	pTau181	57	0.99	0.173913
BioFINDER-2	pTau181	58	0.5	0.7
BioFINDER-2	pTau181	58	0.6	0.635294
BioFINDER-2	pTau181	58	0.7	0.564706
BioFINDER-2	pTau181	58	0.8	0.482353
BioFINDER-2	pTau181	58	0.9	0.394118
BioFINDER-2	pTau181	58	0.95	0.3
BioFINDER-2	pTau181	58	0.975	0.2
BioFINDER-2	pTau181	58	0.99	0.152941
BioFINDER-2	pTau181	59	0.5	0.712575
BioFINDER-2	pTau181	59	0.6	0.616766
BioFINDER-2	pTau181	59	0.7	0.461078
BioFINDER-2	pTau181	59	0.8	0.401198
BioFINDER-2	pTau181	59	0.9	0.251497
BioFINDER-2	pTau181	59	0.95	0.191617
BioFINDER-2	pTau181	59	0.975	0.101796
BioFINDER-2	pTau181	59	0.99	0.0718563
BioFINDER-2	pTau181	60	0.5	0.69697
BioFINDER-2	pTau181	60	0.6	0.606061
BioFINDER-2	pTau181	60	0.7	0.557576
BioFINDER-2	pTau181	60	0.8	0.454545
BioFINDER-2	pTau181	60	0.9	0.278788
BioFINDER-2	pTau181	60	0.95	0.145455
BioFINDER-2	pTau181	60	0.975	0.0848485
BioFINDER-2	pTau181	60	0.99	0.0727273
BioFINDER-2	pTau181	61	0.5	0.675497
BioFINDER-2	pTau181	61	0.6	0.609272
BioFINDER-2	pTau181	61	0.7	0.516556
BioFINDER-2	pTau181	61	0.8	0.403974
BioFINDER-2	pTau181	61	0.9	0.225166
BioFINDER-2	pTau181	61	0.95	0.145695
BioFINDER-2	pTau181	61	0.975	0.10596
BioFINDER-2	pTau181	61	0.99	0.0993377
BioFINDER-2	pTau181	62	0.5	0.652174
BioFINDER-2	pTau181	62	0.6	0.571429
BioFINDER-2	pTau181	62	0.7	0.465839
BioFINDER-2	pTau181	62	0.8	0.341615
BioFINDER-2	pTau181	62	0.9	0.204969
BioFINDER-2	pTau181	62	0.95	0.118012
BioFINDER-2	pTau181	62	0.975	0.0869565
BioFINDER-2	pTau181	62	0.99	0.0434783
BioFINDER-2	pTau181	63	0.5	0.691358
BioFINDER-2	pTau181	63	0.6	0.611111
BioFINDER-2	pTau181	63	0.7	0.493827
BioFINDER-2	pTau181	63	0.8	0.407407
BioFINDER-2	pTau181	63	0.9	0.283951
BioFINDER-2	pTau181	63	0.95	0.179012
BioFINDER-2	pTau181	63	0.975	0.104938
BioFINDER-2	pTau181	63	0.99	0.104938
BioFINDER-2	pTau181	64	0.5	0.727848
BioFINDER-2	pTau181	64	0.6	0.626582
BioFINDER-2	pTau181	64	0.7	0.512658
BioFINDER-2	pTau181	64	0.8	0.449367
BioFINDER-2	pTau181	64	0.9	0.259494
BioFINDER-2	pTau181	64	0.95	0.177215
BioFINDER-2	pTau181	64	0.975	0.113924
BioFINDER-2	pTau181	64	0.99	0.101266
BioFINDER-2	pTau181	65	0.5	0.696203
BioFINDER-2	pTau181	65	0.6	0.639241
BioFINDER-2	pTau181	65	0.7	0.5
BioFINDER-2	pTau181	65	0.8	0.43038
BioFINDER-2	pTau181	65	0.9	0.246835
BioFINDER-2	pTau181	65	0.95	0.158228
BioFINDER-2	pTau181	65	0.975	0.113924
BioFINDER-2	pTau181	65	0.99	0.0949367
BioFINDER-2	pTau181	66	0.5	0.709677
BioFINDER-2	pTau181	66	0.6	0.6
BioFINDER-2	pTau181	66	0.7	0.541935
BioFINDER-2	pTau181	66	0.8	0.470968
BioFINDER-2	pTau181	66	0.9	0.387097
BioFINDER-2	pTau181	66	0.95	0.225806
BioFINDER-2	pTau181	66	0.975	0.174194
BioFINDER-2	pTau181	66	0.99	0.16129
BioFINDER-2	pTau181	67	0.5	0.717949
BioFINDER-2	pTau181	67	0.6	0.634615
BioFINDER-2	pTau181	67	0.7	0.557692
BioFINDER-2	pTau181	67	0.8	0.49359
BioFINDER-2	pTau181	67	0.9	0.339744
BioFINDER-2	pTau181	67	0.95	0.230769
BioFINDER-2	pTau181	67	0.975	0.0897436
BioFINDER-2	pTau181	67	0.99	0.0641026
BioFINDER-2	pTau181	68	0.5	0.707317
BioFINDER-2	pTau181	68	0.6	0.634146
BioFINDER-2	pTau181	68	0.7	0.54878
BioFINDER-2	pTau181	68	0.8	0.445122
BioFINDER-2	pTau181	68	0.9	0.262195
BioFINDER-2	pTau181	68	0.95	0.0853659
BioFINDER-2	pTau181	68	0.975	0.0792683
BioFINDER-2	pTau181	68	0.99	0.0792683
BioFINDER-2	pTau181	69	0.5	0.668831
BioFINDER-2	pTau181	69	0.6	0.571429
BioFINDER-2	pTau181	69	0.7	0.506494
BioFINDER-2	pTau181	69	0.8	0.435065
BioFINDER-2	pTau181	69	0.9	0.233766
BioFINDER-2	pTau181	69	0.95	0.175325
BioFINDER-2	pTau181	69	0.975	0.142857
BioFINDER-2	pTau181	69	0.99	0.0974026
BioFINDER-2	pTau181	70	0.5	0.70303
BioFINDER-2	pTau181	70	0.6	0.630303
BioFINDER-2	pTau181	70	0.7	0.557576
BioFINDER-2	pTau181	70	0.8	0.460606
BioFINDER-2	pTau181	70	0.9	0.345455
BioFINDER-2	pTau181	70	0.95	0.212121
BioFINDER-2	pTau181	70	0.975	0.139394
BioFINDER-2	pTau181	70	0.99	0.0606061
BioFINDER-2	pTau181	71	0.5	0.735294
BioFINDER-2	pTau181	71	0.6	0.676471
BioFINDER-2	pTau181	71	0.7	0.535294
BioFINDER-2	pTau181	71	0.8	0.458824
BioFINDER-2	pTau181	71	0.9	0.329412
BioFINDER-2	pTau181	71	0.95	0.182353
BioFINDER-2	pTau181	71	0.975	0.129412
BioFINDER-2	pTau181	71	0.99	0.129412
BioFINDER-2	pTau181	72	0.5	0.70122
BioFINDER-2	pTau181	72	0.6	0.640244
BioFINDER-2	pTau181	72	0.7	0.579268
BioFINDER-2	pTau181	72	0.8	0.463415
BioFINDER-2	pTau181	72	0.9	0.27439
BioFINDER-2	pTau181	72	0.95	0.158537
BioFINDER-2	pTau181	72	0.975	0.0853659
BioFINDER-2	pTau181	72	0.99	0.0792683
BioFINDER-2	pTau181	73	0.5	0.728324
BioFINDER-2	pTau181	73	0.6	0.65896
BioFINDER-2	pTau181	73	0.7	0.578035
BioFINDER-2	pTau181	73	0.8	0.473988
BioFINDER-2	pTau181	73	0.9	0.404624
BioFINDER-2	pTau181	73	0.95	0.32948
BioFINDER-2	pTau181	73	0.975	0.236994
BioFINDER-2	pTau181	73	0.99	0.231214
BioFINDER-2	pTau181	74	0.5	0.683544
BioFINDER-2	pTau181	74	0.6	0.607595
BioFINDER-2	pTau181	74	0.7	0.487342
BioFINDER-2	pTau181	74	0.8	0.341772
BioFINDER-2	pTau181	74	0.9	0.208861
BioFINDER-2	pTau181	74	0.95	0.151899
BioFINDER-2	pTau181	74	0.975	0.120253
BioFINDER-2	pTau181	74	0.99	0.101266
BioFINDER-2	pTau181	75	0.5	0.689024
BioFINDER-2	pTau181	75	0.6	0.591463
BioFINDER-2	pTau181	75	0.7	0.5
BioFINDER-2	pTau181	75	0.8	0.414634
BioFINDER-2	pTau181	75	0.9	0.25
BioFINDER-2	pTau181	75	0.95	0.176829
BioFINDER-2	pTau181	75	0.975	0.146341
BioFINDER-2	pTau181	75	0.99	0.115854
BioFINDER-2	pTau181	76	0.5	0.707317
BioFINDER-2	pTau181	76	0.6	0.646341
BioFINDER-2	pTau181	76	0.7	0.554878
BioFINDER-2	pTau181	76	0.8	0.481707
BioFINDER-2	pTau181	76	0.9	0.353659
BioFINDER-2	pTau181	76	0.95	0.109756
BioFINDER-2	pTau181	76	0.975	0.097561
BioFINDER-2	pTau181	76	0.99	0.0792683
BioFINDER-2	pTau181	77	0.5	0.716981
BioFINDER-2	pTau181	77	0.6	0.647799
BioFINDER-2	pTau181	77	0.7	0.578616
BioFINDER-2	pTau181	77	0.8	0.484277
BioFINDER-2	pTau181	77	0.9	0.345912
BioFINDER-2	pTau181	77	0.95	0.226415
BioFINDER-2	pTau181	77	0.975	0.100629
BioFINDER-2	pTau181	77	0.99	0.081761
BioFINDER-2	pTau181	78	0.5	0.668675
BioFINDER-2	pTau181	78	0.6	0.608434
BioFINDER-2	pTau181	78	0.7	0.512048
BioFINDER-2	pTau181	78	0.8	0.451807
BioFINDER-2	pTau181	78	0.9	0.313253
BioFINDER-2	pTau181	78	0.95	0.240964
BioFINDER-2	pTau181	78	0.975	0.210843
BioFINDER-2	pTau181	78	0.99	0.162651
BioFINDER-2	pTau181	79	0.5	0.68323
BioFINDER-2	pTau181	79	0.6	0.645963
BioFINDER-2	pTau181	79	0.7	0.52795
BioFINDER-2	pTau181	79	0.8	0.409938
BioFINDER-2	pTau181	79	0.9	0.279503
BioFINDER-2	pTau181	79	0.95	0.0993789
BioFINDER-2	pTau181	79	0.975	0.0931677
BioFINDER-2	pTau181	79	0.99	0.0931677
BioFINDER-2	pTau181	80	0.5	0.714286
BioFINDER-2	pTau181	80	0.6	0.595238
BioFINDER-2	pTau181	80	0.7	0.517857
BioFINDER-2	pTau181	80	0.8	0.440476
BioFINDER-2	pTau181	80	0.9	0.309524
BioFINDER-2	pTau181	80	0.95	0.25
BioFINDER-2	pTau181	80	0.975	0.077381
BioFINDER-2	pTau181	80	0.99	0.0714286
BioFINDER-2	pTau181	81	0.5	0.719745
BioFINDER-2	pTau181	81	0.6	0.624204
BioFINDER-2	pTau181	81	0.7	0.528662
BioFINDER-2	pTau181	81	0.8	0.452229
BioFINDER-2	pTau181	81	0.9	0.254777
BioFINDER-2	pTau181	81	0.95	0.159236
BioFINDER-2	pTau181	81	0.975	0.0955414
BioFINDER-2	pTau181	81	0.99	0.089172
BioFINDER-2	pTau181	82	0.5	0.705882
BioFINDER-2	pTau181	82	0.6	0.635294
BioFINDER-2	pTau181	82	0.7	0.511765
BioFINDER-2	pTau181	82	0.8	0.370588
BioFINDER-2	pTau181	82	0.9	0.211765
BioFINDER-2	pTau181	82	0.95	0.0764706
BioFINDER-2	pTau181	82	0.975	0.0647059
BioFINDER-2	pTau181	82	0.99	0.0647059
BioFINDER-2	pTau181	83	0.5	0.656977
BioFINDER-2	pTau181	83	0.6	0.575581
BioFINDER-2	pTau181	83	0.7	0.523256
BioFINDER-2	pTau181	83	0.8	0.424419
BioFINDER-2	pTau181	83	0.9	0.261628
BioFINDER-2	pTau181	83	0.95	0.203488
BioFINDER-2	pTau181	83	0.975	0.145349
BioFINDER-2	pTau181	83	0.99	0.0523256
BioFINDER-2	pTau181	84	0.5	0.746988
BioFINDER-2	pTau181	84	0.6	0.650602
BioFINDER-2	pTau181	84	0.7	0.548193
BioFINDER-2	pTau181	84	0.8	0.46988
BioFINDER-2	pTau181	84	0.9	0.343373
BioFINDER-2	pTau181	84	0.95	0.222892
BioFINDER-2	pTau181	84	0.975	0.0783133
BioFINDER-2	pTau181	84	0.99	0.0662651
BioFINDER-2	pTau181	85	0.5	0.696203
BioFINDER-2	pTau181	85	0.6	0.626582
BioFINDER-2	pTau181	85	0.7	0.518987
BioFINDER-2	pTau181	85	0.8	0.386076
BioFINDER-2	pTau181	85	0.9	0.272152
BioFINDER-2	pTau181	85	0.95	0.221519
BioFINDER-2	pTau181	85	0.975	0.170886
BioFINDER-2	pTau181	85	0.99	0.170886
BioFINDER-2	pTau181	86	0.5	0.674699
BioFINDER-2	pTau181	86	0.6	0.63253
BioFINDER-2	pTau181	86	0.7	0.512048
BioFINDER-2	pTau181	86	0.8	0.409639
BioFINDER-2	pTau181	86	0.9	0.277108
BioFINDER-2	pTau181	86	0.95	0.114458
BioFINDER-2	pTau181	86	0.975	0.0843373
BioFINDER-2	pTau181	86	0.99	0.0843373
BioFINDER-2	pTau181	87	0.5	0.709091
BioFINDER-2	pTau181	87	0.6	0.624242
BioFINDER-2	pTau181	87	0.7	0.509091
BioFINDER-2	pTau181	87	0.8	0.424242
BioFINDER-2	pTau181	87	0.9	0.242424
BioFINDER-2	pTau181	87	0.95	0.157576
BioFINDER-2	pTau181	87	0.975	0.0969697
BioFINDER-2	pTau181	87	0.99	0.0909091
BioFINDER-2	pTau181	88	0.5	0.710843
BioFINDER-2	pTau181	88	0.6	0.63253
BioFINDER-2	pTau181	88	0.7	0.554217
BioFINDER-2	pTau181	88	0.8	0.415663
BioFINDER-2	pTau181	88	0.9	0.319277
BioFINDER-2	pTau181	88	0.95	0.259036
BioFINDER-2	pTau181	88	0.975	0.13253
BioFINDER-2	pTau181	88	0.99	0.0903614
BioFINDER-2	pTau181	89	0.5	0.705521
BioFINDER-2	pTau181	89	0.6	0.650307
BioFINDER-2	pTau181	89	0.7	0.552147
BioFINDER-2	pTau181	89	0.8	0.472393
BioFINDER-2	pTau181	89	0.9	0.312883
BioFINDER-2	pTau181	89	0.95	0.147239
BioFINDER-2	pTau181	89	0.975	0.116564
BioFINDER-2	pTau181	89	0.99	0.104294
BioFINDER-2	pTau181	90	0.5	0.704403
BioFINDER-2	pTau181	90	0.6	0.572327
BioFINDER-2	pTau181	90	0.7	0.465409
BioFINDER-2	pTau181	90	0.8	0.352201
BioFINDER-2	pTau181	90	0.9	0.18239
BioFINDER-2	pTau181	90	0.95	0.100629
BioFINDER-2	pTau181	90	0.975	0.0251572
BioFINDER-2	pTau181	90	0.99	0.0251572
BioFINDER-2	pTau181	91	0.5	0.678571
BioFINDER-2	pTau181	91	0.6	0.60119
BioFINDER-2	pTau181	91	0.7	0.529762
BioFINDER-2	pTau181	91	0.8	0.446429
BioFINDER-2	pTau181	91	0.9	0.25
BioFINDER-2	pTau181	91	0.95	0.136905
BioFINDER-2	pTau181	91	0.975	0.107143
BioFINDER-2	pTau181	91	0.99	0.0952381
BioFINDER-2	pTau181	92	0.5	0.728916
BioFINDER-2	pTau181	92	0.6	0.626506
BioFINDER-2	pTau181	92	0.7	0.506024
BioFINDER-2	pTau181	92	0.8	0.433735
BioFINDER-2	pTau181	92	0.9	0.319277
BioFINDER-2	pTau181	92	0.95	0.138554
BioFINDER-2	pTau181	92	0.975	0.120482
BioFINDER-2	pTau181	92	0.99	0.114458
BioFINDER-2	pTau181	93	0.5	0.694268
BioFINDER-2	pTau181	93	0.6	0.630573
BioFINDER-2	pTau181	93	0.7	0.56051
BioFINDER-2	pTau181	93	0.8	0.490446
BioFINDER-2	pTau181	93	0.9	0.394904
BioFINDER-2	pTau181	93	0.95	0.261146
BioFINDER-2	pTau181	93	0.975	0.152866
BioFINDER-2	pTau181	93	0.99	0.11465
BioFINDER-2	pTau181	94	0.5	0.740964
BioFINDER-2	pTau181	94	0.6	0.680723
BioFINDER-2	pTau181	94	0.7	0.620482
BioFINDER-2	pTau181	94	0.8	0.457831
BioFINDER-2	pTau181	94	0.9	0.277108
BioFINDER-2	pTau181	94	0.95	0.204819
BioFINDER-2	pTau181	94	0.975	0.138554
BioFINDER-2	pTau181	94	0.99	0.10241
BioFINDER-2	pTau181	95	0.5	0.711656
BioFINDER-2	pTau181	95	0.6	0.613497
BioFINDER-2	pTau181	95	0.7	0.509202
BioFINDER-2	pTau181	95	0.8	0.423313
BioFINDER-2	pTau181	95	0.9	0.288344
BioFINDER-2	pTau181	95	0.95	0.214724
BioFINDER-2	pTau181	95	0.975	0.110429
BioFINDER-2	pTau181	95	0.99	0.104294
BioFINDER-2	pTau181	96	0.5	0.683544
BioFINDER-2	pTau181	96	0.6	0.575949
BioFINDER-2	pTau181	96	0.7	0.518987
BioFINDER-2	pTau181	96	0.8	0.443038
BioFINDER-2	pTau181	96	0.9	0.265823
BioFINDER-2	pTau181	96	0.95	0.21519
BioFINDER-2	pTau181	96	0.975	0.113924
BioFINDER-2	pTau181	96	0.99	0.0506329
BioFINDER-2	pTau181	97	0.5	0.688235
BioFINDER-2	pTau181	97	0.6	0.552941
BioFINDER-2	pTau181	97	0.7	0.5
BioFINDER-2	pTau181	97	0.8	0.423529
BioFINDER-2	pTau181	97	0.9	0.305882
BioFINDER-2	pTau181	97	0.95	0.182353
BioFINDER-2	pTau181	97	0.975	0.135294
BioFINDER-2	pTau181	97	0.99	0.123529
BioFINDER-2	pTau181	98	0.5	0.664634
BioFINDER-2	pTau181	98	0.6	0.573171
BioFINDER-2	pTau181	98	0.7	0.506098
BioFINDER-2	pTau181	98	0.8	0.365854
BioFINDER-2	pTau181	98	0.9	0.22561
BioFINDER-2	pTau181	98	0.95	0.0792683
BioFINDER-2	pTau181	98	0.975	0.0487805
BioFINDER-2	pTau181	98	0.99	0.0365854
BioFINDER-2	pTau181	99	0.5	0.703704
BioFINDER-2	pTau181	99	0.6	0.654321
BioFINDER-2	pTau181	99	0.7	0.592593
BioFINDER-2	pTau181	99	0.8	0.462963
BioFINDER-2	pTau181	99	0.9	0.32716
BioFINDER-2	pTau181	99	0.95	0.191358
BioFINDER-2	pTau181	99	0.975	0.160494
BioFINDER-2	pTau181	99	0.99	0.141975
BioFINDER-2	pTau181	100	0.5	0.692308
BioFINDER-2	pTau181	100	0.6	0.596154
BioFINDER-2	pTau181	100	0.7	0.512821
BioFINDER-2	pTau181	100	0.8	0.410256
BioFINDER-2	pTau181	100	0.9	0.25641
BioFINDER-2	pTau181	100	0.95	0.121795
BioFINDER-2	pTau181	100	0.975	0.0705128
BioFINDER-2	pTau181	100	0.99	0.0705128
BioFINDER-2	pTau217	1	0.5	0.756579
BioFINDER-2	pTau217	1	0.6	0.703947
BioFINDER-2	pTau217	1	0.7	0.651316
BioFINDER-2	pTau217	1	0.8	0.565789
BioFINDER-2	pTau217	1	0.9	0.486842
BioFINDER-2	pTau217	1	0.95	0.421053
BioFINDER-2	pTau217	1	0.975	0.361842
BioFINDER-2	pTau217	1	0.99	0.296053
BioFINDER-2	pTau217	2	0.5	0.808219
BioFINDER-2	pTau217	2	0.6	0.746575
BioFINDER-2	pTau217	2	0.7	0.705479
BioFINDER-2	pTau217	2	0.8	0.657534
BioFINDER-2	pTau217	2	0.9	0.541096
BioFINDER-2	pTau217	2	0.95	0.465753
BioFINDER-2	pTau217	2	0.975	0.321918
BioFINDER-2	pTau217	2	0.99	0.0547945
BioFINDER-2	pTau217	3	0.5	0.771812
BioFINDER-2	pTau217	3	0.6	0.718121
BioFINDER-2	pTau217	3	0.7	0.677852
BioFINDER-2	pTau217	3	0.8	0.630872
BioFINDER-2	pTau217	3	0.9	0.510067
BioFINDER-2	pTau217	3	0.95	0.442953
BioFINDER-2	pTau217	3	0.975	0.348993
BioFINDER-2	pTau217	3	0.99	0.261745
BioFINDER-2	pTau217	4	0.5	0.753623
BioFINDER-2	pTau217	4	0.6	0.710145
BioFINDER-2	pTau217	4	0.7	0.652174
BioFINDER-2	pTau217	4	0.8	0.565217
BioFINDER-2	pTau217	4	0.9	0.478261
BioFINDER-2	pTau217	4	0.95	0.413043
BioFINDER-2	pTau217	4	0.975	0.297101
BioFINDER-2	pTau217	4	0.99	0.0362319
BioFINDER-2	pTau217	5	0.5	0.792857
BioFINDER-2	pTau217	5	0.6	0.75
BioFINDER-2	pTau217	5	0.7	0.7
BioFINDER-2	pTau217	5	0.8	0.628571
BioFINDER-2	pTau217	5	0.9	0.55
BioFINDER-2	pTau217	5	0.95	0.492857
BioFINDER-2	pTau217	5	0.975	0.407143
BioFINDER-2	pTau217	5	0.99	0.342857
BioFINDER-2	pTau217	6	0.5	0.744828
BioFINDER-2	pTau217	6	0.6	0.696552
BioFINDER-2	pTau217	6	0.7	0.648276
BioFINDER-2	pTau217	6	0.8	0.565517
BioFINDER-2	pTau217	6	0.9	0.455172
BioFINDER-2	pTau217	6	0.95	0.413793
BioFINDER-2	pTau217	6	0.975	0.351724
BioFINDER-2	pTau217	6	0.99	0.303448
BioFINDER-2	pTau217	7	0.5	0.764706
BioFINDER-2	pTau217	7	0.6	0.705882
BioFINDER-2	pTau217	7	0.7	0.653595
BioFINDER-2	pTau217	7	0.8	0.588235
BioFINDER-2	pTau217	7	0.9	0.496732
BioFINDER-2	pTau217	7	0.95	0.444444
BioFINDER-2	pTau217	7	0.975	0.294118
BioFINDER-2	pTau217	7	0.99	0.261438
BioFINDER-2	pTau217	8	0.5	0.745223
BioFINDER-2	pTau217	8	0.6	0.694268
BioFINDER-2	pTau217	8	0.7	0.649682
BioFINDER-2	pTau217	8	0.8	0.522293
BioFINDER-2	pTau217	8	0.9	0.458599
BioFINDER-2	pTau217	8	0.95	0.420382
BioFINDER-2	pTau217	8	0.975	0.33121
BioFINDER-2	pTau217	8	0.99	0.280255
BioFINDER-2	pTau217	9	0.5	0.79021
BioFINDER-2	pTau217	9	0.6	0.727273
BioFINDER-2	pTau217	9	0.7	0.657343
BioFINDER-2	pTau217	9	0.8	0.601399
BioFINDER-2	pTau217	9	0.9	0.517483
BioFINDER-2	pTau217	9	0.95	0.461538
BioFINDER-2	pTau217	9	0.975	0.412587
BioFINDER-2	pTau217	9	0.99	0.356643
BioFINDER-2	pTau217	10	0.5	0.738255
BioFINDER-2	pTau217	10	0.6	0.691275
BioFINDER-2	pTau217	10	0.7	0.630872
BioFINDER-2	pTau217	10	0.8	0.57047
BioFINDER-2	pTau217	10	0.9	0.47651
BioFINDER-2	pTau217	10	0.95	0.436242
BioFINDER-2	pTau217	10	0.975	0.348993
BioFINDER-2	pTau217	10	0.99	0.221477
BioFINDER-2	pTau217	11	0.5	0.782313
BioFINDER-2	pTau217	11	0.6	0.727891
BioFINDER-2	pTau217	11	0.7	0.659864
BioFINDER-2	pTau217	11	0.8	0.585034
BioFINDER-2	pTau217	11	0.9	0.52381
BioFINDER-2	pTau217	11	0.95	0.387755
BioFINDER-2	pTau217	11	0.975	0.176871
BioFINDER-2	pTau217	11	0.99	0.0204082
BioFINDER-2	pTau217	12	0.5	0.761905
BioFINDER-2	pTau217	12	0.6	0.714286
BioFINDER-2	pTau217	12	0.7	0.659864
BioFINDER-2	pTau217	12	0.8	0.557823
BioFINDER-2	pTau217	12	0.9	0.482993
BioFINDER-2	pTau217	12	0.95	0.408163
BioFINDER-2	pTau217	12	0.975	0.367347
BioFINDER-2	pTau217	12	0.99	0.319728
BioFINDER-2	pTau217	13	0.5	0.77305
BioFINDER-2	pTau217	13	0.6	0.730496
BioFINDER-2	pTau217	13	0.7	0.666667
BioFINDER-2	pTau217	13	0.8	0.595745
BioFINDER-2	pTau217	13	0.9	0.51773
BioFINDER-2	pTau217	13	0.95	0.460993
BioFINDER-2	pTau217	13	0.975	0.29078
BioFINDER-2	pTau217	13	0.99	0.276596
BioFINDER-2	pTau217	14	0.5	0.737805
BioFINDER-2	pTau217	14	0.6	0.682927
BioFINDER-2	pTau217	14	0.7	0.609756
BioFINDER-2	pTau217	14	0.8	0.536585
BioFINDER-2	pTau217	14	0.9	0.420732
BioFINDER-2	pTau217	14	0.95	0.359756
BioFINDER-2	pTau217	14	0.975	0.329268
BioFINDER-2	pTau217	14	0.99	0.0243902
BioFINDER-2	pTau217	15	0.5	0.765101
BioFINDER-2	pTau217	15	0.6	0.691275
BioFINDER-2	pTau217	15	0.7	0.651007
BioFINDER-2	pTau217	15	0.8	0.590604
BioFINDER-2	pTau217	15	0.9	0.489933
BioFINDER-2	pTau217	15	0.95	0.416107
BioFINDER-2	pTau217	15	0.975	0.33557
BioFINDER-2	pTau217	15	0.99	0.0201342
BioFINDER-2	pTau217	16	0.5	0.787671
BioFINDER-2	pTau217	16	0.6	0.739726
BioFINDER-2	pTau217	16	0.7	0.678082
BioFINDER-2	pTau217	16	0.8	0.609589
BioFINDER-2	pTau217	16	0.9	0.506849
BioFINDER-2	pTau217	16	0.95	0.458904
BioFINDER-2	pTau217	16	0.975	0.315068
BioFINDER-2	pTau217	16	0.99	0.00684931
BioFINDER-2	pTau217	17	0.5	0.75
BioFINDER-2	pTau217	17	0.6	0.702703
BioFINDER-2	pTau217	17	0.7	0.641892
BioFINDER-2	pTau217	17	0.8	0.560811
BioFINDER-2	pTau217	17	0.9	0.5
BioFINDER-2	pTau217	17	0.95	0.425676
BioFINDER-2	pTau217	17	0.975	0.378378
BioFINDER-2	pTau217	17	0.99	0.364865
BioFINDER-2	pTau217	18	0.5	0.743421
BioFINDER-2	pTau217	18	0.6	0.690789
BioFINDER-2	pTau217	18	0.7	0.631579
BioFINDER-2	pTau217	18	0.8	0.565789
BioFINDER-2	pTau217	18	0.9	0.473684
BioFINDER-2	pTau217	18	0.95	0.401316
BioFINDER-2	pTau217	18	0.975	0.342105
BioFINDER-2	pTau217	18	0.99	0.236842
BioFINDER-2	pTau217	19	0.5	0.784722
BioFINDER-2	pTau217	19	0.6	0.736111
BioFINDER-2	pTau217	19	0.7	0.694444
BioFINDER-2	pTau217	19	0.8	0.645833
BioFINDER-2	pTau217	19	0.9	0.534722
BioFINDER-2	pTau217	19	0.95	0.465278
BioFINDER-2	pTau217	19	0.975	0.368056
BioFINDER-2	pTau217	19	0.99	0.263889
BioFINDER-2	pTau217	20	0.5	0.787879
BioFINDER-2	pTau217	20	0.6	0.75
BioFINDER-2	pTau217	20	0.7	0.704545
BioFINDER-2	pTau217	20	0.8	0.651515
BioFINDER-2	pTau217	20	0.9	0.545455
BioFINDER-2	pTau217	20	0.95	0.454545
BioFINDER-2	pTau217	20	0.975	0.25
BioFINDER-2	pTau217	20	0.99	0.0454545
BioFINDER-2	pTau217	21	0.5	0.76
BioFINDER-2	pTau217	21	0.6	0.72
BioFINDER-2	pTau217	21	0.7	0.653333
BioFINDER-2	pTau217	21	0.8	0.566667
BioFINDER-2	pTau217	21	0.9	0.466667
BioFINDER-2	pTau217	21	0.95	0.28
BioFINDER-2	pTau217	21	0.975	0.233333
BioFINDER-2	pTau217	21	0.99	0.0266667
BioFINDER-2	pTau217	22	0.5	0.787097
BioFINDER-2	pTau217	22	0.6	0.722581
BioFINDER-2	pTau217	22	0.7	0.670968
BioFINDER-2	pTau217	22	0.8	0.541935
BioFINDER-2	pTau217	22	0.9	0.483871
BioFINDER-2	pTau217	22	0.95	0.329032
BioFINDER-2	pTau217	22	0.975	0.264516
BioFINDER-2	pTau217	22	0.99	0.0193548
BioFINDER-2	pTau217	23	0.5	0.77305
BioFINDER-2	pTau217	23	0.6	0.723404
BioFINDER-2	pTau217	23	0.7	0.666667
BioFINDER-2	pTau217	23	0.8	0.588652
BioFINDER-2	pTau217	23	0.9	0.510638
BioFINDER-2	pTau217	23	0.95	0.446809
BioFINDER-2	pTau217	23	0.975	0.304965
BioFINDER-2	pTau217	23	0.99	0.304965
BioFINDER-2	pTau217	24	0.5	0.767123
BioFINDER-2	pTau217	24	0.6	0.719178
BioFINDER-2	pTau217	24	0.7	0.664384
BioFINDER-2	pTau217	24	0.8	0.547945
BioFINDER-2	pTau217	24	0.9	0.479452
BioFINDER-2	pTau217	24	0.95	0.287671
BioFINDER-2	pTau217	24	0.975	0.226027
BioFINDER-2	pTau217	24	0.99	0.0273973
BioFINDER-2	pTau217	25	0.5	0.778571
BioFINDER-2	pTau217	25	0.6	0.728571
BioFINDER-2	pTau217	25	0.7	0.685714
BioFINDER-2	pTau217	25	0.8	0.592857
BioFINDER-2	pTau217	25	0.9	0.514286
BioFINDER-2	pTau217	25	0.95	0.471429
BioFINDER-2	pTau217	25	0.975	0.407143
BioFINDER-2	pTau217	25	0.99	0.357143
BioFINDER-2	pTau217	26	0.5	0.776316
BioFINDER-2	pTau217	26	0.6	0.736842
BioFINDER-2	pTau217	26	0.7	0.690789
BioFINDER-2	pTau217	26	0.8	0.618421
BioFINDER-2	pTau217	26	0.9	0.460526
BioFINDER-2	pTau217	26	0.95	0.388158
BioFINDER-2	pTau217	26	0.975	0.25
BioFINDER-2	pTau217	26	0.99	0.0328947
BioFINDER-2	pTau217	27	0.5	0.74026
BioFINDER-2	pTau217	27	0.6	0.694805
BioFINDER-2	pTau217	27	0.7	0.655844
BioFINDER-2	pTau217	27	0.8	0.584416
BioFINDER-2	pTau217	27	0.9	0.474026
BioFINDER-2	pTau217	27	0.95	0.285714
BioFINDER-2	pTau217	27	0.975	0.246753
BioFINDER-2	pTau217	27	0.99	0.0584416
BioFINDER-2	pTau217	28	0.5	0.791367
BioFINDER-2	pTau217	28	0.6	0.748201
BioFINDER-2	pTau217	28	0.7	0.697842
BioFINDER-2	pTau217	28	0.8	0.647482
BioFINDER-2	pTau217	28	0.9	0.546763
BioFINDER-2	pTau217	28	0.95	0.453237
BioFINDER-2	pTau217	28	0.975	0.345324
BioFINDER-2	pTau217	28	0.99	0.28777
BioFINDER-2	pTau217	29	0.5	0.733333
BioFINDER-2	pTau217	29	0.6	0.693333
BioFINDER-2	pTau217	29	0.7	0.646667
BioFINDER-2	pTau217	29	0.8	0.586667
BioFINDER-2	pTau217	29	0.9	0.466667
BioFINDER-2	pTau217	29	0.95	0.4
BioFINDER-2	pTau217	29	0.975	0.253333
BioFINDER-2	pTau217	29	0.99	0.253333
BioFINDER-2	pTau217	30	0.5	0.780822
BioFINDER-2	pTau217	30	0.6	0.739726
BioFINDER-2	pTau217	30	0.7	0.691781
BioFINDER-2	pTau217	30	0.8	0.609589
BioFINDER-2	pTau217	30	0.9	0.506849
BioFINDER-2	pTau217	30	0.95	0.356164
BioFINDER-2	pTau217	30	0.975	0.246575
BioFINDER-2	pTau217	30	0.99	0.0479452
BioFINDER-2	pTau217	31	0.5	0.75
BioFINDER-2	pTau217	31	0.6	0.694444
BioFINDER-2	pTau217	31	0.7	0.631944
BioFINDER-2	pTau217	31	0.8	0.5625
BioFINDER-2	pTau217	31	0.9	0.458333
BioFINDER-2	pTau217	31	0.95	0.3125
BioFINDER-2	pTau217	31	0.975	0.222222
BioFINDER-2	pTau217	31	0.99	0.0347222
BioFINDER-2	pTau217	32	0.5	0.774648
BioFINDER-2	pTau217	32	0.6	0.732394
BioFINDER-2	pTau217	32	0.7	0.676056
BioFINDER-2	pTau217	32	0.8	0.612676
BioFINDER-2	pTau217	32	0.9	0.535211
BioFINDER-2	pTau217	32	0.95	0.429577
BioFINDER-2	pTau217	32	0.975	0.408451
BioFINDER-2	pTau217	32	0.99	0.394366
BioFINDER-2	pTau217	33	0.5	0.779221
BioFINDER-2	pTau217	33	0.6	0.720779
BioFINDER-2	pTau217	33	0.7	0.681818
BioFINDER-2	pTau217	33	0.8	0.623377
BioFINDER-2	pTau217	33	0.9	0.480519
BioFINDER-2	pTau217	33	0.95	0.37013
BioFINDER-2	pTau217	33	0.975	0.292208
BioFINDER-2	pTau217	33	0.99	0.272727
BioFINDER-2	pTau217	34	0.5	0.793939
BioFINDER-2	pTau217	34	0.6	0.739394
BioFINDER-2	pTau217	34	0.7	0.666667
BioFINDER-2	pTau217	34	0.8	0.563636
BioFINDER-2	pTau217	34	0.9	0.472727
BioFINDER-2	pTau217	34	0.95	0.387879
BioFINDER-2	pTau217	34	0.975	0.284848
BioFINDER-2	pTau217	34	0.99	0.030303
BioFINDER-2	pTau217	35	0.5	0.788079
BioFINDER-2	pTau217	35	0.6	0.741722
BioFINDER-2	pTau217	35	0.7	0.662252
BioFINDER-2	pTau217	35	0.8	0.622517
BioFINDER-2	pTau217	35	0.9	0.543046
BioFINDER-2	pTau217	35	0.95	0.509934
BioFINDER-2	pTau217	35	0.975	0.476821
BioFINDER-2	pTau217	35	0.99	0.476821
BioFINDER-2	pTau217	36	0.5	0.741497
BioFINDER-2	pTau217	36	0.6	0.693878
BioFINDER-2	pTau217	36	0.7	0.646259
BioFINDER-2	pTau217	36	0.8	0.591837
BioFINDER-2	pTau217	36	0.9	0.496599
BioFINDER-2	pTau217	36	0.95	0.428571
BioFINDER-2	pTau217	36	0.975	0.414966
BioFINDER-2	pTau217	36	0.99	0.414966
BioFINDER-2	pTau217	37	0.5	0.770833
BioFINDER-2	pTau217	37	0.6	0.708333
BioFINDER-2	pTau217	37	0.7	0.666667
BioFINDER-2	pTau217	37	0.8	0.604167
BioFINDER-2	pTau217	37	0.9	0.493056
BioFINDER-2	pTau217	37	0.95	0.458333
BioFINDER-2	pTau217	37	0.975	0.354167
BioFINDER-2	pTau217	37	0.99	0.243056
BioFINDER-2	pTau217	38	0.5	0.778571
BioFINDER-2	pTau217	38	0.6	0.707143
BioFINDER-2	pTau217	38	0.7	0.664286
BioFINDER-2	pTau217	38	0.8	0.592857
BioFINDER-2	pTau217	38	0.9	0.428571
BioFINDER-2	pTau217	38	0.95	0.292857
BioFINDER-2	pTau217	38	0.975	0.235714
BioFINDER-2	pTau217	38	0.99	0.0142857
BioFINDER-2	pTau217	39	0.5	0.789809
BioFINDER-2	pTau217	39	0.6	0.738854
BioFINDER-2	pTau217	39	0.7	0.687898
BioFINDER-2	pTau217	39	0.8	0.611465
BioFINDER-2	pTau217	39	0.9	0.55414
BioFINDER-2	pTau217	39	0.95	0.458599
BioFINDER-2	pTau217	39	0.975	0.242038
BioFINDER-2	pTau217	39	0.99	0.0191083
BioFINDER-2	pTau217	40	0.5	0.772059
BioFINDER-2	pTau217	40	0.6	0.713235
BioFINDER-2	pTau217	40	0.7	0.669118
BioFINDER-2	pTau217	40	0.8	0.610294
BioFINDER-2	pTau217	40	0.9	0.485294
BioFINDER-2	pTau217	40	0.95	0.389706
BioFINDER-2	pTau217	40	0.975	0.316176
BioFINDER-2	pTau217	40	0.99	0.308824
BioFINDER-2	pTau217	41	0.5	0.774648
BioFINDER-2	pTau217	41	0.6	0.711268
BioFINDER-2	pTau217	41	0.7	0.661972
BioFINDER-2	pTau217	41	0.8	0.570423
BioFINDER-2	pTau217	41	0.9	0.450704
BioFINDER-2	pTau217	41	0.95	0.401408
BioFINDER-2	pTau217	41	0.975	0.330986
BioFINDER-2	pTau217	41	0.99	0.0211268
BioFINDER-2	pTau217	42	0.5	0.804054
BioFINDER-2	pTau217	42	0.6	0.763514
BioFINDER-2	pTau217	42	0.7	0.716216
BioFINDER-2	pTau217	42	0.8	0.641892
BioFINDER-2	pTau217	42	0.9	0.5
BioFINDER-2	pTau217	42	0.95	0.358108
BioFINDER-2	pTau217	42	0.975	0.195946
BioFINDER-2	pTau217	42	0.99	0.027027
BioFINDER-2	pTau217	43	0.5	0.746479
BioFINDER-2	pTau217	43	0.6	0.697183
BioFINDER-2	pTau217	43	0.7	0.640845
BioFINDER-2	pTau217	43	0.8	0.549296
BioFINDER-2	pTau217	43	0.9	0.485915
BioFINDER-2	pTau217	43	0.95	0.450704
BioFINDER-2	pTau217	43	0.975	0.366197
BioFINDER-2	pTau217	43	0.99	0.352113
BioFINDER-2	pTau217	44	0.5	0.785235
BioFINDER-2	pTau217	44	0.6	0.731544
BioFINDER-2	pTau217	44	0.7	0.677852
BioFINDER-2	pTau217	44	0.8	0.590604
BioFINDER-2	pTau217	44	0.9	0.516779
BioFINDER-2	pTau217	44	0.95	0.442953
BioFINDER-2	pTau217	44	0.975	0.248322
BioFINDER-2	pTau217	44	0.99	0.0134228
BioFINDER-2	pTau217	45	0.5	0.748252
BioFINDER-2	pTau217	45	0.6	0.685315
BioFINDER-2	pTau217	45	0.7	0.636364
BioFINDER-2	pTau217	45	0.8	0.573427
BioFINDER-2	pTau217	45	0.9	0.48951
BioFINDER-2	pTau217	45	0.95	0.335664
BioFINDER-2	pTau217	45	0.975	0.251748
BioFINDER-2	pTau217	45	0.99	0.034965
BioFINDER-2	pTau217	46	0.5	0.798742
BioFINDER-2	pTau217	46	0.6	0.748428
BioFINDER-2	pTau217	46	0.7	0.691824
BioFINDER-2	pTau217	46	0.8	0.610063
BioFINDER-2	pTau217	46	0.9	0.515723
BioFINDER-2	pTau217	46	0.95	0.496855
BioFINDER-2	pTau217	46	0.975	0.415094
BioFINDER-2	pTau217	46	0.99	0.0440252
BioFINDER-2	pTau217	47	0.5	0.751634
BioFINDER-2	pTau217	47	0.6	0.69281
BioFINDER-2	pTau217	47	0.7	0.620915
BioFINDER-2	pTau217	47	0.8	0.54902
BioFINDER-2	pTau217	47	0.9	0.437908
BioFINDER-2	pTau217	47	0.95	0.352941
BioFINDER-2	pTau217	47	0.975	0.24183
BioFINDER-2	pTau217	47	0.99	0.0261438
BioFINDER-2	pTau217	48	0.5	0.748387
BioFINDER-2	pTau217	48	0.6	0.683871
BioFINDER-2	pTau217	48	0.7	0.63871
BioFINDER-2	pTau217	48	0.8	0.567742
BioFINDER-2	pTau217	48	0.9	0.464516
BioFINDER-2	pTau217	48	0.95	0.393548
BioFINDER-2	pTau217	48	0.975	0.219355
BioFINDER-2	pTau217	48	0.99	0.0516129
BioFINDER-2	pTau217	49	0.5	0.760274
BioFINDER-2	pTau217	49	0.6	0.719178
BioFINDER-2	pTau217	49	0.7	0.657534
BioFINDER-2	pTau217	49	0.8	0.60274
BioFINDER-2	pTau217	49	0.9	0.527397
BioFINDER-2	pTau217	49	0.95	0.431507
BioFINDER-2	pTau217	49	0.975	0.369863
BioFINDER-2	pTau217	49	0.99	0.342466
BioFINDER-2	pTau217	50	0.5	0.761589
BioFINDER-2	pTau217	50	0.6	0.701987
BioFINDER-2	pTau217	50	0.7	0.655629
BioFINDER-2	pTau217	50	0.8	0.582781
BioFINDER-2	pTau217	50	0.9	0.503311
BioFINDER-2	pTau217	50	0.95	0.456954
BioFINDER-2	pTau217	50	0.975	0.403974
[truncated: 7,601 more rows]

## Sheet: figure 1b
cohort	bmk	iteration	sens_val	percent_under
BioFINDER-2	Ab42Ab40	1	0.9	0.279188
BioFINDER-2	Ab42Ab40	1	0.95	0.167513
BioFINDER-2	Ab42Ab40	1	0.975	0.13198
BioFINDER-2	Ab42Ab40	2	0.9	0.219895
BioFINDER-2	Ab42Ab40	2	0.95	0.109948
BioFINDER-2	Ab42Ab40	2	0.975	0.0314136
BioFINDER-2	Ab42Ab40	3	0.9	0.153005
BioFINDER-2	Ab42Ab40	3	0.95	0.0983607
BioFINDER-2	Ab42Ab40	3	0.975	0.0710383
BioFINDER-2	Ab42Ab40	4	0.9	0.25
BioFINDER-2	Ab42Ab40	4	0.95	0.158163
BioFINDER-2	Ab42Ab40	4	0.975	0.0969388
BioFINDER-2	Ab42Ab40	5	0.9	0.257732
BioFINDER-2	Ab42Ab40	5	0.95	0.139175
BioFINDER-2	Ab42Ab40	5	0.975	0.056701
BioFINDER-2	Ab42Ab40	6	0.9	0.253886
BioFINDER-2	Ab42Ab40	6	0.95	0.124352
BioFINDER-2	Ab42Ab40	6	0.975	0.0518135
BioFINDER-2	Ab42Ab40	7	0.9	0.251232
BioFINDER-2	Ab42Ab40	7	0.95	0.133005
BioFINDER-2	Ab42Ab40	7	0.975	0.0788177
BioFINDER-2	Ab42Ab40	8	0.9	0.169312
BioFINDER-2	Ab42Ab40	8	0.95	0.126984
BioFINDER-2	Ab42Ab40	8	0.975	0.0740741
BioFINDER-2	Ab42Ab40	9	0.9	0.26178
BioFINDER-2	Ab42Ab40	9	0.95	0.198953
BioFINDER-2	Ab42Ab40	9	0.975	0.109948
BioFINDER-2	Ab42Ab40	10	0.9	0.254808
BioFINDER-2	Ab42Ab40	10	0.95	0.182692
BioFINDER-2	Ab42Ab40	10	0.975	0.120192
BioFINDER-2	Ab42Ab40	11	0.9	0.306533
BioFINDER-2	Ab42Ab40	11	0.95	0.201005
BioFINDER-2	Ab42Ab40	11	0.975	0.170854
BioFINDER-2	Ab42Ab40	12	0.9	0.237113
BioFINDER-2	Ab42Ab40	12	0.95	0.149485
BioFINDER-2	Ab42Ab40	12	0.975	0.103093
BioFINDER-2	Ab42Ab40	13	0.9	0.193182
BioFINDER-2	Ab42Ab40	13	0.95	0.102273
BioFINDER-2	Ab42Ab40	13	0.975	0.0170455
BioFINDER-2	Ab42Ab40	14	0.9	0.19171
BioFINDER-2	Ab42Ab40	14	0.95	0.134715
BioFINDER-2	Ab42Ab40	14	0.975	0.108808
BioFINDER-2	Ab42Ab40	15	0.9	0.23301
BioFINDER-2	Ab42Ab40	15	0.95	0.174757
BioFINDER-2	Ab42Ab40	15	0.975	0.121359
BioFINDER-2	Ab42Ab40	16	0.9	0.19
BioFINDER-2	Ab42Ab40	16	0.95	0.115
BioFINDER-2	Ab42Ab40	16	0.975	0.085
BioFINDER-2	Ab42Ab40	17	0.9	0.225
BioFINDER-2	Ab42Ab40	17	0.95	0.145
BioFINDER-2	Ab42Ab40	17	0.975	0.085
BioFINDER-2	Ab42Ab40	18	0.9	0.261307
BioFINDER-2	Ab42Ab40	18	0.95	0.241206
BioFINDER-2	Ab42Ab40	18	0.975	0.150754
BioFINDER-2	Ab42Ab40	19	0.9	0.2
BioFINDER-2	Ab42Ab40	19	0.95	0.148718
BioFINDER-2	Ab42Ab40	19	0.975	0.0615385
BioFINDER-2	Ab42Ab40	20	0.9	0.288889
BioFINDER-2	Ab42Ab40	20	0.95	0.133333
BioFINDER-2	Ab42Ab40	20	0.975	0.0888889
BioFINDER-2	Ab42Ab40	21	0.9	0.190476
BioFINDER-2	Ab42Ab40	21	0.95	0.121693
BioFINDER-2	Ab42Ab40	21	0.975	0.0687831
BioFINDER-2	Ab42Ab40	22	0.9	0.247573
BioFINDER-2	Ab42Ab40	22	0.95	0.131068
BioFINDER-2	Ab42Ab40	22	0.975	0.0631068
BioFINDER-2	Ab42Ab40	23	0.9	0.195531
BioFINDER-2	Ab42Ab40	23	0.95	0.0893855
BioFINDER-2	Ab42Ab40	23	0.975	0.0614525
BioFINDER-2	Ab42Ab40	24	0.9	0.292079
BioFINDER-2	Ab42Ab40	24	0.95	0.212871
BioFINDER-2	Ab42Ab40	24	0.975	0.123762
BioFINDER-2	Ab42Ab40	25	0.9	0.247312
BioFINDER-2	Ab42Ab40	25	0.95	0.129032
BioFINDER-2	Ab42Ab40	25	0.975	0.112903
BioFINDER-2	Ab42Ab40	26	0.9	0.265957
BioFINDER-2	Ab42Ab40	26	0.95	0.175532
BioFINDER-2	Ab42Ab40	26	0.975	0.111702
BioFINDER-2	Ab42Ab40	27	0.9	0.265625
BioFINDER-2	Ab42Ab40	27	0.95	0.15625
BioFINDER-2	Ab42Ab40	27	0.975	0.0520833
BioFINDER-2	Ab42Ab40	28	0.9	0.21875
BioFINDER-2	Ab42Ab40	28	0.95	0.109375
BioFINDER-2	Ab42Ab40	28	0.975	0.03125
BioFINDER-2	Ab42Ab40	29	0.9	0.277778
BioFINDER-2	Ab42Ab40	29	0.95	0.217172
BioFINDER-2	Ab42Ab40	29	0.975	0.0909091
BioFINDER-2	Ab42Ab40	30	0.9	0.246305
BioFINDER-2	Ab42Ab40	30	0.95	0.187192
BioFINDER-2	Ab42Ab40	30	0.975	0.1133
BioFINDER-2	Ab42Ab40	31	0.9	0.231959
BioFINDER-2	Ab42Ab40	31	0.95	0.14433
BioFINDER-2	Ab42Ab40	31	0.975	0.0876289
BioFINDER-2	Ab42Ab40	32	0.9	0.233161
BioFINDER-2	Ab42Ab40	32	0.95	0.134715
BioFINDER-2	Ab42Ab40	32	0.975	0.0259067
BioFINDER-2	Ab42Ab40	33	0.9	0.212435
BioFINDER-2	Ab42Ab40	33	0.95	0.129534
BioFINDER-2	Ab42Ab40	33	0.975	0.103627
BioFINDER-2	Ab42Ab40	34	0.9	0.23913
BioFINDER-2	Ab42Ab40	34	0.95	0.163043
BioFINDER-2	Ab42Ab40	34	0.975	0.0706522
BioFINDER-2	Ab42Ab40	35	0.9	0.188889
BioFINDER-2	Ab42Ab40	35	0.95	0.0888889
BioFINDER-2	Ab42Ab40	35	0.975	0.0666667
BioFINDER-2	Ab42Ab40	36	0.9	0.241026
BioFINDER-2	Ab42Ab40	36	0.95	0.158974
BioFINDER-2	Ab42Ab40	36	0.975	0.0871795
BioFINDER-2	Ab42Ab40	37	0.9	0.232673
BioFINDER-2	Ab42Ab40	37	0.95	0.113861
BioFINDER-2	Ab42Ab40	37	0.975	0.0891089
BioFINDER-2	Ab42Ab40	38	0.9	0.256684
BioFINDER-2	Ab42Ab40	38	0.95	0.181818
BioFINDER-2	Ab42Ab40	38	0.975	0.117647
BioFINDER-2	Ab42Ab40	39	0.9	0.196721
BioFINDER-2	Ab42Ab40	39	0.95	0.125683
BioFINDER-2	Ab42Ab40	39	0.975	0.0491803
BioFINDER-2	Ab42Ab40	40	0.9	0.276243
BioFINDER-2	Ab42Ab40	40	0.95	0.187845
BioFINDER-2	Ab42Ab40	40	0.975	0.0883978
BioFINDER-2	Ab42Ab40	41	0.9	0.19598
BioFINDER-2	Ab42Ab40	41	0.95	0.165829
BioFINDER-2	Ab42Ab40	41	0.975	0.140704
BioFINDER-2	Ab42Ab40	42	0.9	0.181347
BioFINDER-2	Ab42Ab40	42	0.95	0.145078
BioFINDER-2	Ab42Ab40	42	0.975	0.0725389
BioFINDER-2	Ab42Ab40	43	0.9	0.231579
BioFINDER-2	Ab42Ab40	43	0.95	0.136842
BioFINDER-2	Ab42Ab40	43	0.975	0.105263
BioFINDER-2	Ab42Ab40	44	0.9	0.184615
BioFINDER-2	Ab42Ab40	44	0.95	0.117949
BioFINDER-2	Ab42Ab40	44	0.975	0.0666667
BioFINDER-2	Ab42Ab40	45	0.9	0.220588
BioFINDER-2	Ab42Ab40	45	0.95	0.132353
BioFINDER-2	Ab42Ab40	45	0.975	0.107843
BioFINDER-2	Ab42Ab40	46	0.9	0.238342
BioFINDER-2	Ab42Ab40	46	0.95	0.11399
BioFINDER-2	Ab42Ab40	46	0.975	0.0673575
BioFINDER-2	Ab42Ab40	47	0.9	0.221053
BioFINDER-2	Ab42Ab40	47	0.95	0.163158
BioFINDER-2	Ab42Ab40	47	0.975	0.131579
BioFINDER-2	Ab42Ab40	48	0.9	0.232432
BioFINDER-2	Ab42Ab40	48	0.95	0.140541
BioFINDER-2	Ab42Ab40	48	0.975	0.0864865
BioFINDER-2	Ab42Ab40	49	0.9	0.279793
BioFINDER-2	Ab42Ab40	49	0.95	0.129534
BioFINDER-2	Ab42Ab40	49	0.975	0.0518135
BioFINDER-2	Ab42Ab40	50	0.9	0.278351
BioFINDER-2	Ab42Ab40	50	0.95	0.195876
BioFINDER-2	Ab42Ab40	50	0.975	0.118557
BioFINDER-2	Ab42Ab40	51	0.9	0.285714
BioFINDER-2	Ab42Ab40	51	0.95	0.195767
BioFINDER-2	Ab42Ab40	51	0.975	0.148148
BioFINDER-2	Ab42Ab40	52	0.9	0.238095
BioFINDER-2	Ab42Ab40	52	0.95	0.201058
BioFINDER-2	Ab42Ab40	52	0.975	0.121693
BioFINDER-2	Ab42Ab40	53	0.9	0.238579
BioFINDER-2	Ab42Ab40	53	0.95	0.147208
BioFINDER-2	Ab42Ab40	53	0.975	0.0964467
BioFINDER-2	Ab42Ab40	54	0.9	0.244792
BioFINDER-2	Ab42Ab40	54	0.95	0.15625
BioFINDER-2	Ab42Ab40	54	0.975	0.0729167
BioFINDER-2	Ab42Ab40	55	0.9	0.182292
BioFINDER-2	Ab42Ab40	55	0.95	0.109375
BioFINDER-2	Ab42Ab40	55	0.975	0.046875
BioFINDER-2	Ab42Ab40	56	0.9	0.20442
BioFINDER-2	Ab42Ab40	56	0.95	0.121547
BioFINDER-2	Ab42Ab40	56	0.975	0.0607735
BioFINDER-2	Ab42Ab40	57	0.9	0.259067
BioFINDER-2	Ab42Ab40	57	0.95	0.150259
BioFINDER-2	Ab42Ab40	57	0.975	0.139896
BioFINDER-2	Ab42Ab40	58	0.9	0.193069
BioFINDER-2	Ab42Ab40	58	0.95	0.123762
BioFINDER-2	Ab42Ab40	58	0.975	0.0544554
BioFINDER-2	Ab42Ab40	59	0.9	0.260638
BioFINDER-2	Ab42Ab40	59	0.95	0.207447
BioFINDER-2	Ab42Ab40	59	0.975	0.117021
BioFINDER-2	Ab42Ab40	60	0.9	0.234375
BioFINDER-2	Ab42Ab40	60	0.95	0.15625
BioFINDER-2	Ab42Ab40	60	0.975	0.0989583
BioFINDER-2	Ab42Ab40	61	0.9	0.18617
BioFINDER-2	Ab42Ab40	61	0.95	0.148936
BioFINDER-2	Ab42Ab40	61	0.975	0.12766
BioFINDER-2	Ab42Ab40	62	0.9	0.207447
BioFINDER-2	Ab42Ab40	62	0.95	0.132979
BioFINDER-2	Ab42Ab40	62	0.975	0.037234
BioFINDER-2	Ab42Ab40	63	0.9	0.275862
BioFINDER-2	Ab42Ab40	63	0.95	0.195402
BioFINDER-2	Ab42Ab40	63	0.975	0.114943
BioFINDER-2	Ab42Ab40	64	0.9	0.255102
BioFINDER-2	Ab42Ab40	64	0.95	0.137755
BioFINDER-2	Ab42Ab40	64	0.975	0.0816327
BioFINDER-2	Ab42Ab40	65	0.9	0.280612
BioFINDER-2	Ab42Ab40	65	0.95	0.188776
BioFINDER-2	Ab42Ab40	65	0.975	0.0765306
BioFINDER-2	Ab42Ab40	66	0.9	0.320652
BioFINDER-2	Ab42Ab40	66	0.95	0.184783
BioFINDER-2	Ab42Ab40	66	0.975	0.0543478
BioFINDER-2	Ab42Ab40	67	0.9	0.191489
BioFINDER-2	Ab42Ab40	67	0.95	0.138298
BioFINDER-2	Ab42Ab40	67	0.975	0.0797872
BioFINDER-2	Ab42Ab40	68	0.9	0.256684
BioFINDER-2	Ab42Ab40	68	0.95	0.0855615
BioFINDER-2	Ab42Ab40	68	0.975	0.0374332
BioFINDER-2	Ab42Ab40	69	0.9	0.227513
BioFINDER-2	Ab42Ab40	69	0.95	0.185185
BioFINDER-2	Ab42Ab40	69	0.975	0.121693
BioFINDER-2	Ab42Ab40	70	0.9	0.246154
BioFINDER-2	Ab42Ab40	70	0.95	0.14359
BioFINDER-2	Ab42Ab40	70	0.975	0.0358974
BioFINDER-2	Ab42Ab40	71	0.9	0.231579
BioFINDER-2	Ab42Ab40	71	0.95	0.163158
BioFINDER-2	Ab42Ab40	71	0.975	0.126316
BioFINDER-2	Ab42Ab40	72	0.9	0.274725
BioFINDER-2	Ab42Ab40	72	0.95	0.175824
BioFINDER-2	Ab42Ab40	72	0.975	0.0989011
BioFINDER-2	Ab42Ab40	73	0.9	0.237864
BioFINDER-2	Ab42Ab40	73	0.95	0.184466
BioFINDER-2	Ab42Ab40	73	0.975	0.0436893
BioFINDER-2	Ab42Ab40	74	0.9	0.28022
BioFINDER-2	Ab42Ab40	74	0.95	0.236264
BioFINDER-2	Ab42Ab40	74	0.975	0.186813
BioFINDER-2	Ab42Ab40	75	0.9	0.177083
BioFINDER-2	Ab42Ab40	75	0.95	0.109375
BioFINDER-2	Ab42Ab40	75	0.975	0.046875
BioFINDER-2	Ab42Ab40	76	0.9	0.266304
BioFINDER-2	Ab42Ab40	76	0.95	0.141304
BioFINDER-2	Ab42Ab40	76	0.975	0.0434783
BioFINDER-2	Ab42Ab40	77	0.9	0.284211
BioFINDER-2	Ab42Ab40	77	0.95	0.236842
BioFINDER-2	Ab42Ab40	77	0.975	0.173684
BioFINDER-2	Ab42Ab40	78	0.9	0.308571
BioFINDER-2	Ab42Ab40	78	0.95	0.222857
BioFINDER-2	Ab42Ab40	78	0.975	0.188571
BioFINDER-2	Ab42Ab40	79	0.9	0.18617
BioFINDER-2	Ab42Ab40	79	0.95	0.101064
BioFINDER-2	Ab42Ab40	79	0.975	0.0478723
BioFINDER-2	Ab42Ab40	80	0.9	0.21466
BioFINDER-2	Ab42Ab40	80	0.95	0.125654
BioFINDER-2	Ab42Ab40	80	0.975	0.0890052
BioFINDER-2	Ab42Ab40	81	0.9	0.26455
BioFINDER-2	Ab42Ab40	81	0.95	0.232804
BioFINDER-2	Ab42Ab40	81	0.975	0.195767
BioFINDER-2	Ab42Ab40	82	0.9	0.307292
BioFINDER-2	Ab42Ab40	82	0.95	0.28125
BioFINDER-2	Ab42Ab40	82	0.975	0.197917
BioFINDER-2	Ab42Ab40	83	0.9	0.241026
BioFINDER-2	Ab42Ab40	83	0.95	0.0974359
BioFINDER-2	Ab42Ab40	83	0.975	0.0410256
BioFINDER-2	Ab42Ab40	84	0.9	0.244792
BioFINDER-2	Ab42Ab40	84	0.95	0.203125
BioFINDER-2	Ab42Ab40	84	0.975	0.0520833
BioFINDER-2	Ab42Ab40	85	0.9	0.171123
BioFINDER-2	Ab42Ab40	85	0.95	0.101604
BioFINDER-2	Ab42Ab40	85	0.975	0.0748663
BioFINDER-2	Ab42Ab40	86	0.9	0.252632
BioFINDER-2	Ab42Ab40	86	0.95	0.136842
BioFINDER-2	Ab42Ab40	86	0.975	0.0736842
BioFINDER-2	Ab42Ab40	87	0.9	0.243523
BioFINDER-2	Ab42Ab40	87	0.95	0.119171
BioFINDER-2	Ab42Ab40	87	0.975	0.0466321
BioFINDER-2	Ab42Ab40	88	0.9	0.20442
BioFINDER-2	Ab42Ab40	88	0.95	0.143646
BioFINDER-2	Ab42Ab40	88	0.975	0.0718232
BioFINDER-2	Ab42Ab40	89	0.9	0.215
BioFINDER-2	Ab42Ab40	89	0.95	0.13
BioFINDER-2	Ab42Ab40	89	0.975	0.05
BioFINDER-2	Ab42Ab40	90	0.9	0.2
BioFINDER-2	Ab42Ab40	90	0.95	0.105263
BioFINDER-2	Ab42Ab40	90	0.975	0.0736842
BioFINDER-2	Ab42Ab40	91	0.9	0.245
BioFINDER-2	Ab42Ab40	91	0.95	0.15
BioFINDER-2	Ab42Ab40	91	0.975	0.095
BioFINDER-2	Ab42Ab40	92	0.9	0.317949
BioFINDER-2	Ab42Ab40	92	0.95	0.210256
BioFINDER-2	Ab42Ab40	92	0.975	0.164103
BioFINDER-2	Ab42Ab40	93	0.9	0.241573
BioFINDER-2	Ab42Ab40	93	0.95	0.162921
BioFINDER-2	Ab42Ab40	93	0.975	0.117978
BioFINDER-2	Ab42Ab40	94	0.9	0.235294
BioFINDER-2	Ab42Ab40	94	0.95	0.171569
BioFINDER-2	Ab42Ab40	94	0.975	0.0686275
BioFINDER-2	Ab42Ab40	95	0.9	0.232323
BioFINDER-2	Ab42Ab40	95	0.95	0.151515
BioFINDER-2	Ab42Ab40	95	0.975	0.106061
BioFINDER-2	Ab42Ab40	96	0.9	0.233696
BioFINDER-2	Ab42Ab40	96	0.95	0.184783
BioFINDER-2	Ab42Ab40	96	0.975	0.0380435
BioFINDER-2	Ab42Ab40	97	0.9	0.212435
BioFINDER-2	Ab42Ab40	97	0.95	0.134715
BioFINDER-2	Ab42Ab40	97	0.975	0.103627
BioFINDER-2	Ab42Ab40	98	0.9	0.256158
BioFINDER-2	Ab42Ab40	98	0.95	0.17734
BioFINDER-2	Ab42Ab40	98	0.975	0.0985222
BioFINDER-2	Ab42Ab40	99	0.9	0.221622
BioFINDER-2	Ab42Ab40	99	0.95	0.151351
BioFINDER-2	Ab42Ab40	99	0.975	0.0702703
BioFINDER-2	Ab42Ab40	100	0.9	0.253807
BioFINDER-2	Ab42Ab40	100	0.95	0.22335
BioFINDER-2	Ab42Ab40	100	0.975	0.0659898
BioFINDER-2	pTau181	1	0.9	0.339744
BioFINDER-2	pTau181	1	0.95	0.230769
BioFINDER-2	pTau181	1	0.975	0.205128
BioFINDER-2	pTau181	2	0.9	0.213415
BioFINDER-2	pTau181	2	0.95	0.121951
BioFINDER-2	pTau181	2	0.975	0.0914634
BioFINDER-2	pTau181	3	0.9	0.277419
BioFINDER-2	pTau181	3	0.95	0.2
BioFINDER-2	pTau181	3	0.975	0.0580645
BioFINDER-2	pTau181	4	0.9	0.33121
BioFINDER-2	pTau181	4	0.95	0.203822
BioFINDER-2	pTau181	4	0.975	0.152866
BioFINDER-2	pTau181	5	0.9	0.333333
BioFINDER-2	pTau181	5	0.95	0.248485
BioFINDER-2	pTau181	5	0.975	0.115152
BioFINDER-2	pTau181	6	0.9	0.343558
BioFINDER-2	pTau181	6	0.95	0.226994
BioFINDER-2	pTau181	6	0.975	0.110429
BioFINDER-2	pTau181	7	0.9	0.201183
BioFINDER-2	pTau181	7	0.95	0.142012
BioFINDER-2	pTau181	7	0.975	0.100592
BioFINDER-2	pTau181	8	0.9	0.272152
BioFINDER-2	pTau181	8	0.95	0.14557
BioFINDER-2	pTau181	8	0.975	0.120253
BioFINDER-2	pTau181	9	0.9	0.306748
BioFINDER-2	pTau181	9	0.95	0.177914
BioFINDER-2	pTau181	9	0.975	0.0797546
BioFINDER-2	pTau181	10	0.9	0.361446
BioFINDER-2	pTau181	10	0.95	0.216867
BioFINDER-2	pTau181	10	0.975	0.162651
BioFINDER-2	pTau181	11	0.9	0.272727
BioFINDER-2	pTau181	11	0.95	0.175758
BioFINDER-2	pTau181	11	0.975	0.0909091
BioFINDER-2	pTau181	12	0.9	0.403974
BioFINDER-2	pTau181	12	0.95	0.245033
BioFINDER-2	pTau181	12	0.975	0.192053
BioFINDER-2	pTau181	13	0.9	0.364198
BioFINDER-2	pTau181	13	0.95	0.234568
BioFINDER-2	pTau181	13	0.975	0.111111
BioFINDER-2	pTau181	14	0.9	0.301205
BioFINDER-2	pTau181	14	0.95	0.126506
BioFINDER-2	pTau181	14	0.975	0.0662651
BioFINDER-2	pTau181	15	0.9	0.27673
BioFINDER-2	pTau181	15	0.95	0.213836
BioFINDER-2	pTau181	15	0.975	0.125786
BioFINDER-2	pTau181	16	0.9	0.23125
BioFINDER-2	pTau181	16	0.95	0.09375
BioFINDER-2	pTau181	16	0.975	0.04375
BioFINDER-2	pTau181	17	0.9	0.283951
BioFINDER-2	pTau181	17	0.95	0.234568
BioFINDER-2	pTau181	17	0.975	0.141975
BioFINDER-2	pTau181	18	0.9	0.299363
BioFINDER-2	pTau181	18	0.95	0.254777
BioFINDER-2	pTau181	18	0.975	0.165605
BioFINDER-2	pTau181	19	0.9	0.364198
BioFINDER-2	pTau181	19	0.95	0.277778
BioFINDER-2	pTau181	19	0.975	0.265432
BioFINDER-2	pTau181	20	0.9	0.299363
BioFINDER-2	pTau181	20	0.95	0.159236
BioFINDER-2	pTau181	20	0.975	0.121019
BioFINDER-2	pTau181	21	0.9	0.341772
BioFINDER-2	pTau181	21	0.95	0.189873
BioFINDER-2	pTau181	21	0.975	0.120253
BioFINDER-2	pTau181	22	0.9	0.219512
BioFINDER-2	pTau181	22	0.95	0.158537
BioFINDER-2	pTau181	22	0.975	0.0914634
BioFINDER-2	pTau181	23	0.9	0.277778
BioFINDER-2	pTau181	23	0.95	0.141975
BioFINDER-2	pTau181	23	0.975	0.104938
BioFINDER-2	pTau181	24	0.9	0.301282
BioFINDER-2	pTau181	24	0.95	0.205128
BioFINDER-2	pTau181	24	0.975	0.108974
BioFINDER-2	pTau181	25	0.9	0.374233
BioFINDER-2	pTau181	25	0.95	0.282209
BioFINDER-2	pTau181	25	0.975	0.159509
BioFINDER-2	pTau181	26	0.9	0.296512
BioFINDER-2	pTau181	26	0.95	0.226744
BioFINDER-2	pTau181	26	0.975	0.139535
BioFINDER-2	pTau181	27	0.9	0.301775
BioFINDER-2	pTau181	27	0.95	0.195266
BioFINDER-2	pTau181	27	0.975	0.118343
BioFINDER-2	pTau181	28	0.9	0.258503
BioFINDER-2	pTau181	28	0.95	0.136054
BioFINDER-2	pTau181	28	0.975	0.102041
BioFINDER-2	pTau181	29	0.9	0.349398
BioFINDER-2	pTau181	29	0.95	0.228916
BioFINDER-2	pTau181	29	0.975	0.108434
BioFINDER-2	pTau181	30	0.9	0.227273
BioFINDER-2	pTau181	30	0.95	0.168831
BioFINDER-2	pTau181	30	0.975	0.0844156
BioFINDER-2	pTau181	31	0.9	0.322981
BioFINDER-2	pTau181	31	0.95	0.173913
BioFINDER-2	pTau181	31	0.975	0.118012
BioFINDER-2	pTau181	32	0.9	0.322981
BioFINDER-2	pTau181	32	0.95	0.26087
BioFINDER-2	pTau181	32	0.975	0.180124
BioFINDER-2	pTau181	33	0.9	0.304878
BioFINDER-2	pTau181	33	0.95	0.256098
BioFINDER-2	pTau181	33	0.975	0.231707
BioFINDER-2	pTau181	34	0.9	0.433962
BioFINDER-2	pTau181	34	0.95	0.220126
BioFINDER-2	pTau181	34	0.975	0.113208
BioFINDER-2	pTau181	35	0.9	0.218182
BioFINDER-2	pTau181	35	0.95	0.163636
BioFINDER-2	pTau181	35	0.975	0.115152
BioFINDER-2	pTau181	36	0.9	0.295455
BioFINDER-2	pTau181	36	0.95	0.1875
BioFINDER-2	pTau181	36	0.975	0.159091
BioFINDER-2	pTau181	37	0.9	0.309942
BioFINDER-2	pTau181	37	0.95	0.251462
BioFINDER-2	pTau181	37	0.975	0.152047
BioFINDER-2	pTau181	38	0.9	0.27907
BioFINDER-2	pTau181	38	0.95	0.19186
BioFINDER-2	pTau181	38	0.975	0.104651
BioFINDER-2	pTau181	39	0.9	0.271084
BioFINDER-2	pTau181	39	0.95	0.186747
BioFINDER-2	pTau181	39	0.975	0.114458
BioFINDER-2	pTau181	40	0.9	0.315152
BioFINDER-2	pTau181	40	0.95	0.248485
BioFINDER-2	pTau181	40	0.975	0.157576
BioFINDER-2	pTau181	41	0.9	0.379518
BioFINDER-2	pTau181	41	0.95	0.246988
BioFINDER-2	pTau181	41	0.975	0.186747
BioFINDER-2	pTau181	42	0.9	0.21875
BioFINDER-2	pTau181	42	0.95	0.1375
BioFINDER-2	pTau181	42	0.975	0.075
BioFINDER-2	pTau181	43	0.9	0.353659
BioFINDER-2	pTau181	43	0.95	0.20122
BioFINDER-2	pTau181	43	0.975	0.170732
BioFINDER-2	pTau181	44	0.9	0.329032
BioFINDER-2	pTau181	44	0.95	0.154839
BioFINDER-2	pTau181	44	0.975	0.141935
BioFINDER-2	pTau181	45	0.9	0.248366
BioFINDER-2	pTau181	45	0.95	0.150327
BioFINDER-2	pTau181	45	0.975	0.0915033
BioFINDER-2	pTau181	46	0.9	0.24375
BioFINDER-2	pTau181	46	0.95	0.175
BioFINDER-2	pTau181	46	0.975	0.15625
BioFINDER-2	pTau181	47	0.9	0.364706
BioFINDER-2	pTau181	47	0.95	0.288235
BioFINDER-2	pTau181	47	0.975	0.164706
BioFINDER-2	pTau181	48	0.9	0.285714
BioFINDER-2	pTau181	48	0.95	0.248447
BioFINDER-2	pTau181	48	0.975	0.242236
BioFINDER-2	pTau181	49	0.9	0.314465
BioFINDER-2	pTau181	49	0.95	0.220126
BioFINDER-2	pTau181	49	0.975	0.157233
BioFINDER-2	pTau181	50	0.9	0.341935
BioFINDER-2	pTau181	50	0.95	0.219355
BioFINDER-2	pTau181	50	0.975	0.16129
BioFINDER-2	pTau181	51	0.9	0.36
BioFINDER-2	pTau181	51	0.95	0.245714
BioFINDER-2	pTau181	51	0.975	0.131429
BioFINDER-2	pTau181	52	0.9	0.378698
BioFINDER-2	pTau181	52	0.95	0.278107
BioFINDER-2	pTau181	52	0.975	0.136095
BioFINDER-2	pTau181	53	0.9	0.406061
BioFINDER-2	pTau181	53	0.95	0.29697
BioFINDER-2	pTau181	53	0.975	0.224242
BioFINDER-2	pTau181	54	0.9	0.358974
BioFINDER-2	pTau181	54	0.95	0.230769
BioFINDER-2	pTau181	54	0.975	0.166667
BioFINDER-2	pTau181	55	0.9	0.277778
BioFINDER-2	pTau181	55	0.95	0.141975
BioFINDER-2	pTau181	55	0.975	0.0864198
BioFINDER-2	pTau181	56	0.9	0.343373
BioFINDER-2	pTau181	56	0.95	0.246988
BioFINDER-2	pTau181	56	0.975	0.210843
BioFINDER-2	pTau181	57	0.9	0.341615
BioFINDER-2	pTau181	57	0.95	0.26087
BioFINDER-2	pTau181	57	0.975	0.198758
BioFINDER-2	pTau181	58	0.9	0.394118
BioFINDER-2	pTau181	58	0.95	0.3
BioFINDER-2	pTau181	58	0.975	0.2
BioFINDER-2	pTau181	59	0.9	0.251497
BioFINDER-2	pTau181	59	0.95	0.191617
BioFINDER-2	pTau181	59	0.975	0.101796
BioFINDER-2	pTau181	60	0.9	0.278788
BioFINDER-2	pTau181	60	0.95	0.145455
BioFINDER-2	pTau181	60	0.975	0.0848485
BioFINDER-2	pTau181	61	0.9	0.225166
BioFINDER-2	pTau181	61	0.95	0.145695
BioFINDER-2	pTau181	61	0.975	0.10596
BioFINDER-2	pTau181	62	0.9	0.204969
BioFINDER-2	pTau181	62	0.95	0.118012
BioFINDER-2	pTau181	62	0.975	0.0869565
BioFINDER-2	pTau181	63	0.9	0.283951
BioFINDER-2	pTau181	63	0.95	0.179012
BioFINDER-2	pTau181	63	0.975	0.104938
BioFINDER-2	pTau181	64	0.9	0.259494
BioFINDER-2	pTau181	64	0.95	0.177215
BioFINDER-2	pTau181	64	0.975	0.113924
BioFINDER-2	pTau181	65	0.9	0.246835
BioFINDER-2	pTau181	65	0.95	0.158228
BioFINDER-2	pTau181	65	0.975	0.113924
BioFINDER-2	pTau181	66	0.9	0.387097
BioFINDER-2	pTau181	66	0.95	0.225806
BioFINDER-2	pTau181	66	0.975	0.174194
BioFINDER-2	pTau181	67	0.9	0.339744
BioFINDER-2	pTau181	67	0.95	0.230769
BioFINDER-2	pTau181	67	0.975	0.0897436
BioFINDER-2	pTau181	68	0.9	0.262195
BioFINDER-2	pTau181	68	0.95	0.0853659
BioFINDER-2	pTau181	68	0.975	0.0792683
BioFINDER-2	pTau181	69	0.9	0.233766
BioFINDER-2	pTau181	69	0.95	0.175325
BioFINDER-2	pTau181	69	0.975	0.142857
BioFINDER-2	pTau181	70	0.9	0.345455
BioFINDER-2	pTau181	70	0.95	0.212121
BioFINDER-2	pTau181	70	0.975	0.139394
BioFINDER-2	pTau181	71	0.9	0.329412
BioFINDER-2	pTau181	71	0.95	0.182353
BioFINDER-2	pTau181	71	0.975	0.129412
BioFINDER-2	pTau181	72	0.9	0.27439
BioFINDER-2	pTau181	72	0.95	0.158537
BioFINDER-2	pTau181	72	0.975	0.0853659
BioFINDER-2	pTau181	73	0.9	0.404624
BioFINDER-2	pTau181	73	0.95	0.32948
BioFINDER-2	pTau181	73	0.975	0.236994
BioFINDER-2	pTau181	74	0.9	0.208861
BioFINDER-2	pTau181	74	0.95	0.151899
BioFINDER-2	pTau181	74	0.975	0.120253
BioFINDER-2	pTau181	75	0.9	0.25
BioFINDER-2	pTau181	75	0.95	0.176829
BioFINDER-2	pTau181	75	0.975	0.146341
BioFINDER-2	pTau181	76	0.9	0.353659
BioFINDER-2	pTau181	76	0.95	0.109756
BioFINDER-2	pTau181	76	0.975	0.097561
BioFINDER-2	pTau181	77	0.9	0.345912
BioFINDER-2	pTau181	77	0.95	0.226415
BioFINDER-2	pTau181	77	0.975	0.100629
BioFINDER-2	pTau181	78	0.9	0.313253
BioFINDER-2	pTau181	78	0.95	0.240964
BioFINDER-2	pTau181	78	0.975	0.210843
BioFINDER-2	pTau181	79	0.9	0.279503
BioFINDER-2	pTau181	79	0.95	0.0993789
BioFINDER-2	pTau181	79	0.975	0.0931677
BioFINDER-2	pTau181	80	0.9	0.309524
BioFINDER-2	pTau181	80	0.95	0.25
BioFINDER-2	pTau181	80	0.975	0.077381
BioFINDER-2	pTau181	81	0.9	0.254777
BioFINDER-2	pTau181	81	0.95	0.159236
BioFINDER-2	pTau181	81	0.975	0.0955414
BioFINDER-2	pTau181	82	0.9	0.211765
BioFINDER-2	pTau181	82	0.95	0.0764706
BioFINDER-2	pTau181	82	0.975	0.0647059
BioFINDER-2	pTau181	83	0.9	0.261628
BioFINDER-2	pTau181	83	0.95	0.203488
BioFINDER-2	pTau181	83	0.975	0.145349
BioFINDER-2	pTau181	84	0.9	0.343373
BioFINDER-2	pTau181	84	0.95	0.222892
BioFINDER-2	pTau181	84	0.975	0.0783133
BioFINDER-2	pTau181	85	0.9	0.272152
BioFINDER-2	pTau181	85	0.95	0.221519
BioFINDER-2	pTau181	85	0.975	0.170886
BioFINDER-2	pTau181	86	0.9	0.277108
BioFINDER-2	pTau181	86	0.95	0.114458
BioFINDER-2	pTau181	86	0.975	0.0843373
BioFINDER-2	pTau181	87	0.9	0.242424
BioFINDER-2	pTau181	87	0.95	0.157576
BioFINDER-2	pTau181	87	0.975	0.0969697
BioFINDER-2	pTau181	88	0.9	0.319277
BioFINDER-2	pTau181	88	0.95	0.259036
BioFINDER-2	pTau181	88	0.975	0.13253
BioFINDER-2	pTau181	89	0.9	0.312883
BioFINDER-2	pTau181	89	0.95	0.147239
BioFINDER-2	pTau181	89	0.975	0.116564
BioFINDER-2	pTau181	90	0.9	0.18239
BioFINDER-2	pTau181	90	0.95	0.100629
BioFINDER-2	pTau181	90	0.975	0.0251572
BioFINDER-2	pTau181	91	0.9	0.25
BioFINDER-2	pTau181	91	0.95	0.136905
BioFINDER-2	pTau181	91	0.975	0.107143
BioFINDER-2	pTau181	92	0.9	0.319277
BioFINDER-2	pTau181	92	0.95	0.138554
BioFINDER-2	pTau181	92	0.975	0.120482
BioFINDER-2	pTau181	93	0.9	0.394904
BioFINDER-2	pTau181	93	0.95	0.261146
BioFINDER-2	pTau181	93	0.975	0.152866
BioFINDER-2	pTau181	94	0.9	0.277108
BioFINDER-2	pTau181	94	0.95	0.204819
BioFINDER-2	pTau181	94	0.975	0.138554
BioFINDER-2	pTau181	95	0.9	0.288344
BioFINDER-2	pTau181	95	0.95	0.214724
BioFINDER-2	pTau181	95	0.975	0.110429
BioFINDER-2	pTau181	96	0.9	0.265823
BioFINDER-2	pTau181	96	0.95	0.21519
BioFINDER-2	pTau181	96	0.975	0.113924
BioFINDER-2	pTau181	97	0.9	0.305882
BioFINDER-2	pTau181	97	0.95	0.182353
BioFINDER-2	pTau181	97	0.975	0.135294
BioFINDER-2	pTau181	98	0.9	0.22561
BioFINDER-2	pTau181	98	0.95	0.0792683
BioFINDER-2	pTau181	98	0.975	0.0487805
BioFINDER-2	pTau181	99	0.9	0.32716
BioFINDER-2	pTau181	99	0.95	0.191358
BioFINDER-2	pTau181	99	0.975	0.160494
BioFINDER-2	pTau181	100	0.9	0.25641
BioFINDER-2	pTau181	100	0.95	0.121795
BioFINDER-2	pTau181	100	0.975	0.0705128
BioFINDER-2	pTau217	1	0.9	0.486842
BioFINDER-2	pTau217	1	0.95	0.421053
BioFINDER-2	pTau217	1	0.975	0.361842
BioFINDER-2	pTau217	2	0.9	0.541096
BioFINDER-2	pTau217	2	0.95	0.465753
BioFINDER-2	pTau217	2	0.975	0.321918
BioFINDER-2	pTau217	3	0.9	0.510067
BioFINDER-2	pTau217	3	0.95	0.442953
BioFINDER-2	pTau217	3	0.975	0.348993
BioFINDER-2	pTau217	4	0.9	0.478261
BioFINDER-2	pTau217	4	0.95	0.413043
BioFINDER-2	pTau217	4	0.975	0.297101
BioFINDER-2	pTau217	5	0.9	0.55
BioFINDER-2	pTau217	5	0.95	0.492857
BioFINDER-2	pTau217	5	0.975	0.407143
BioFINDER-2	pTau217	6	0.9	0.455172
BioFINDER-2	pTau217	6	0.95	0.413793
BioFINDER-2	pTau217	6	0.975	0.351724
BioFINDER-2	pTau217	7	0.9	0.496732
BioFINDER-2	pTau217	7	0.95	0.444444
BioFINDER-2	pTau217	7	0.975	0.294118
BioFINDER-2	pTau217	8	0.9	0.458599
BioFINDER-2	pTau217	8	0.95	0.420382
BioFINDER-2	pTau217	8	0.975	0.33121
BioFINDER-2	pTau217	9	0.9	0.517483
BioFINDER-2	pTau217	9	0.95	0.461538
BioFINDER-2	pTau217	9	0.975	0.412587
BioFINDER-2	pTau217	10	0.9	0.47651
BioFINDER-2	pTau217	10	0.95	0.436242
BioFINDER-2	pTau217	10	0.975	0.348993
BioFINDER-2	pTau217	11	0.9	0.52381
BioFINDER-2	pTau217	11	0.95	0.387755
BioFINDER-2	pTau217	11	0.975	0.176871
BioFINDER-2	pTau217	12	0.9	0.482993
BioFINDER-2	pTau217	12	0.95	0.408163
BioFINDER-2	pTau217	12	0.975	0.367347
BioFINDER-2	pTau217	13	0.9	0.51773
BioFINDER-2	pTau217	13	0.95	0.460993
BioFINDER-2	pTau217	13	0.975	0.29078
BioFINDER-2	pTau217	14	0.9	0.420732
BioFINDER-2	pTau217	14	0.95	0.359756
BioFINDER-2	pTau217	14	0.975	0.329268
BioFINDER-2	pTau217	15	0.9	0.489933
BioFINDER-2	pTau217	15	0.95	0.416107
BioFINDER-2	pTau217	15	0.975	0.33557
BioFINDER-2	pTau217	16	0.9	0.506849
BioFINDER-2	pTau217	16	0.95	0.458904
BioFINDER-2	pTau217	16	0.975	0.315068
BioFINDER-2	pTau217	17	0.9	0.5
BioFINDER-2	pTau217	17	0.95	0.425676
BioFINDER-2	pTau217	17	0.975	0.378378
BioFINDER-2	pTau217	18	0.9	0.473684
BioFINDER-2	pTau217	18	0.95	0.401316
BioFINDER-2	pTau217	18	0.975	0.342105
BioFINDER-2	pTau217	19	0.9	0.534722
BioFINDER-2	pTau217	19	0.95	0.465278
BioFINDER-2	pTau217	19	0.975	0.368056
BioFINDER-2	pTau217	20	0.9	0.545455
BioFINDER-2	pTau217	20	0.95	0.454545
BioFINDER-2	pTau217	20	0.975	0.25
BioFINDER-2	pTau217	21	0.9	0.466667
BioFINDER-2	pTau217	21	0.95	0.28
BioFINDER-2	pTau217	21	0.975	0.233333
BioFINDER-2	pTau217	22	0.9	0.483871
BioFINDER-2	pTau217	22	0.95	0.329032
BioFINDER-2	pTau217	22	0.975	0.264516
BioFINDER-2	pTau217	23	0.9	0.510638
BioFINDER-2	pTau217	23	0.95	0.446809
BioFINDER-2	pTau217	23	0.975	0.304965
BioFINDER-2	pTau217	24	0.9	0.479452
BioFINDER-2	pTau217	24	0.95	0.287671
BioFINDER-2	pTau217	24	0.975	0.226027
BioFINDER-2	pTau217	25	0.9	0.514286
BioFINDER-2	pTau217	25	0.95	0.471429
BioFINDER-2	pTau217	25	0.975	0.407143
BioFINDER-2	pTau217	26	0.9	0.460526
BioFINDER-2	pTau217	26	0.95	0.388158
BioFINDER-2	pTau217	26	0.975	0.25
BioFINDER-2	pTau217	27	0.9	0.474026
BioFINDER-2	pTau217	27	0.95	0.285714
BioFINDER-2	pTau217	27	0.975	0.246753
BioFINDER-2	pTau217	28	0.9	0.546763
BioFINDER-2	pTau217	28	0.95	0.453237
BioFINDER-2	pTau217	28	0.975	0.345324
BioFINDER-2	pTau217	29	0.9	0.466667
BioFINDER-2	pTau217	29	0.95	0.4
BioFINDER-2	pTau217	29	0.975	0.253333
BioFINDER-2	pTau217	30	0.9	0.506849
BioFINDER-2	pTau217	30	0.95	0.356164
BioFINDER-2	pTau217	30	0.975	0.246575
BioFINDER-2	pTau217	31	0.9	0.458333
BioFINDER-2	pTau217	31	0.95	0.3125
BioFINDER-2	pTau217	31	0.975	0.222222
BioFINDER-2	pTau217	32	0.9	0.535211
BioFINDER-2	pTau217	32	0.95	0.429577
BioFINDER-2	pTau217	32	0.975	0.408451
BioFINDER-2	pTau217	33	0.9	0.480519
BioFINDER-2	pTau217	33	0.95	0.37013
BioFINDER-2	pTau217	33	0.975	0.292208
BioFINDER-2	pTau217	34	0.9	0.472727
BioFINDER-2	pTau217	34	0.95	0.387879
BioFINDER-2	pTau217	34	0.975	0.284848
BioFINDER-2	pTau217	35	0.9	0.543046
BioFINDER-2	pTau217	35	0.95	0.509934
BioFINDER-2	pTau217	35	0.975	0.476821
BioFINDER-2	pTau217	36	0.9	0.496599
BioFINDER-2	pTau217	36	0.95	0.428571
BioFINDER-2	pTau217	36	0.975	0.414966
BioFINDER-2	pTau217	37	0.9	0.493056
BioFINDER-2	pTau217	37	0.95	0.458333
BioFINDER-2	pTau217	37	0.975	0.354167
BioFINDER-2	pTau217	38	0.9	0.428571
BioFINDER-2	pTau217	38	0.95	0.292857
BioFINDER-2	pTau217	38	0.975	0.235714
BioFINDER-2	pTau217	39	0.9	0.55414
BioFINDER-2	pTau217	39	0.95	0.458599
BioFINDER-2	pTau217	39	0.975	0.242038
BioFINDER-2	pTau217	40	0.9	0.485294
BioFINDER-2	pTau217	40	0.95	0.389706
BioFINDER-2	pTau217	40	0.975	0.316176
BioFINDER-2	pTau217	41	0.9	0.450704
BioFINDER-2	pTau217	41	0.95	0.401408
BioFINDER-2	pTau217	41	0.975	0.330986
BioFINDER-2	pTau217	42	0.9	0.5
BioFINDER-2	pTau217	42	0.95	0.358108
BioFINDER-2	pTau217	42	0.975	0.195946
BioFINDER-2	pTau217	43	0.9	0.485915
BioFINDER-2	pTau217	43	0.95	0.450704
BioFINDER-2	pTau217	43	0.975	0.366197
BioFINDER-2	pTau217	44	0.9	0.516779
BioFINDER-2	pTau217	44	0.95	0.442953
BioFINDER-2	pTau217	44	0.975	0.248322
BioFINDER-2	pTau217	45	0.9	0.48951
BioFINDER-2	pTau217	45	0.95	0.335664
BioFINDER-2	pTau217	45	0.975	0.251748
BioFINDER-2	pTau217	46	0.9	0.515723
BioFINDER-2	pTau217	46	0.95	0.496855
BioFINDER-2	pTau217	46	0.975	0.415094
BioFINDER-2	pTau217	47	0.9	0.437908
BioFINDER-2	pTau217	47	0.95	0.352941
BioFINDER-2	pTau217	47	0.975	0.24183
BioFINDER-2	pTau217	48	0.9	0.464516
BioFINDER-2	pTau217	48	0.95	0.393548
BioFINDER-2	pTau217	48	0.975	0.219355
BioFINDER-2	pTau217	49	0.9	0.527397
BioFINDER-2	pTau217	49	0.95	0.431507
BioFINDER-2	pTau217	49	0.975	0.369863
BioFINDER-2	pTau217	50	0.9	0.503311
BioFINDER-2	pTau217	50	0.95	0.456954
BioFINDER-2	pTau217	50	0.975	0.403974
BioFINDER-2	pTau217	51	0.9	0.503185
BioFINDER-2	pTau217	51	0.95	0.426752
BioFINDER-2	pTau217	51	0.975	0.299363
BioFINDER-2	pTau217	52	0.9	0.455782
BioFINDER-2	pTau217	52	0.95	0.428571
BioFINDER-2	pTau217	52	0.975	0.37415
BioFINDER-2	pTau217	53	0.9	0.496552
BioFINDER-2	pTau217	53	0.95	0.455172
BioFINDER-2	pTau217	53	0.975	0.427586
BioFINDER-2	pTau217	54	0.9	0.475177
BioFINDER-2	pTau217	54	0.95	0.432624
BioFINDER-2	pTau217	54	0.975	0.312057
BioFINDER-2	pTau217	55	0.9	0.452703
BioFINDER-2	pTau217	55	0.95	0.344595
BioFINDER-2	pTau217	55	0.975	0.27027
BioFINDER-2	pTau217	56	0.9	0.5625
BioFINDER-2	pTau217	56	0.95	0.4375
BioFINDER-2	pTau217	56	0.975	0.284722
BioFINDER-2	pTau217	57	0.9	0.457516
BioFINDER-2	pTau217	57	0.95	0.398693
BioFINDER-2	pTau217	57	0.975	0.346405
BioFINDER-2	pTau217	58	0.9	0.472973
BioFINDER-2	pTau217	58	0.95	0.412162
BioFINDER-2	pTau217	58	0.975	0.351351
BioFINDER-2	pTau217	59	0.9	0.48
BioFINDER-2	pTau217	59	0.95	0.346667
BioFINDER-2	pTau217	59	0.975	0.206667
BioFINDER-2	pTau217	60	0.9	0.454545
BioFINDER-2	pTau217	60	0.95	0.305195
BioFINDER-2	pTau217	60	0.975	0.188312
BioFINDER-2	pTau217	61	0.9	0.524138
BioFINDER-2	pTau217	61	0.95	0.393103
BioFINDER-2	pTau217	61	0.975	0.255172
BioFINDER-2	pTau217	62	0.9	0.379085
BioFINDER-2	pTau217	62	0.95	0.339869
BioFINDER-2	pTau217	62	0.975	0.235294
BioFINDER-2	pTau217	63	0.9	0.487013
BioFINDER-2	pTau217	63	0.95	0.435065
BioFINDER-2	pTau217	63	0.975	0.350649
BioFINDER-2	pTau217	64	0.9	0.510638
BioFINDER-2	pTau217	64	0.95	0.453901
BioFINDER-2	pTau217	64	0.975	0.446809
BioFINDER-2	pTau217	65	0.9	0.528571
BioFINDER-2	pTau217	65	0.95	0.471429
BioFINDER-2	pTau217	65	0.975	0.414286
BioFINDER-2	pTau217	66	0.9	0.425676
BioFINDER-2	pTau217	66	0.95	0.398649
BioFINDER-2	pTau217	66	0.975	0.277027
BioFINDER-2	pTau217	67	0.9	0.461039
BioFINDER-2	pTau217	67	0.95	0.435065
BioFINDER-2	pTau217	67	0.975	0.344156
BioFINDER-2	pTau217	68	0.9	0.421429
BioFINDER-2	pTau217	68	0.95	0.357143
BioFINDER-2	pTau217	68	0.975	0.285714
BioFINDER-2	pTau217	69	0.9	0.496644
BioFINDER-2	pTau217	69	0.95	0.442953
BioFINDER-2	pTau217	69	0.975	0.375839
BioFINDER-2	pTau217	70	0.9	0.493151
BioFINDER-2	pTau217	70	0.95	0.445205
BioFINDER-2	pTau217	70	0.975	0.376712
BioFINDER-2	pTau217	71	0.9	0.503268
BioFINDER-2	pTau217	71	0.95	0.444444
BioFINDER-2	pTau217	71	0.975	0.392157
BioFINDER-2	pTau217	72	0.9	0.489655
BioFINDER-2	pTau217	72	0.95	0.427586
BioFINDER-2	pTau217	72	0.975	0.158621
BioFINDER-2	pTau217	73	0.9	0.55102
BioFINDER-2	pTau217	73	0.95	0.510204
BioFINDER-2	pTau217	73	0.975	0.401361
BioFINDER-2	pTau217	74	0.9	0.509677
BioFINDER-2	pTau217	74	0.95	0.341935
BioFINDER-2	pTau217	74	0.975	0.23871
BioFINDER-2	pTau217	75	0.9	0.450704
BioFINDER-2	pTau217	75	0.95	0.387324
BioFINDER-2	pTau217	75	0.975	0.225352
BioFINDER-2	pTau217	76	0.9	0.54717
BioFINDER-2	pTau217	76	0.95	0.421384
BioFINDER-2	pTau217	76	0.975	0.27044
BioFINDER-2	pTau217	77	0.9	0.535948
BioFINDER-2	pTau217	77	0.95	0.490196
BioFINDER-2	pTau217	77	0.975	0.359477
BioFINDER-2	pTau217	78	0.9	0.52381
BioFINDER-2	pTau217	78	0.95	0.44898
BioFINDER-2	pTau217	78	0.975	0.360544
BioFINDER-2	pTau217	79	0.9	0.529032
BioFINDER-2	pTau217	79	0.95	0.483871
BioFINDER-2	pTau217	79	0.975	0.458065
BioFINDER-2	pTau217	80	0.9	0.537931
BioFINDER-2	pTau217	80	0.95	0.434483
BioFINDER-2	pTau217	80	0.975	0.351724
BioFINDER-2	pTau217	81	0.9	0.532895
BioFINDER-2	pTau217	81	0.95	0.440789
BioFINDER-2	pTau217	81	0.975	0.368421
BioFINDER-2	pTau217	82	0.9	0.516779
BioFINDER-2	pTau217	82	0.95	0.422819
BioFINDER-2	pTau217	82	0.975	0.342282
BioFINDER-2	pTau217	83	0.9	0.513889
BioFINDER-2	pTau217	83	0.95	0.472222
BioFINDER-2	pTau217	83	0.975	0.423611
BioFINDER-2	pTau217	84	0.9	0.507143
BioFINDER-2	pTau217	84	0.95	0.307143
BioFINDER-2	pTau217	84	0.975	0.221429
BioFINDER-2	pTau217	85	0.9	0.5
BioFINDER-2	pTau217	85	0.95	0.331081
BioFINDER-2	pTau217	85	0.975	0.236486
BioFINDER-2	pTau217	86	0.9	0.48366
BioFINDER-2	pTau217	86	0.95	0.313725
BioFINDER-2	pTau217	86	0.975	0.248366
BioFINDER-2	pTau217	87	0.9	0.471831
BioFINDER-2	pTau217	87	0.95	0.387324
BioFINDER-2	pTau217	87	0.975	0.309859
BioFINDER-2	pTau217	88	0.9	0.545455
BioFINDER-2	pTau217	88	0.95	0.487013
BioFINDER-2	pTau217	88	0.975	0.376623
BioFINDER-2	pTau217	89	0.9	0.492857
BioFINDER-2	pTau217	89	0.95	0.407143
BioFINDER-2	pTau217	89	0.975	0.378571
BioFINDER-2	pTau217	90	0.9	0.492857
BioFINDER-2	pTau217	90	0.95	0.4
BioFINDER-2	pTau217	90	0.975	0.35
BioFINDER-2	pTau217	91	0.9	0.453901
BioFINDER-2	pTau217	91	0.95	0.347518
BioFINDER-2	pTau217	91	0.975	0.333333
BioFINDER-2	pTau217	92	0.9	0.468531
BioFINDER-2	pTau217	92	0.95	0.41958
BioFINDER-2	pTau217	92	0.975	0.356643
BioFINDER-2	pTau217	93	0.9	0.469799
BioFINDER-2	pTau217	93	0.95	0.422819
BioFINDER-2	pTau217	93	0.975	0.348993
BioFINDER-2	pTau217	94	0.9	0.557823
BioFINDER-2	pTau217	94	0.95	0.510204
BioFINDER-2	pTau217	94	0.975	0.394558
BioFINDER-2	pTau217	95	0.9	0.496454
BioFINDER-2	pTau217	95	0.95	0.326241
BioFINDER-2	pTau217	95	0.975	0.219858
BioFINDER-2	pTau217	96	0.9	0.509804
BioFINDER-2	pTau217	96	0.95	0.424837
BioFINDER-2	pTau217	96	0.975	0.27451
BioFINDER-2	pTau217	97	0.9	0.517007
BioFINDER-2	pTau217	97	0.95	0.414966
BioFINDER-2	pTau217	97	0.975	0.306122
BioFINDER-2	pTau217	98	0.9	0.451389
BioFINDER-2	pTau217	98	0.95	0.402778
BioFINDER-2	pTau217	98	0.975	0.291667
BioFINDER-2	pTau217	99	0.9	0.537415
BioFINDER-2	pTau217	99	0.95	0.47619
BioFINDER-2	pTau217	99	0.975	0.401361
BioFINDER-2	pTau217	100	0.9	0.478873
BioFINDER-2	pTau217	100	0.95	0.422535
BioFINDER-2	pTau217	100	0.975	0.380282
BioFINDER-2	pTau231	1	0.9	0.276042
BioFINDER-2	pTau231	1	0.95	0.166667
BioFINDER-2	pTau231	1	0.975	0.078125
BioFINDER-2	pTau231	2	0.9	0.202186
BioFINDER-2	pTau231	2	0.95	0.153005
BioFINDER-2	pTau231	2	0.975	0.0819672
BioFINDER-2	pTau231	3	0.9	0.307263
BioFINDER-2	pTau231	3	0.95	0.212291
BioFINDER-2	pTau231	3	0.975	0.173184
BioFINDER-2	pTau231	4	0.9	0.292135
BioFINDER-2	pTau231	4	0.95	0.168539
BioFINDER-2	pTau231	4	0.975	0.134831
BioFINDER-2	pTau231	5	0.9	0.176471
BioFINDER-2	pTau231	5	0.95	0.15508
BioFINDER-2	pTau231	5	0.975	0.117647
BioFINDER-2	pTau231	6	0.9	0.234637
BioFINDER-2	pTau231	6	0.95	0.139665
BioFINDER-2	pTau231	6	0.975	0.0111732
BioFINDER-2	pTau231	7	0.9	0.282723
BioFINDER-2	pTau231	7	0.95	0.193717
BioFINDER-2	pTau231	7	0.975	0.0680628
BioFINDER-2	pTau231	8	0.9	0.27027
BioFINDER-2	pTau231	8	0.95	0.178378
BioFINDER-2	pTau231	8	0.975	0.0594595
BioFINDER-2	pTau231	9	0.9	0.215054
BioFINDER-2	pTau231	9	0.95	0.172043
BioFINDER-2	pTau231	9	0.975	0.102151
BioFINDER-2	pTau231	10	0.9	0.232804
BioFINDER-2	pTau231	10	0.95	0.169312
BioFINDER-2	pTau231	10	0.975	0.111111
BioFINDER-2	pTau231	11	0.9	0.239362
BioFINDER-2	pTau231	11	0.95	0.111702
BioFINDER-2	pTau231	11	0.975	0.0425532
BioFINDER-2	pTau231	12	0.9	0.3
BioFINDER-2	pTau231	12	0.95	0.205263
BioFINDER-2	pTau231	12	0.975	0.0947368
BioFINDER-2	pTau231	13	0.9	0.222222
BioFINDER-2	pTau231	13	0.95	0.126984
BioFINDER-2	pTau231	13	0.975	0.042328
BioFINDER-2	pTau231	14	0.9	0.215789
BioFINDER-2	pTau231	14	0.95	0.142105
BioFINDER-2	pTau231	14	0.975	0.0368421
BioFINDER-2	pTau231	15	0.9	0.319149
BioFINDER-2	pTau231	15	0.95	0.212766
BioFINDER-2	pTau231	15	0.975	0.175532
BioFINDER-2	pTau231	16	0.9	0.342105
BioFINDER-2	pTau231	16	0.95	0.178947
BioFINDER-2	pTau231	16	0.975	0.110526
BioFINDER-2	pTau231	17	0.9	0.252688
BioFINDER-2	pTau231	17	0.95	0.155914
BioFINDER-2	pTau231	17	0.975	0.102151
BioFINDER-2	pTau231	18	0.9	0.269663
BioFINDER-2	pTau231	18	0.95	0.213483
BioFINDER-2	pTau231	18	0.975	0.0955056
BioFINDER-2	pTau231	19	0.9	0.217617
BioFINDER-2	pTau231	19	0.95	0.160622
BioFINDER-2	pTau231	19	0.975	0.139896
BioFINDER-2	pTau231	20	0.9	0.225806
BioFINDER-2	pTau231	20	0.95	0.16129
BioFINDER-2	pTau231	20	0.975	0.0967742
BioFINDER-2	pTau231	21	0.9	0.2
BioFINDER-2	pTau231	21	0.95	0.118919
BioFINDER-2	pTau231	21	0.975	0.027027
BioFINDER-2	pTau231	22	0.9	0.252632
BioFINDER-2	pTau231	22	0.95	0.110526
BioFINDER-2	pTau231	22	0.975	0.0315789
BioFINDER-2	pTau231	23	0.9	0.234043
BioFINDER-2	pTau231	23	0.95	0.170213
BioFINDER-2	pTau231	23	0.975	0.12766
BioFINDER-2	pTau231	24	0.9	0.28125
BioFINDER-2	pTau231	24	0.95	0.161458
BioFINDER-2	pTau231	24	0.975	0.0364583
BioFINDER-2	pTau231	25	0.9	0.241026
BioFINDER-2	pTau231	25	0.95	0.158974
BioFINDER-2	pTau231	25	0.975	0.0564103
BioFINDER-2	pTau231	26	0.9	0.243243
BioFINDER-2	pTau231	26	0.95	0.124324
BioFINDER-2	pTau231	26	0.975	0.0594595
BioFINDER-2	pTau231	27	0.9	0.190217
BioFINDER-2	pTau231	27	0.95	0.157609
BioFINDER-2	pTau231	27	0.975	0.13587
BioFINDER-2	pTau231	28	0.9	0.283422
BioFINDER-2	pTau231	28	0.95	0.187166
BioFINDER-2	pTau231	28	0.975	0.117647
BioFINDER-2	pTau231	29	0.9	0.234286
BioFINDER-2	pTau231	29	0.95	0.154286
BioFINDER-2	pTau231	29	0.975	0.0857143
BioFINDER-2	pTau231	30	0.9	0.254054
BioFINDER-2	pTau231	30	0.95	0.167568
BioFINDER-2	pTau231	30	0.975	0.113514
BioFINDER-2	pTau231	31	0.9	0.243243
BioFINDER-2	pTau231	31	0.95	0.140541
BioFINDER-2	pTau231	31	0.975	0.0540541
BioFINDER-2	pTau231	32	0.9	0.18408
BioFINDER-2	pTau231	32	0.95	0.0845771
BioFINDER-2	pTau231	32	0.975	0.0348259
BioFINDER-2	pTau231	33	0.9	0.298969
BioFINDER-2	pTau231	33	0.95	0.175258
BioFINDER-2	pTau231	33	0.975	0.0618557
BioFINDER-2	pTau231	34	0.9	0.302083
BioFINDER-2	pTau231	34	0.95	0.239583
BioFINDER-2	pTau231	34	0.975	0.161458
BioFINDER-2	pTau231	35	0.9	0.281081
BioFINDER-2	pTau231	35	0.95	0.167568
BioFINDER-2	pTau231	35	0.975	0.027027
BioFINDER-2	pTau231	36	0.9	0.205556
BioFINDER-2	pTau231	36	0.95	0.0833333
BioFINDER-2	pTau231	36	0.975	0.0333333
BioFINDER-2	pTau231	37	0.9	0.197861
BioFINDER-2	pTau231	37	0.95	0.0641711
BioFINDER-2	pTau231	37	0.975	0.0213904
BioFINDER-2	pTau231	38	0.9	0.355556
BioFINDER-2	pTau231	38	0.95	0.2
BioFINDER-2	pTau231	38	0.975	0.0888889
BioFINDER-2	pTau231	39	0.9	0.342391
BioFINDER-2	pTau231	39	0.95	0.190217
BioFINDER-2	pTau231	39	0.975	0.0380435
BioFINDER-2	pTau231	40	0.9	0.234637
BioFINDER-2	pTau231	40	0.95	0.0949721
BioFINDER-2	pTau231	40	0.975	0.0223464
BioFINDER-2	pTau231	41	0.9	0.262626
BioFINDER-2	pTau231	41	0.95	0.141414
BioFINDER-2	pTau231	41	0.975	0.0707071
BioFINDER-2	pTau231	42	0.9	0.243243
BioFINDER-2	pTau231	42	0.95	0.145946
BioFINDER-2	pTau231	42	0.975	0.0486486
BioFINDER-2	pTau231	43	0.9	0.17033
BioFINDER-2	pTau231	43	0.95	0.131868
BioFINDER-2	pTau231	43	0.975	0.0824176
BioFINDER-2	pTau231	44	0.9	0.268817
BioFINDER-2	pTau231	44	0.95	0.225806
BioFINDER-2	pTau231	44	0.975	0.16129
BioFINDER-2	pTau231	45	0.9	0.234375
BioFINDER-2	pTau231	45	0.95	0.166667
BioFINDER-2	pTau231	45	0.975	0.0885417
BioFINDER-2	pTau231	46	0.9	0.225806
BioFINDER-2	pTau231	46	0.95	0.112903
BioFINDER-2	pTau231	46	0.975	0.0591398
BioFINDER-2	pTau231	47	0.9	0.238889
BioFINDER-2	pTau231	47	0.95	0.0888889
BioFINDER-2	pTau231	47	0.975	0.0166667
BioFINDER-2	pTau231	48	0.9	0.2
BioFINDER-2	pTau231	48	0.95	0.0888889
BioFINDER-2	pTau231	48	0.975	0.0611111
BioFINDER-2	pTau231	49	0.9	0.208791
BioFINDER-2	pTau231	49	0.95	0.0989011
BioFINDER-2	pTau231	49	0.975	0.0549451
BioFINDER-2	pTau231	50	0.9	0.322404
BioFINDER-2	pTau231	50	0.95	0.163934
BioFINDER-2	pTau231	50	0.975	0.0928962
BioFINDER-2	pTau231	51	0.9	0.150538
BioFINDER-2	pTau231	51	0.95	0.0645161
BioFINDER-2	pTau231	51	0.975	0.0215054
BioFINDER-2	pTau231	52	0.9	0.210811
BioFINDER-2	pTau231	52	0.95	0.0918919
BioFINDER-2	pTau231	52	0.975	0.0216216
BioFINDER-2	pTau231	53	0.9	0.256545
BioFINDER-2	pTau231	53	0.95	0.172775
BioFINDER-2	pTau231	53	0.975	0.0942408
BioFINDER-2	pTau231	54	0.9	0.315789
BioFINDER-2	pTau231	54	0.95	0.226316
BioFINDER-2	pTau231	54	0.975	0.0631579
BioFINDER-2	pTau231	55	0.9	0.209945
BioFINDER-2	pTau231	55	0.95	0.165746
BioFINDER-2	pTau231	55	0.975	0.110497
BioFINDER-2	pTau231	56	0.9	0.255435
BioFINDER-2	pTau231	56	0.95	0.190217
BioFINDER-2	pTau231	56	0.975	0.0923913
BioFINDER-2	pTau231	57	0.9	0.196532
BioFINDER-2	pTau231	57	0.95	0.104046
BioFINDER-2	pTau231	57	0.975	0.0462428
BioFINDER-2	pTau231	58	0.9	0.256684
BioFINDER-2	pTau231	58	0.95	0.13369
BioFINDER-2	pTau231	58	0.975	0.0588235
BioFINDER-2	pTau231	59	0.9	0.243243
BioFINDER-2	pTau231	59	0.95	0.172973
BioFINDER-2	pTau231	59	0.975	0.0918919
BioFINDER-2	pTau231	60	0.9	0.213904
BioFINDER-2	pTau231	60	0.95	0.144385
BioFINDER-2	pTau231	60	0.975	0.0481283
BioFINDER-2	pTau231	61	0.9	0.268156
BioFINDER-2	pTau231	61	0.95	0.189944
BioFINDER-2	pTau231	61	0.975	0.100559
BioFINDER-2	pTau231	62	0.9	0.298429
BioFINDER-2	pTau231	62	0.95	0.167539
BioFINDER-2	pTau231	62	0.975	0.0890052
BioFINDER-2	pTau231	63	0.9	0.262857
BioFINDER-2	pTau231	63	0.95	0.182857
BioFINDER-2	pTau231	63	0.975	0.108571
BioFINDER-2	pTau231	64	0.9	0.252632
BioFINDER-2	pTau231	64	0.95	0.184211
BioFINDER-2	pTau231	64	0.975	0.0421053
BioFINDER-2	pTau231	65	0.9	0.192513
BioFINDER-2	pTau231	65	0.95	0.122995
BioFINDER-2	pTau231	65	0.975	0.0481283
BioFINDER-2	pTau231	66	0.9	0.313433
BioFINDER-2	pTau231	66	0.95	0.179104
BioFINDER-2	pTau231	66	0.975	0.159204
BioFINDER-2	pTau231	67	0.9	0.263441
BioFINDER-2	pTau231	67	0.95	0.177419
BioFINDER-2	pTau231	67	0.975	0.134409
BioFINDER-2	pTau231	68	0.9	0.285714
BioFINDER-2	pTau231	68	0.95	0.153439
BioFINDER-2	pTau231	68	0.975	0.0793651
BioFINDER-2	pTau231	69	0.9	0.177083
BioFINDER-2	pTau231	69	0.95	0.0885417
BioFINDER-2	pTau231	69	0.975	0.046875
BioFINDER-2	pTau231	70	0.9	0.240838
BioFINDER-2	pTau231	70	0.95	0.141361
BioFINDER-2	pTau231	70	0.975	0.0418848
BioFINDER-2	pTau231	71	0.9	0.217617
BioFINDER-2	pTau231	71	0.95	0.134715
BioFINDER-2	pTau231	71	0.975	0.0932642
BioFINDER-2	pTau231	72	0.9	0.277174
BioFINDER-2	pTau231	72	0.95	0.152174
BioFINDER-2	pTau231	72	0.975	0.0434783
BioFINDER-2	pTau231	73	0.9	0.350785
BioFINDER-2	pTau231	73	0.95	0.230366
BioFINDER-2	pTau231	73	0.975	0.0209424
BioFINDER-2	pTau231	74	0.9	0.204301
BioFINDER-2	pTau231	74	0.95	0.129032
BioFINDER-2	pTau231	74	0.975	0.0376344
BioFINDER-2	pTau231	75	0.9	0.273224
BioFINDER-2	pTau231	75	0.95	0.163934
BioFINDER-2	pTau231	75	0.975	0.0437158
BioFINDER-2	pTau231	76	0.9	0.254144
BioFINDER-2	pTau231	76	0.95	0.0939227
BioFINDER-2	pTau231	76	0.975	0.0718232
BioFINDER-2	pTau231	77	0.9	0.196629
BioFINDER-2	pTau231	77	0.95	0.146067
BioFINDER-2	pTau231	77	0.975	0.11236
BioFINDER-2	pTau231	78	0.9	0.202073
BioFINDER-2	pTau231	78	0.95	0.108808
BioFINDER-2	pTau231	78	0.975	0.0518135
BioFINDER-2	pTau231	79	0.9	0.276243
BioFINDER-2	pTau231	79	0.95	0.143646
BioFINDER-2	pTau231	79	0.975	0.0718232
BioFINDER-2	pTau231	80	0.9	0.275676
BioFINDER-2	pTau231	80	0.95	0.124324
BioFINDER-2	pTau231	80	0.975	0.0864865
BioFINDER-2	pTau231	81	0.9	0.28877
BioFINDER-2	pTau231	81	0.95	0.139037
BioFINDER-2	pTau231	81	0.975	0.0748663
BioFINDER-2	pTau231	82	0.9	0.251309
BioFINDER-2	pTau231	82	0.95	0.115183
BioFINDER-2	pTau231	82	0.975	0.026178
BioFINDER-2	pTau231	83	0.9	0.259067
BioFINDER-2	pTau231	83	0.95	0.160622
BioFINDER-2	pTau231	83	0.975	0.0880829
BioFINDER-2	pTau231	84	0.9	0.291005
BioFINDER-2	pTau231	84	0.95	0.164021
BioFINDER-2	pTau231	84	0.975	0.0952381
BioFINDER-2	pTau231	85	0.9	0.323077
BioFINDER-2	pTau231	85	0.95	0.117949
BioFINDER-2	pTau231	85	0.975	0.0307692
BioFINDER-2	pTau231	86	0.9	0.264045
BioFINDER-2	pTau231	86	0.95	0.129213
BioFINDER-2	pTau231	86	0.975	0.0337079
BioFINDER-2	pTau231	87	0.9	0.264865
BioFINDER-2	pTau231	87	0.95	0.140541
BioFINDER-2	pTau231	87	0.975	0.0432432
BioFINDER-2	pTau231	88	0.9	0.282609
BioFINDER-2	pTau231	88	0.95	0.130435
BioFINDER-2	pTau231	88	0.975	0.048913
BioFINDER-2	pTau231	89	0.9	0.291667
BioFINDER-2	pTau231	89	0.95	0.151042
BioFINDER-2	pTau231	89	0.975	0.0833333
BioFINDER-2	pTau231	90	0.9	0.294416
BioFINDER-2	pTau231	90	0.95	0.106599
BioFINDER-2	pTau231	90	0.975	0.0609137
BioFINDER-2	pTau231	91	0.9	0.178378
BioFINDER-2	pTau231	91	0.95	0.0648649
BioFINDER-2	pTau231	91	0.975	0.0378378
BioFINDER-2	pTau231	92	0.9	0.175
BioFINDER-2	pTau231	92	0.95	0.055
BioFINDER-2	pTau231	92	0.975	0.02
BioFINDER-2	pTau231	93	0.9	0.205556
BioFINDER-2	pTau231	93	0.95	0.133333
BioFINDER-2	pTau231	93	0.975	0.0777778
BioFINDER-2	pTau231	94	0.9	0.384615
BioFINDER-2	pTau231	94	0.95	0.291209
BioFINDER-2	pTau231	94	0.975	0.0714286
BioFINDER-2	pTau231	95	0.9	0.275281
BioFINDER-2	pTau231	95	0.95	0.185393
BioFINDER-2	pTau231	95	0.975	0.11236
BioFINDER-2	pTau231	96	0.9	0.331551
BioFINDER-2	pTau231	96	0.95	0.165775
BioFINDER-2	pTau231	96	0.975	0.139037
BioFINDER-2	pTau231	97	0.9	0.219895
BioFINDER-2	pTau231	97	0.95	0.078534
BioFINDER-2	pTau231	97	0.975	0.026178
BioFINDER-2	pTau231	98	0.9	0.229947
BioFINDER-2	pTau231	98	0.95	0.0802139
BioFINDER-2	pTau231	98	0.975	0.0320856
BioFINDER-2	pTau231	99	0.9	0.324324
BioFINDER-2	pTau231	99	0.95	0.264865
BioFINDER-2	pTau231	99	0.975	0.205405
BioFINDER-2	pTau231	100	0.9	0.20398
BioFINDER-2	pTau231	100	0.95	0.144279
BioFINDER-2	pTau231	100	0.975	0.0547264
BioFINDER-2	NfL	1	0.9	0.115607
BioFINDER-2	NfL	1	0.95	0.0578035
BioFINDER-2	NfL	1	0.975	0.0289017
BioFINDER-2	NfL	2	0.9	0.170455
BioFINDER-2	NfL	2	0.95	0.125
BioFINDER-2	NfL	2	0.975	0.0909091
BioFINDER-2	NfL	3	0.9	0.154321
BioFINDER-2	NfL	3	0.95	0.0802469
BioFINDER-2	NfL	3	0.975	0.037037
BioFINDER-2	NfL	4	0.9	0.166667
BioFINDER-2	NfL	4	0.95	0.0944444
BioFINDER-2	NfL	4	0.975	0.0777778
BioFINDER-2	NfL	5	0.9	0.109827
BioFINDER-2	NfL	5	0.95	0.0751445
BioFINDER-2	NfL	5	0.975	0.0520231
BioFINDER-2	NfL	6	0.9	0.105882
BioFINDER-2	NfL	6	0.95	0.0764706
BioFINDER-2	NfL	6	0.975	0.0588235
BioFINDER-2	NfL	7	0.9	0.0853659
BioFINDER-2	NfL	7	0.95	0.0426829
BioFINDER-2	NfL	7	0.975	0.0243902
BioFINDER-2	NfL	8	0.9	0.210526
BioFINDER-2	NfL	8	0.95	0.0935673
BioFINDER-2	NfL	8	0.975	0.0584795
BioFINDER-2	NfL	9	0.9	0.241379
BioFINDER-2	NfL	9	0.95	0.091954
BioFINDER-2	NfL	9	0.975	0.0689655
BioFINDER-2	NfL	10	0.9	0.232432
BioFINDER-2	NfL	10	0.95	0.118919
BioFINDER-2	NfL	10	0.975	0.0594595
BioFINDER-2	NfL	11	0.9	0.10303
BioFINDER-2	NfL	11	0.95	0.0484848
BioFINDER-2	NfL	11	0.975	0.0181818
BioFINDER-2	NfL	12	0.9	0.255435
BioFINDER-2	NfL	12	0.95	0.141304
BioFINDER-2	NfL	12	0.975	0.11413
BioFINDER-2	NfL	13	0.9	0.174157
BioFINDER-2	NfL	13	0.95	0.11236
BioFINDER-2	NfL	13	0.975	0.0505618
BioFINDER-2	NfL	14	0.9	0.197605
BioFINDER-2	NfL	14	0.95	0.101796
BioFINDER-2	NfL	14	0.975	0.0538922
BioFINDER-2	NfL	15	0.9	0.15625
BioFINDER-2	NfL	15	0.95	0.0875
BioFINDER-2	NfL	15	0.975	0.0625
BioFINDER-2	NfL	16	0.9	0.164706
BioFINDER-2	NfL	16	0.95	0.105882
BioFINDER-2	NfL	16	0.975	0.0529412
BioFINDER-2	NfL	17	0.9	0.11465
BioFINDER-2	NfL	17	0.95	0.0955414
BioFINDER-2	NfL	17	0.975	0.0573248
BioFINDER-2	NfL	18	0.9	0.183908
BioFINDER-2	NfL	18	0.95	0.132184
BioFINDER-2	NfL	18	0.975	0.0689655
BioFINDER-2	NfL	19	0.9	0.29878
BioFINDER-2	NfL	19	0.95	0.176829
BioFINDER-2	NfL	19	0.975	0.140244
BioFINDER-2	NfL	20	0.9	0.12069
BioFINDER-2	NfL	20	0.95	0.0632184
BioFINDER-2	NfL	20	0.975	0.0344828
BioFINDER-2	NfL	21	0.9	0.209877
BioFINDER-2	NfL	21	0.95	0.0987654
BioFINDER-2	NfL	21	0.975	0.0802469
BioFINDER-2	NfL	22	0.9	0.225806
BioFINDER-2	NfL	22	0.95	0.0913978
BioFINDER-2	NfL	22	0.975	0.0376344
BioFINDER-2	NfL	23	0.9	0.176471
BioFINDER-2	NfL	23	0.95	0.123529
BioFINDER-2	NfL	23	0.975	0.0647059
BioFINDER-2	NfL	24	0.9	0.241379
BioFINDER-2	NfL	24	0.95	0.143678
BioFINDER-2	NfL	24	0.975	0.0977011
BioFINDER-2	NfL	25	0.9	0.210843
BioFINDER-2	NfL	25	0.95	0.144578
BioFINDER-2	NfL	25	0.975	0.0903614
BioFINDER-2	NfL	26	0.9	0.129944
BioFINDER-2	NfL	26	0.95	0.0734463
BioFINDER-2	NfL	26	0.975	0.0451977
BioFINDER-2	NfL	27	0.9	0.178161
BioFINDER-2	NfL	27	0.95	0.126437
BioFINDER-2	NfL	27	0.975	0.109195
BioFINDER-2	NfL	28	0.9	0.212121
BioFINDER-2	NfL	28	0.95	0.139394
BioFINDER-2	NfL	28	0.975	0.0666667
BioFINDER-2	NfL	29	0.9	0.195122
BioFINDER-2	NfL	29	0.95	0.164634
BioFINDER-2	NfL	29	0.975	0.0670732
BioFINDER-2	NfL	30	0.9	0.232955
BioFINDER-2	NfL	30	0.95	0.153409
BioFINDER-2	NfL	30	0.975	0.0852273
BioFINDER-2	NfL	31	0.9	0.16568
BioFINDER-2	NfL	31	0.95	0.0887574
BioFINDER-2	NfL	31	0.975	0.0710059
BioFINDER-2	NfL	32	0.9	0.188571
BioFINDER-2	NfL	32	0.95	0.137143
BioFINDER-2	NfL	32	0.975	0.102857
BioFINDER-2	NfL	33	0.9	0.130178
BioFINDER-2	NfL	33	0.95	0.0591716
BioFINDER-2	NfL	33	0.975	0.035503
BioFINDER-2	NfL	34	0.9	0.218391
BioFINDER-2	NfL	34	0.95	0.155172
BioFINDER-2	NfL	34	0.975	0.126437
BioFINDER-2	NfL	35	0.9	0.182857
BioFINDER-2	NfL	35	0.95	0.148571
BioFINDER-2	NfL	35	0.975	0.08
BioFINDER-2	NfL	36	0.9	0.209877
BioFINDER-2	NfL	36	0.95	0.117284
BioFINDER-2	NfL	36	0.975	0.0679012
BioFINDER-2	NfL	37	0.9	0.224852
BioFINDER-2	NfL	37	0.95	0.12426
BioFINDER-2	NfL	37	0.975	0.0295858
BioFINDER-2	NfL	38	0.9	0.152174
BioFINDER-2	NfL	38	0.95	0.0923913
BioFINDER-2	NfL	38	0.975	0.0597826
BioFINDER-2	NfL	39	0.9	0.212291
BioFINDER-2	NfL	39	0.95	0.128492
BioFINDER-2	NfL	39	0.975	0.0446927
BioFINDER-2	NfL	40	0.9	0.102857
BioFINDER-2	NfL	40	0.95	0.0685714
BioFINDER-2	NfL	40	0.975	0.0114286
BioFINDER-2	NfL	41	0.9	0.16092
BioFINDER-2	NfL	41	0.95	0.0689655
BioFINDER-2	NfL	41	0.975	0.045977
BioFINDER-2	NfL	42	0.9	0.179191
BioFINDER-2	NfL	42	0.95	0.138728
BioFINDER-2	NfL	42	0.975	0.0520231
BioFINDER-2	NfL	43	0.9	0.201183
BioFINDER-2	NfL	43	0.95	0.147929
BioFINDER-2	NfL	43	0.975	0.118343
BioFINDER-2	NfL	44	0.9	0.210843
BioFINDER-2	NfL	44	0.95	0.120482
BioFINDER-2	NfL	44	0.975	0.0843373
BioFINDER-2	NfL	45	0.9	0.15
BioFINDER-2	NfL	45	0.95	0.122222
BioFINDER-2	NfL	45	0.975	0.0555556
BioFINDER-2	NfL	46	0.9	0.270588
BioFINDER-2	NfL	46	0.95	0.135294
BioFINDER-2	NfL	46	0.975	0.0823529
BioFINDER-2	NfL	47	0.9	0.186441
BioFINDER-2	NfL	47	0.95	0.118644
BioFINDER-2	NfL	47	0.975	0.101695
BioFINDER-2	NfL	48	0.9	0.142045
BioFINDER-2	NfL	48	0.95	0.0795455
BioFINDER-2	NfL	48	0.975	0.0454545
BioFINDER-2	NfL	49	0.9	0.121547
BioFINDER-2	NfL	49	0.95	0.0883978
BioFINDER-2	NfL	49	0.975	0.0331492
BioFINDER-2	NfL	50	0.9	0.1
BioFINDER-2	NfL	50	0.95	0.0764706
BioFINDER-2	NfL	50	0.975	0.0705882
BioFINDER-2	NfL	51	0.9	0.25
BioFINDER-2	NfL	51	0.95	0.141026
BioFINDER-2	NfL	51	0.975	0.0769231
BioFINDER-2	NfL	52	0.9	0.196532
BioFINDER-2	NfL	52	0.95	0.109827
BioFINDER-2	NfL	52	0.975	0.0578035
BioFINDER-2	NfL	53	0.9	0.171598
BioFINDER-2	NfL	53	0.95	0.100592
BioFINDER-2	NfL	53	0.975	0.0236686
BioFINDER-2	NfL	54	0.9	0.215909
BioFINDER-2	NfL	54	0.95	0.159091
BioFINDER-2	NfL	54	0.975	0.0909091
BioFINDER-2	NfL	55	0.9	0.158192
BioFINDER-2	NfL	55	0.95	0.101695
BioFINDER-2	NfL	55	0.975	0.0734463
BioFINDER-2	NfL	56	0.9	0.189024
BioFINDER-2	NfL	56	0.95	0.115854
BioFINDER-2	NfL	56	0.975	0.0243902
BioFINDER-2	NfL	57	0.9	0.184358
BioFINDER-2	NfL	57	0.95	0.122905
BioFINDER-2	NfL	57	0.975	0.0893855
BioFINDER-2	NfL	58	0.9	0.143646
BioFINDER-2	NfL	58	0.95	0.110497
BioFINDER-2	NfL	58	0.975	0.0552486
BioFINDER-2	NfL	59	0.9	0.220238
BioFINDER-2	NfL	59	0.95	0.0952381
BioFINDER-2	NfL	59	0.975	0.0654762
BioFINDER-2	NfL	60	0.9	0.148148
BioFINDER-2	NfL	60	0.95	0.111111
BioFINDER-2	NfL	60	0.975	0.0493827
BioFINDER-2	NfL	61	0.9	0.139535
BioFINDER-2	NfL	61	0.95	0.0930233
BioFINDER-2	NfL	61	0.975	0.0755814
BioFINDER-2	NfL	62	0.9	0.197605
BioFINDER-2	NfL	62	0.95	0.149701
BioFINDER-2	NfL	62	0.975	0.0958084
BioFINDER-2	NfL	63	0.9	0.172619
BioFINDER-2	NfL	63	0.95	0.136905
BioFINDER-2	NfL	63	0.975	0.0833333
BioFINDER-2	NfL	64	0.9	0.214724
BioFINDER-2	NfL	64	0.95	0.122699
BioFINDER-2	NfL	64	0.975	0.110429
BioFINDER-2	NfL	65	0.9	0.2
BioFINDER-2	NfL	65	0.95	0.123529
BioFINDER-2	NfL	65	0.975	0.0705882
BioFINDER-2	NfL	66	0.9	0.132948
BioFINDER-2	NfL	66	0.95	0.0982659
BioFINDER-2	NfL	66	0.975	0.0520231
BioFINDER-2	NfL	67	0.9	0.207865
BioFINDER-2	NfL	67	0.95	0.157303
BioFINDER-2	NfL	67	0.975	0.0730337
BioFINDER-2	NfL	68	0.9	0.184971
BioFINDER-2	NfL	68	0.95	0.109827
BioFINDER-2	NfL	68	0.975	0.0751445
BioFINDER-2	NfL	69	0.9	0.213483
BioFINDER-2	NfL	69	0.95	0.174157
BioFINDER-2	NfL	69	0.975	0.123596
BioFINDER-2	NfL	70	0.9	0.268293
BioFINDER-2	NfL	70	0.95	0.189024
BioFINDER-2	NfL	70	0.975	0.121951
BioFINDER-2	NfL	71	0.9	0.1875
BioFINDER-2	NfL	71	0.95	0.11875
BioFINDER-2	NfL	71	0.975	0.01875
BioFINDER-2	NfL	72	0.9	0.203593
BioFINDER-2	NfL	72	0.95	0.107784
BioFINDER-2	NfL	72	0.975	0.0778443
BioFINDER-2	NfL	73	0.9	0.205882
BioFINDER-2	NfL	73	0.95	0.0941176
BioFINDER-2	NfL	73	0.975	0.0176471
BioFINDER-2	NfL	74	0.9	0.146199
BioFINDER-2	NfL	74	0.95	0.0877193
BioFINDER-2	NfL	74	0.975	0.0409357
BioFINDER-2	NfL	75	0.9	0.219653
BioFINDER-2	NfL	75	0.95	0.156069
BioFINDER-2	NfL	75	0.975	0.115607
BioFINDER-2	NfL	76	0.9	0.139785
BioFINDER-2	NfL	76	0.95	0.0698925
BioFINDER-2	NfL	76	0.975	0.0322581
BioFINDER-2	NfL	77	0.9	0.183333
BioFINDER-2	NfL	77	0.95	0.116667
BioFINDER-2	NfL	77	0.975	0.0555556
BioFINDER-2	NfL	78	0.9	0.183333
BioFINDER-2	NfL	78	0.95	0.122222
BioFINDER-2	NfL	78	0.975	0.0944444
BioFINDER-2	NfL	79	0.9	0.170732
BioFINDER-2	NfL	79	0.95	0.140244
BioFINDER-2	NfL	79	0.975	0.0853659
BioFINDER-2	NfL	80	0.9	0.225275
BioFINDER-2	NfL	80	0.95	0.153846
BioFINDER-2	NfL	80	0.975	0.0934066
BioFINDER-2	NfL	81	0.9	0.190476
BioFINDER-2	NfL	81	0.95	0.119048
BioFINDER-2	NfL	81	0.975	0.0416667
BioFINDER-2	NfL	82	0.9	0.149701
BioFINDER-2	NfL	82	0.95	0.0958084
BioFINDER-2	NfL	82	0.975	0.0658683
BioFINDER-2	NfL	83	0.9	0.23494
BioFINDER-2	NfL	83	0.95	0.168675
BioFINDER-2	NfL	83	0.975	0.138554
BioFINDER-2	NfL	84	0.9	0.137931
BioFINDER-2	NfL	84	0.95	0.091954
BioFINDER-2	NfL	84	0.975	0.00574713
BioFINDER-2	NfL	85	0.9	0.188679
BioFINDER-2	NfL	85	0.95	0.106918
BioFINDER-2	NfL	85	0.975	0.0440252
BioFINDER-2	NfL	86	0.9	0.141176
BioFINDER-2	NfL	86	0.95	0.0823529
BioFINDER-2	NfL	86	0.975	0.0352941
BioFINDER-2	NfL	87	0.9	0.210526
BioFINDER-2	NfL	87	0.95	0.134503
BioFINDER-2	NfL	87	0.975	0.0760234
BioFINDER-2	NfL	88	0.9	0.244444
BioFINDER-2	NfL	88	0.95	0.133333
BioFINDER-2	NfL	88	0.975	0.0944444
BioFINDER-2	NfL	89	0.9	0.112426
BioFINDER-2	NfL	89	0.95	0.0887574
BioFINDER-2	NfL	89	0.975	0.0710059
BioFINDER-2	NfL	90	0.9	0.202312
BioFINDER-2	NfL	90	0.95	0.156069
BioFINDER-2	NfL	90	0.975	0.138728
BioFINDER-2	NfL	91	0.9	0.22905
BioFINDER-2	NfL	91	0.95	0.134078
BioFINDER-2	NfL	91	0.975	0.0782123
BioFINDER-2	NfL	92	0.9	0.165746
BioFINDER-2	NfL	92	0.95	0.0773481
BioFINDER-2	NfL	92	0.975	0.038674
BioFINDER-2	NfL	93	0.9	0.204678
BioFINDER-2	NfL	93	0.95	0.111111
BioFINDER-2	NfL	93	0.975	0.0467836
BioFINDER-2	NfL	94	0.9	0.17341
BioFINDER-2	NfL	94	0.95	0.109827
BioFINDER-2	NfL	94	0.975	0.0231214
BioFINDER-2	NfL	95	0.9	0.175824
BioFINDER-2	NfL	95	0.95	0.10989
BioFINDER-2	NfL	95	0.975	0.0879121
BioFINDER-2	NfL	96	0.9	0.105263
BioFINDER-2	NfL	96	0.95	0.0584795
BioFINDER-2	NfL	96	0.975	0.0292398
BioFINDER-2	NfL	97	0.9	0.157895
BioFINDER-2	NfL	97	0.95	0.105263
BioFINDER-2	NfL	97	0.975	0.0409357
BioFINDER-2	NfL	98	0.9	0.148571
BioFINDER-2	NfL	98	0.95	0.0685714
BioFINDER-2	NfL	98	0.975	0.0457143
BioFINDER-2	NfL	99	0.9	0.167665
BioFINDER-2	NfL	99	0.95	0.0898204
BioFINDER-2	NfL	99	0.975	0.0419162
BioFINDER-2	NfL	100	0.9	0.114458
BioFINDER-2	NfL	100	0.95	0.0783133
BioFINDER-2	NfL	100	0.975	0.0542169
BioFINDER-2	GFAP	1	0.9	0.29697
BioFINDER-2	GFAP	1	0.95	0.169697
BioFINDER-2	GFAP	1	0.975	0.0787879
BioFINDER-2	GFAP	2	0.9	0.347305
BioFINDER-2	GFAP	2	0.95	0.197605
BioFINDER-2	GFAP	2	0.975	0.113772
BioFINDER-2	GFAP	3	0.9	0.204678
BioFINDER-2	GFAP	3	0.95	0.140351
BioFINDER-2	GFAP	3	0.975	0.0526316
BioFINDER-2	GFAP	4	0.9	0.33908
BioFINDER-2	GFAP	4	0.95	0.281609
BioFINDER-2	GFAP	4	0.975	0.235632
BioFINDER-2	GFAP	5	0.9	0.261628
BioFINDER-2	GFAP	5	0.95	0.139535
BioFINDER-2	GFAP	5	0.975	0.0406977
BioFINDER-2	GFAP	6	0.9	0.28125
BioFINDER-2	GFAP	6	0.95	0.18125
BioFINDER-2	GFAP	6	0.975	0.05
BioFINDER-2	GFAP	7	0.9	0.311688
BioFINDER-2	GFAP	7	0.95	0.175325
BioFINDER-2	GFAP	7	0.975	0.0714286
BioFINDER-2	GFAP	8	0.9	0.406061
BioFINDER-2	GFAP	8	0.95	0.260606
BioFINDER-2	GFAP	8	0.975	0.109091
BioFINDER-2	GFAP	9	0.9	0.32716
BioFINDER-2	GFAP	9	0.95	0.246914
BioFINDER-2	GFAP	9	0.975	0.0925926
BioFINDER-2	GFAP	10	0.9	0.443114
BioFINDER-2	GFAP	10	0.95	0.347305
BioFINDER-2	GFAP	10	0.975	0.155689
BioFINDER-2	GFAP	11	0.9	0.317919
BioFINDER-2	GFAP	11	0.95	0.225434
BioFINDER-2	GFAP	11	0.975	0.104046
BioFINDER-2	GFAP	12	0.9	0.378049
BioFINDER-2	GFAP	12	0.95	0.20122
BioFINDER-2	GFAP	12	0.975	0.0731707
BioFINDER-2	GFAP	13	0.9	0.331325
BioFINDER-2	GFAP	13	0.95	0.222892
BioFINDER-2	GFAP	13	0.975	0.10241
BioFINDER-2	GFAP	14	0.9	0.367232
BioFINDER-2	GFAP	14	0.95	0.248588
BioFINDER-2	GFAP	14	0.975	0.129944
BioFINDER-2	GFAP	15	0.9	0.248485
BioFINDER-2	GFAP	15	0.95	0.133333
BioFINDER-2	GFAP	15	0.975	0.0545455
BioFINDER-2	GFAP	16	0.9	0.36478
BioFINDER-2	GFAP	16	0.95	0.220126
BioFINDER-2	GFAP	16	0.975	0.194969
BioFINDER-2	GFAP	17	0.9	0.284884
BioFINDER-2	GFAP	17	0.95	0.19186
BioFINDER-2	GFAP	17	0.975	0.0697674
BioFINDER-2	GFAP	18	0.9	0.361963
BioFINDER-2	GFAP	18	0.95	0.263804
BioFINDER-2	GFAP	18	0.975	0.214724
BioFINDER-2	GFAP	19	0.9	0.327044
BioFINDER-2	GFAP	19	0.95	0.188679
BioFINDER-2	GFAP	19	0.975	0.0628931
BioFINDER-2	GFAP	20	0.9	0.347561
BioFINDER-2	GFAP	20	0.95	0.237805
BioFINDER-2	GFAP	20	0.975	0.170732
BioFINDER-2	GFAP	21	0.9	0.35443
BioFINDER-2	GFAP	21	0.95	0.310127
BioFINDER-2	GFAP	21	0.975	0.234177
BioFINDER-2	GFAP	22	0.9	0.380645
BioFINDER-2	GFAP	22	0.95	0.277419
BioFINDER-2	GFAP	22	0.975	0.109677
BioFINDER-2	GFAP	23	0.9	0.287356
BioFINDER-2	GFAP	23	0.95	0.189655
BioFINDER-2	GFAP	23	0.975	0.0689655
BioFINDER-2	GFAP	24	0.9	0.382716
BioFINDER-2	GFAP	24	0.95	0.283951
BioFINDER-2	GFAP	24	0.975	0.104938
BioFINDER-2	GFAP	25	0.9	0.296296
BioFINDER-2	GFAP	25	0.95	0.166667
BioFINDER-2	GFAP	25	0.975	0.0555556
BioFINDER-2	GFAP	26	0.9	0.30814
BioFINDER-2	GFAP	26	0.95	0.203488
BioFINDER-2	GFAP	26	0.975	0.0988372
BioFINDER-2	GFAP	27	0.9	0.305389
BioFINDER-2	GFAP	27	0.95	0.191617
BioFINDER-2	GFAP	27	0.975	0.0838323
BioFINDER-2	GFAP	28	0.9	0.265896
BioFINDER-2	GFAP	28	0.95	0.17341
BioFINDER-2	GFAP	28	0.975	0.104046
BioFINDER-2	GFAP	29	0.9	0.311258
BioFINDER-2	GFAP	29	0.95	0.251656
BioFINDER-2	GFAP	29	0.975	0.198675
BioFINDER-2	GFAP	30	0.9	0.335294
BioFINDER-2	GFAP	30	0.95	0.241176
BioFINDER-2	GFAP	30	0.975	0.182353
BioFINDER-2	GFAP	31	0.9	0.335404
BioFINDER-2	GFAP	31	0.95	0.236025
BioFINDER-2	GFAP	31	0.975	0.217391
BioFINDER-2	GFAP	32	0.9	0.352564
BioFINDER-2	GFAP	32	0.95	0.301282
BioFINDER-2	GFAP	32	0.975	0.198718
BioFINDER-2	GFAP	33	0.9	0.365269
BioFINDER-2	GFAP	33	0.95	0.203593
BioFINDER-2	GFAP	33	0.975	0.125749
BioFINDER-2	GFAP	34	0.9	0.394118
BioFINDER-2	GFAP	34	0.95	0.217647
BioFINDER-2	GFAP	34	0.975	0.147059
BioFINDER-2	GFAP	35	0.9	0.347826
BioFINDER-2	GFAP	35	0.95	0.192547
BioFINDER-2	GFAP	35	0.975	0.0931677
BioFINDER-2	GFAP	36	0.9	0.3125
BioFINDER-2	GFAP	36	0.95	0.193182
BioFINDER-2	GFAP	36	0.975	0.102273
BioFINDER-2	GFAP	37	0.9	0.354651
BioFINDER-2	GFAP	37	0.95	0.22093
BioFINDER-2	GFAP	37	0.975	0.0813953
BioFINDER-2	GFAP	38	0.9	0.362416
BioFINDER-2	GFAP	38	0.95	0.322148
BioFINDER-2	GFAP	38	0.975	0.100671
BioFINDER-2	GFAP	39	0.9	0.294798
BioFINDER-2	GFAP	39	0.95	0.144509
BioFINDER-2	GFAP	39	0.975	0.0693642
BioFINDER-2	GFAP	40	0.9	0.34104
BioFINDER-2	GFAP	40	0.95	0.196532
BioFINDER-2	GFAP	40	0.975	0.0693642
BioFINDER-2	GFAP	41	0.9	0.367742
BioFINDER-2	GFAP	41	0.95	0.23871
BioFINDER-2	GFAP	41	0.975	0.0774194
BioFINDER-2	GFAP	42	0.9	0.26875
BioFINDER-2	GFAP	42	0.95	0.1125
BioFINDER-2	GFAP	42	0.975	0.04375
BioFINDER-2	GFAP	43	0.9	0.384181
BioFINDER-2	GFAP	43	0.95	0.242938
BioFINDER-2	GFAP	43	0.975	0.129944
BioFINDER-2	GFAP	44	0.9	0.372093
BioFINDER-2	GFAP	44	0.95	0.133721
BioFINDER-2	GFAP	44	0.975	0.0639535
BioFINDER-2	GFAP	45	0.9	0.401163
BioFINDER-2	GFAP	45	0.95	0.319767
BioFINDER-2	GFAP	45	0.975	0.22093
BioFINDER-2	GFAP	46	0.9	0.403509
BioFINDER-2	GFAP	46	0.95	0.239766
BioFINDER-2	GFAP	46	0.975	0.0877193
BioFINDER-2	GFAP	47	0.9	0.422619
BioFINDER-2	GFAP	47	0.95	0.261905
BioFINDER-2	GFAP	47	0.975	0.0416667
BioFINDER-2	GFAP	48	0.9	0.297619
BioFINDER-2	GFAP	48	0.95	0.214286
BioFINDER-2	GFAP	48	0.975	0.107143
BioFINDER-2	GFAP	49	0.9	0.428571
BioFINDER-2	GFAP	49	0.95	0.232143
BioFINDER-2	GFAP	49	0.975	0.0595238
BioFINDER-2	GFAP	50	0.9	0.253012
BioFINDER-2	GFAP	50	0.95	0.198795
BioFINDER-2	GFAP	50	0.975	0.0843373
BioFINDER-2	GFAP	51	0.9	0.26087
BioFINDER-2	GFAP	51	0.95	0.068323
BioFINDER-2	GFAP	51	0.975	0.0310559
BioFINDER-2	GFAP	52	0.9	0.274854
BioFINDER-2	GFAP	52	0.95	0.19883
BioFINDER-2	GFAP	52	0.975	0.116959
BioFINDER-2	GFAP	53	0.9	0.387283
BioFINDER-2	GFAP	53	0.95	0.248555
BioFINDER-2	GFAP	53	0.975	0.202312
BioFINDER-2	GFAP	54	0.9	0.309677
BioFINDER-2	GFAP	54	0.95	0.154839
BioFINDER-2	GFAP	54	0.975	0.0709677
BioFINDER-2	GFAP	55	0.9	0.304348
BioFINDER-2	GFAP	55	0.95	0.211957
BioFINDER-2	GFAP	55	0.975	0.195652
BioFINDER-2	GFAP	56	0.9	0.359281
BioFINDER-2	GFAP	56	0.95	0.251497
BioFINDER-2	GFAP	56	0.975	0.221557
BioFINDER-2	GFAP	57	0.9	0.351515
BioFINDER-2	GFAP	57	0.95	0.224242
BioFINDER-2	GFAP	57	0.975	0.115152
BioFINDER-2	GFAP	58	0.9	0.467456
BioFINDER-2	GFAP	58	0.95	0.248521
BioFINDER-2	GFAP	58	0.975	0.207101
BioFINDER-2	GFAP	59	0.9	0.275449
BioFINDER-2	GFAP	59	0.95	0.161677
BioFINDER-2	GFAP	59	0.975	0.107784
BioFINDER-2	GFAP	60	0.9	0.40625
BioFINDER-2	GFAP	60	0.95	0.23125
BioFINDER-2	GFAP	60	0.975	0.19375
BioFINDER-2	GFAP	61	0.9	0.291139
BioFINDER-2	GFAP	61	0.95	0.164557
BioFINDER-2	GFAP	61	0.975	0.0696203
BioFINDER-2	GFAP	62	0.9	0.445714
BioFINDER-2	GFAP	62	0.95	0.302857
BioFINDER-2	GFAP	62	0.975	0.24
BioFINDER-2	GFAP	63	0.9	0.2875
BioFINDER-2	GFAP	63	0.95	0.2125
BioFINDER-2	GFAP	63	0.975	0.1375
BioFINDER-2	GFAP	64	0.9	0.405229
BioFINDER-2	GFAP	64	0.95	0.267974
BioFINDER-2	GFAP	64	0.975	0.254902
BioFINDER-2	GFAP	65	0.9	0.362573
BioFINDER-2	GFAP	65	0.95	0.292398
BioFINDER-2	GFAP	65	0.975	0.216374
BioFINDER-2	GFAP	66	0.9	0.26506
BioFINDER-2	GFAP	66	0.95	0.228916
BioFINDER-2	GFAP	66	0.975	0.0301205
BioFINDER-2	GFAP	67	0.9	0.292683
BioFINDER-2	GFAP	67	0.95	0.213415
BioFINDER-2	GFAP	67	0.975	0.176829
BioFINDER-2	GFAP	68	0.9	0.37037
BioFINDER-2	GFAP	68	0.95	0.265432
BioFINDER-2	GFAP	68	0.975	0.222222
BioFINDER-2	GFAP	69	0.9	0.314917
BioFINDER-2	GFAP	69	0.95	0.18232
BioFINDER-2	GFAP	69	0.975	0.0994475
BioFINDER-2	GFAP	70	0.9	0.267857
BioFINDER-2	GFAP	70	0.95	0.238095
BioFINDER-2	GFAP	70	0.975	0.160714
BioFINDER-2	GFAP	71	0.9	0.271605
BioFINDER-2	GFAP	71	0.95	0.222222
BioFINDER-2	GFAP	71	0.975	0.0987654
BioFINDER-2	GFAP	72	0.9	0.279503
BioFINDER-2	GFAP	72	0.95	0.21118
BioFINDER-2	GFAP	72	0.975	0.0869565
BioFINDER-2	GFAP	73	0.9	0.369318
BioFINDER-2	GFAP	73	0.95	0.25
BioFINDER-2	GFAP	73	0.975	0.159091
BioFINDER-2	GFAP	74	0.9	0.248521
BioFINDER-2	GFAP	74	0.95	0.213018
BioFINDER-2	GFAP	74	0.975	0.189349
BioFINDER-2	GFAP	75	0.9	0.259259
BioFINDER-2	GFAP	75	0.95	0.166667
BioFINDER-2	GFAP	75	0.975	0.0679012
BioFINDER-2	GFAP	76	0.9	0.353293
BioFINDER-2	GFAP	76	0.95	0.281437
BioFINDER-2	GFAP	76	0.975	0.125749
BioFINDER-2	GFAP	77	0.9	0.389831
BioFINDER-2	GFAP	77	0.95	0.237288
BioFINDER-2	GFAP	77	0.975	0.0847458
BioFINDER-2	GFAP	78	0.9	0.296296
BioFINDER-2	GFAP	78	0.95	0.191358
BioFINDER-2	GFAP	78	0.975	0.0925926
BioFINDER-2	GFAP	79	0.9	0.285714
BioFINDER-2	GFAP	79	0.95	0.253247
BioFINDER-2	GFAP	79	0.975	0.188312
BioFINDER-2	GFAP	80	0.9	0.386503
BioFINDER-2	GFAP	80	0.95	0.276074
BioFINDER-2	GFAP	80	0.975	0.177914
BioFINDER-2	GFAP	81	0.9	0.301205
BioFINDER-2	GFAP	81	0.95	0.23494
BioFINDER-2	GFAP	81	0.975	0.0722892
BioFINDER-2	GFAP	82	0.9	0.21547
BioFINDER-2	GFAP	82	0.95	0.18232
BioFINDER-2	GFAP	82	0.975	0.0607735
BioFINDER-2	GFAP	83	0.9	0.310127
BioFINDER-2	GFAP	83	0.95	0.227848
BioFINDER-2	GFAP	83	0.975	0.101266
BioFINDER-2	GFAP	84	0.9	0.375723
BioFINDER-2	GFAP	84	0.95	0.213873
BioFINDER-2	GFAP	84	0.975	0.115607
BioFINDER-2	GFAP	85	0.9	0.386503
BioFINDER-2	GFAP	85	0.95	0.288344
BioFINDER-2	GFAP	85	0.975	0.214724
BioFINDER-2	GFAP	86	0.9	0.447853
BioFINDER-2	GFAP	86	0.95	0.325153
BioFINDER-2	GFAP	86	0.975	0.171779
BioFINDER-2	GFAP	87	0.9	0.294479
BioFINDER-2	GFAP	87	0.95	0.233129
BioFINDER-2	GFAP	87	0.975	0.153374
BioFINDER-2	GFAP	88	0.9	0.41358
BioFINDER-2	GFAP	88	0.95	0.240741
BioFINDER-2	GFAP	88	0.975	0.0802469
BioFINDER-2	GFAP	89	0.9	0.3
BioFINDER-2	GFAP	89	0.95	0.21875
BioFINDER-2	GFAP	89	0.975	0.06875
BioFINDER-2	GFAP	90	0.9	0.325
BioFINDER-2	GFAP	90	0.95	0.20625
BioFINDER-2	GFAP	90	0.975	0.15
BioFINDER-2	GFAP	91	0.9	0.368421
BioFINDER-2	GFAP	91	0.95	0.169591
BioFINDER-2	GFAP	91	0.975	0.0409357
BioFINDER-2	GFAP	92	0.9	0.248447
BioFINDER-2	GFAP	92	0.95	0.21118
BioFINDER-2	GFAP	92	0.975	0.111801
BioFINDER-2	GFAP	93	0.9	0.324675
BioFINDER-2	GFAP	93	0.95	0.272727
BioFINDER-2	GFAP	93	0.975	0.0649351
BioFINDER-2	GFAP	94	0.9	0.434783
BioFINDER-2	GFAP	94	0.95	0.298137
BioFINDER-2	GFAP	94	0.975	0.279503
BioFINDER-2	GFAP	95	0.9	0.352941
BioFINDER-2	GFAP	95	0.95	0.248366
BioFINDER-2	GFAP	95	0.975	0.228758
BioFINDER-2	GFAP	96	0.9	0.371429
BioFINDER-2	GFAP	96	0.95	0.32
BioFINDER-2	GFAP	96	0.975	0.222857
BioFINDER-2	GFAP	97	0.9	0.3125
BioFINDER-2	GFAP	97	0.95	0.225
BioFINDER-2	GFAP	97	0.975	0.08125
BioFINDER-2	GFAP	98	0.9	0.335329
BioFINDER-2	GFAP	98	0.95	0.269461
BioFINDER-2	GFAP	98	0.975	0.173653
BioFINDER-2	GFAP	99	0.9	0.383648
BioFINDER-2	GFAP	99	0.95	0.320755
BioFINDER-2	GFAP	99	0.975	0.176101
BioFINDER-2	GFAP	100	0.9	0.347561
BioFINDER-2	GFAP	100	0.95	0.182927
BioFINDER-2	GFAP	100	0.975	0.115854
TRIAD	Ab42Ab40	1	0.9	0.184211
TRIAD	Ab42Ab40	1	0.95	0.157895
TRIAD	Ab42Ab40	1	0.975	0.157895
TRIAD	Ab42Ab40	2	0.9	0.0857143
TRIAD	Ab42Ab40	2	0.95	0.0285714
TRIAD	Ab42Ab40	2	0.975	0.0285714
TRIAD	Ab42Ab40	3	0.9	0.0930233
TRIAD	Ab42Ab40	3	0.95	0.0232558
TRIAD	Ab42Ab40	3	0.975	0.0232558
TRIAD	Ab42Ab40	4	0.9	0.162162
TRIAD	Ab42Ab40	4	0.95	0.162162
TRIAD	Ab42Ab40	4	0.975	0.162162
TRIAD	Ab42Ab40	5	0.9	0.108108
TRIAD	Ab42Ab40	5	0.95	0.0540541
TRIAD	Ab42Ab40	5	0.975	0.0540541
TRIAD	Ab42Ab40	6	0.9	0.111111
TRIAD	Ab42Ab40	6	0.95	0.111111
TRIAD	Ab42Ab40	6	0.975	0.111111
TRIAD	Ab42Ab40	7	0.9	0.157895
TRIAD	Ab42Ab40	7	0.95	0.0789474
TRIAD	Ab42Ab40	7	0.975	0.0789474
TRIAD	Ab42Ab40	8	0.9	0.027027
TRIAD	Ab42Ab40	8	0.95	0.027027
TRIAD	Ab42Ab40	8	0.975	0.027027
TRIAD	Ab42Ab40	9	0.9	0.03125
TRIAD	Ab42Ab40	9	0.95	0.03125
TRIAD	Ab42Ab40	9	0.975	0.03125
TRIAD	Ab42Ab40	10	0.9	0.0882353
TRIAD	Ab42Ab40	10	0.95	0.0882353
TRIAD	Ab42Ab40	10	0.975	0.0882353
TRIAD	Ab42Ab40	11	0.9	0.0769231
TRIAD	Ab42Ab40	11	0.95	0.0512821
TRIAD	Ab42Ab40	11	0.975	0.0512821
TRIAD	Ab42Ab40	12	0.9	0.0263158
TRIAD	Ab42Ab40	12	0.95	0.0263158
TRIAD	Ab42Ab40	12	0.975	0.0263158
TRIAD	Ab42Ab40	13	0.9	0.176471
TRIAD	Ab42Ab40	13	0.95	0.147059
TRIAD	Ab42Ab40	13	0.975	0.147059
TRIAD	Ab42Ab40	14	0.9	0.0465116
TRIAD	Ab42Ab40	14	0.95	0.0232558
TRIAD	Ab42Ab40	14	0.975	0.0232558
TRIAD	Ab42Ab40	15	0.9	0.114286
TRIAD	Ab42Ab40	15	0.95	0.114286
TRIAD	Ab42Ab40	15	0.975	0.114286
TRIAD	Ab42Ab40	16	0.9	0.0769231
TRIAD	Ab42Ab40	16	0.95	0.0769231
TRIAD	Ab42Ab40	16	0.975	0.0769231
TRIAD	Ab42Ab40	17	0.9	0.113636
TRIAD	Ab42Ab40	17	0.95	0.0227273
TRIAD	Ab42Ab40	17	0.975	0.0227273
TRIAD	Ab42Ab40	18	0.9	0.0857143
TRIAD	Ab42Ab40	18	0.95	0.0857143
TRIAD	Ab42Ab40	18	0.975	0.0857143
TRIAD	Ab42Ab40	19	0.9	0.025641
TRIAD	Ab42Ab40	19	0.95	0.025641
TRIAD	Ab42Ab40	19	0.975	0.025641
TRIAD	Ab42Ab40	20	0.9	0.135135
TRIAD	Ab42Ab40	20	0.95	0.0810811
TRIAD	Ab42Ab40	20	0.975	0.0810811
TRIAD	Ab42Ab40	21	0.9	0.0285714
TRIAD	Ab42Ab40	21	0.95	0.0285714
TRIAD	Ab42Ab40	21	0.975	0.0285714
TRIAD	Ab42Ab40	22	0.9	0.171429
TRIAD	Ab42Ab40	22	0.95	0.171429
TRIAD	Ab42Ab40	22	0.975	0.171429
TRIAD	Ab42Ab40	23	0.9	0.0555556
TRIAD	Ab42Ab40	23	0.95	0.0277778
TRIAD	Ab42Ab40	23	0.975	0.0277778
TRIAD	Ab42Ab40	24	0.9	0.0588235
TRIAD	Ab42Ab40	24	0.95	0.0294118
TRIAD	Ab42Ab40	24	0.975	0.0294118
TRIAD	Ab42Ab40	25	0.9	0.162162
TRIAD	Ab42Ab40	25	0.95	0.162162
TRIAD	Ab42Ab40	25	0.975	0.162162
TRIAD	Ab42Ab40	26	0.9	0.0588235
TRIAD	Ab42Ab40	26	0.95	0.0588235
TRIAD	Ab42Ab40	26	0.975	0.0588235
TRIAD	Ab42Ab40	27	0.9	0.114286
TRIAD	Ab42Ab40	27	0.95	0.114286
TRIAD	Ab42Ab40	27	0.975	0.114286
TRIAD	Ab42Ab40	28	0.9	0.0277778
TRIAD	Ab42Ab40	28	0.95	0.0277778
TRIAD	Ab42Ab40	28	0.975	0.0277778
TRIAD	Ab42Ab40	29	0.9	0.0540541
TRIAD	Ab42Ab40	29	0.95	0.0540541
TRIAD	Ab42Ab40	29	0.975	0.0540541
TRIAD	Ab42Ab40	30	0.9	0.166667
TRIAD	Ab42Ab40	30	0.95	0.0277778
TRIAD	Ab42Ab40	30	0.975	0.0277778
TRIAD	Ab42Ab40	31	0.9	0.0555556
TRIAD	Ab42Ab40	31	0.95	0.0555556
TRIAD	Ab42Ab40	31	0.975	0.0555556
TRIAD	Ab42Ab40	32	0.9	0.147059
TRIAD	Ab42Ab40	32	0.95	0.0588235
TRIAD	Ab42Ab40	32	0.975	0.0588235
TRIAD	Ab42Ab40	33	0.9	0.0243902
TRIAD	Ab42Ab40	33	0.95	0.0243902
TRIAD	Ab42Ab40	33	0.975	0.0243902
TRIAD	Ab42Ab40	34	0.9	0.0526316
TRIAD	Ab42Ab40	34	0.95	0.0263158
TRIAD	Ab42Ab40	34	0.975	0.0263158
TRIAD	Ab42Ab40	35	0.9	0.0263158
TRIAD	Ab42Ab40	35	0.95	0.0263158
TRIAD	Ab42Ab40	35	0.975	0.0263158
TRIAD	Ab42Ab40	36	0.9	0.157895
TRIAD	Ab42Ab40	36	0.95	0.157895
TRIAD	Ab42Ab40	36	0.975	0.157895
TRIAD	Ab42Ab40	37	0.9	0.03125
TRIAD	Ab42Ab40	37	0.95	0.03125
TRIAD	Ab42Ab40	37	0.975	0.03125
TRIAD	Ab42Ab40	38	0.9	0.03125
TRIAD	Ab42Ab40	38	0.95	0.03125
TRIAD	Ab42Ab40	38	0.975	0.03125
TRIAD	Ab42Ab40	39	0.9	0.0857143
TRIAD	Ab42Ab40	39	0.95	0.0857143
TRIAD	Ab42Ab40	39	0.975	0.0857143
TRIAD	Ab42Ab40	40	0.9	0.179487
TRIAD	Ab42Ab40	40	0.95	0.179487
TRIAD	Ab42Ab40	40	0.975	0.179487
TRIAD	Ab42Ab40	41	0.9	0.0833333
TRIAD	Ab42Ab40	41	0.95	0.0833333
TRIAD	Ab42Ab40	41	0.975	0.0833333
TRIAD	Ab42Ab40	42	0.9	0.0243902
TRIAD	Ab42Ab40	42	0.95	0.0243902
TRIAD	Ab42Ab40	42	0.975	0.0243902
TRIAD	Ab42Ab40	43	0.9	0.157895
TRIAD	Ab42Ab40	43	0.95	0.157895
TRIAD	Ab42Ab40	43	0.975	0.157895
TRIAD	Ab42Ab40	44	0.9	0.0882353
TRIAD	Ab42Ab40	44	0.95	0.0588235
TRIAD	Ab42Ab40	44	0.975	0.0588235
TRIAD	Ab42Ab40	45	0.9	0.0645161
TRIAD	Ab42Ab40	45	0.95	0.0322581
TRIAD	Ab42Ab40	45	0.975	0.0322581
TRIAD	Ab42Ab40	46	0.9	0.0606061
TRIAD	Ab42Ab40	46	0.95	0.030303
TRIAD	Ab42Ab40	46	0.975	0.030303
TRIAD	Ab42Ab40	47	0.9	0.0571429
TRIAD	Ab42Ab40	47	0.95	0.0285714
TRIAD	Ab42Ab40	47	0.975	0.0285714
TRIAD	Ab42Ab40	48	0.9	0.151515
TRIAD	Ab42Ab40	48	0.95	0.121212
TRIAD	Ab42Ab40	48	0.975	0.121212
TRIAD	Ab42Ab40	49	0.9	0.171429
TRIAD	Ab42Ab40	49	0.95	0.142857
TRIAD	Ab42Ab40	49	0.975	0.142857
TRIAD	Ab42Ab40	50	0.9	0.111111
TRIAD	Ab42Ab40	50	0.95	0.111111
TRIAD	Ab42Ab40	50	0.975	0.111111
TRIAD	Ab42Ab40	51	0.9	0.0555556
TRIAD	Ab42Ab40	51	0.95	0.0277778
TRIAD	Ab42Ab40	51	0.975	0.0277778
TRIAD	Ab42Ab40	52	0.9	0.0645161
TRIAD	Ab42Ab40	52	0.95	0.0645161
TRIAD	Ab42Ab40	52	0.975	0.0645161
TRIAD	Ab42Ab40	53	0.9	0.030303
TRIAD	Ab42Ab40	53	0.95	0.030303
TRIAD	Ab42Ab40	53	0.975	0.030303
TRIAD	Ab42Ab40	54	0.9	0.027027
TRIAD	Ab42Ab40	54	0.95	0.027027
TRIAD	Ab42Ab40	54	0.975	0.027027
TRIAD	Ab42Ab40	55	0.9	0.0789474
TRIAD	Ab42Ab40	55	0.95	0.0526316
TRIAD	Ab42Ab40	55	0.975	0.0526316
TRIAD	Ab42Ab40	56	0.9	0.171429
TRIAD	Ab42Ab40	56	0.95	0.171429
TRIAD	Ab42Ab40	56	0.975	0.171429
TRIAD	Ab42Ab40	57	0.9	0.2
TRIAD	Ab42Ab40	57	0.95	0.175
TRIAD	Ab42Ab40	57	0.975	0.175
TRIAD	Ab42Ab40	58	0.9	0.0555556
TRIAD	Ab42Ab40	58	0.95	0.0277778
TRIAD	Ab42Ab40	58	0.975	0.0277778
TRIAD	Ab42Ab40	59	0.9	0.027027
TRIAD	Ab42Ab40	59	0.95	0.027027
TRIAD	Ab42Ab40	59	0.975	0.027027
TRIAD	Ab42Ab40	60	0.9	0.121212
TRIAD	Ab42Ab40	60	0.95	0.121212
TRIAD	Ab42Ab40	60	0.975	0.121212
TRIAD	Ab42Ab40	61	0.9	0.0833333
TRIAD	Ab42Ab40	61	0.95	0.0833333
TRIAD	Ab42Ab40	61	0.975	0.0833333
TRIAD	Ab42Ab40	62	0.9	0.111111
TRIAD	Ab42Ab40	62	0.95	0.111111
TRIAD	Ab42Ab40	62	0.975	0.111111
TRIAD	Ab42Ab40	63	0.9	0.114286
TRIAD	Ab42Ab40	63	0.95	0.0857143
TRIAD	Ab42Ab40	63	0.975	0.0857143
TRIAD	Ab42Ab40	64	0.9	0.0232558
TRIAD	Ab42Ab40	64	0.95	0.0232558
TRIAD	Ab42Ab40	64	0.975	0.0232558
TRIAD	Ab42Ab40	65	0.9	0.157895
TRIAD	Ab42Ab40	65	0.95	0.157895
TRIAD	Ab42Ab40	65	0.975	0.157895
TRIAD	Ab42Ab40	66	0.9	0.03125
TRIAD	Ab42Ab40	66	0.95	0.03125
TRIAD	Ab42Ab40	66	0.975	0.03125
TRIAD	Ab42Ab40	67	0.9	0.0833333
[truncated: 1,601 more rows]

## Sheet: figure 2
cohort	bmk	iteration	sens_val	ppv
BioFINDER-2	Ab42Ab40	1	0.9	0.457746
BioFINDER-2	Ab42Ab40	1	0.95	0.420732
BioFINDER-2	Ab42Ab40	1	0.975	0.415205
BioFINDER-2	Ab42Ab40	2	0.9	0.422819
BioFINDER-2	Ab42Ab40	2	0.95	0.388235
BioFINDER-2	Ab42Ab40	2	0.975	0.367568
BioFINDER-2	Ab42Ab40	3	0.9	0.412903
BioFINDER-2	Ab42Ab40	3	0.95	0.412121
BioFINDER-2	Ab42Ab40	3	0.975	0.411765
BioFINDER-2	Ab42Ab40	4	0.9	0.435374
BioFINDER-2	Ab42Ab40	4	0.95	0.412121
BioFINDER-2	Ab42Ab40	4	0.975	0.39548
BioFINDER-2	Ab42Ab40	5	0.9	0.444444
BioFINDER-2	Ab42Ab40	5	0.95	0.407186
BioFINDER-2	Ab42Ab40	5	0.975	0.382514
BioFINDER-2	Ab42Ab40	6	0.9	0.402778
BioFINDER-2	Ab42Ab40	6	0.95	0.360947
BioFINDER-2	Ab42Ab40	6	0.975	0.344262
BioFINDER-2	Ab42Ab40	7	0.9	0.506579
BioFINDER-2	Ab42Ab40	7	0.95	0.460227
BioFINDER-2	Ab42Ab40	7	0.975	0.44385
BioFINDER-2	Ab42Ab40	8	0.9	0.496815
BioFINDER-2	Ab42Ab40	8	0.95	0.49697
BioFINDER-2	Ab42Ab40	8	0.975	0.48
BioFINDER-2	Ab42Ab40	9	0.9	0.510638
BioFINDER-2	Ab42Ab40	9	0.95	0.496732
BioFINDER-2	Ab42Ab40	9	0.975	0.458824
BioFINDER-2	Ab42Ab40	10	0.9	0.425806
BioFINDER-2	Ab42Ab40	10	0.95	0.411765
BioFINDER-2	Ab42Ab40	10	0.975	0.393443
BioFINDER-2	Ab42Ab40	11	0.9	0.514493
BioFINDER-2	Ab42Ab40	11	0.95	0.471698
BioFINDER-2	Ab42Ab40	11	0.975	0.466667
BioFINDER-2	Ab42Ab40	12	0.9	0.459459
BioFINDER-2	Ab42Ab40	12	0.95	0.436364
BioFINDER-2	Ab42Ab40	12	0.975	0.425287
BioFINDER-2	Ab42Ab40	13	0.9	0.443662
BioFINDER-2	Ab42Ab40	13	0.95	0.417722
BioFINDER-2	Ab42Ab40	13	0.975	0.393064
BioFINDER-2	Ab42Ab40	14	0.9	0.403846
BioFINDER-2	Ab42Ab40	14	0.95	0.401198
BioFINDER-2	Ab42Ab40	14	0.975	0.401163
BioFINDER-2	Ab42Ab40	15	0.9	0.405063
BioFINDER-2	Ab42Ab40	15	0.95	0.4
BioFINDER-2	Ab42Ab40	15	0.975	0.38674
BioFINDER-2	Ab42Ab40	16	0.9	0.41358
BioFINDER-2	Ab42Ab40	16	0.95	0.40113
BioFINDER-2	Ab42Ab40	16	0.975	0.398907
BioFINDER-2	Ab42Ab40	17	0.9	0.464516
BioFINDER-2	Ab42Ab40	17	0.95	0.444444
BioFINDER-2	Ab42Ab40	17	0.975	0.42623
BioFINDER-2	Ab42Ab40	18	0.9	0.414966
BioFINDER-2	Ab42Ab40	18	0.95	0.423841
BioFINDER-2	Ab42Ab40	18	0.975	0.390533
BioFINDER-2	Ab42Ab40	19	0.9	0.448718
BioFINDER-2	Ab42Ab40	19	0.95	0.445783
BioFINDER-2	Ab42Ab40	19	0.975	0.415301
BioFINDER-2	Ab42Ab40	20	0.9	0.445312
BioFINDER-2	Ab42Ab40	20	0.95	0.384615
BioFINDER-2	Ab42Ab40	20	0.975	0.378049
BioFINDER-2	Ab42Ab40	21	0.9	0.496732
BioFINDER-2	Ab42Ab40	21	0.95	0.481928
BioFINDER-2	Ab42Ab40	21	0.975	0.465909
BioFINDER-2	Ab42Ab40	22	0.9	0.43871
BioFINDER-2	Ab42Ab40	22	0.95	0.402235
BioFINDER-2	Ab42Ab40	22	0.975	0.38342
BioFINDER-2	Ab42Ab40	23	0.9	0.458333
BioFINDER-2	Ab42Ab40	23	0.95	0.429448
BioFINDER-2	Ab42Ab40	23	0.975	0.428571
BioFINDER-2	Ab42Ab40	24	0.9	0.503497
BioFINDER-2	Ab42Ab40	24	0.95	0.477987
BioFINDER-2	Ab42Ab40	24	0.975	0.440678
BioFINDER-2	Ab42Ab40	25	0.9	0.514286
BioFINDER-2	Ab42Ab40	25	0.95	0.469136
BioFINDER-2	Ab42Ab40	25	0.975	0.472727
BioFINDER-2	Ab42Ab40	26	0.9	0.456522
BioFINDER-2	Ab42Ab40	26	0.95	0.425806
BioFINDER-2	Ab42Ab40	26	0.975	0.407186
BioFINDER-2	Ab42Ab40	27	0.9	0.475177
BioFINDER-2	Ab42Ab40	27	0.95	0.438272
BioFINDER-2	Ab42Ab40	27	0.975	0.401099
BioFINDER-2	Ab42Ab40	28	0.9	0.426667
BioFINDER-2	Ab42Ab40	28	0.95	0.397661
BioFINDER-2	Ab42Ab40	28	0.975	0.376344
BioFINDER-2	Ab42Ab40	29	0.9	0.461538
BioFINDER-2	Ab42Ab40	29	0.95	0.451613
BioFINDER-2	Ab42Ab40	29	0.975	0.4
BioFINDER-2	Ab42Ab40	30	0.9	0.490196
BioFINDER-2	Ab42Ab40	30	0.95	0.478788
BioFINDER-2	Ab42Ab40	30	0.975	0.45
BioFINDER-2	Ab42Ab40	31	0.9	0.442953
BioFINDER-2	Ab42Ab40	31	0.95	0.421687
BioFINDER-2	Ab42Ab40	31	0.975	0.40678
BioFINDER-2	Ab42Ab40	32	0.9	0.385135
BioFINDER-2	Ab42Ab40	32	0.95	0.359281
BioFINDER-2	Ab42Ab40	32	0.975	0.329787
BioFINDER-2	Ab42Ab40	33	0.9	0.434211
BioFINDER-2	Ab42Ab40	33	0.95	0.416667
BioFINDER-2	Ab42Ab40	33	0.975	0.416185
BioFINDER-2	Ab42Ab40	34	0.9	0.442857
BioFINDER-2	Ab42Ab40	34	0.95	0.422078
BioFINDER-2	Ab42Ab40	34	0.975	0.391813
BioFINDER-2	Ab42Ab40	35	0.9	0.39726
BioFINDER-2	Ab42Ab40	35	0.95	0.371951
BioFINDER-2	Ab42Ab40	35	0.975	0.375
BioFINDER-2	Ab42Ab40	36	0.9	0.412162
BioFINDER-2	Ab42Ab40	36	0.95	0.390244
BioFINDER-2	Ab42Ab40	36	0.975	0.370787
BioFINDER-2	Ab42Ab40	37	0.9	0.458065
BioFINDER-2	Ab42Ab40	37	0.95	0.418994
BioFINDER-2	Ab42Ab40	37	0.975	0.418478
BioFINDER-2	Ab42Ab40	38	0.9	0.438849
BioFINDER-2	Ab42Ab40	38	0.95	0.418301
BioFINDER-2	Ab42Ab40	38	0.975	0.4
BioFINDER-2	Ab42Ab40	39	0.9	0.435374
BioFINDER-2	Ab42Ab40	39	0.95	0.41875
BioFINDER-2	Ab42Ab40	39	0.975	0.396552
BioFINDER-2	Ab42Ab40	40	0.9	0.442748
BioFINDER-2	Ab42Ab40	40	0.95	0.414966
BioFINDER-2	Ab42Ab40	40	0.975	0.381818
BioFINDER-2	Ab42Ab40	41	0.9	0.425
BioFINDER-2	Ab42Ab40	41	0.95	0.433735
BioFINDER-2	Ab42Ab40	41	0.975	0.432749
BioFINDER-2	Ab42Ab40	42	0.9	0.424051
BioFINDER-2	Ab42Ab40	42	0.95	0.430303
BioFINDER-2	Ab42Ab40	42	0.975	0.407821
BioFINDER-2	Ab42Ab40	43	0.9	0.452055
BioFINDER-2	Ab42Ab40	43	0.95	0.426829
BioFINDER-2	Ab42Ab40	43	0.975	0.423529
BioFINDER-2	Ab42Ab40	44	0.9	0.402516
BioFINDER-2	Ab42Ab40	44	0.95	0.395349
BioFINDER-2	Ab42Ab40	44	0.975	0.384615
BioFINDER-2	Ab42Ab40	45	0.9	0.396226
BioFINDER-2	Ab42Ab40	45	0.95	0.372881
BioFINDER-2	Ab42Ab40	45	0.975	0.373626
BioFINDER-2	Ab42Ab40	46	0.9	0.44898
BioFINDER-2	Ab42Ab40	46	0.95	0.409357
BioFINDER-2	Ab42Ab40	46	0.975	0.4
BioFINDER-2	Ab42Ab40	47	0.9	0.452703
BioFINDER-2	Ab42Ab40	47	0.95	0.446541
BioFINDER-2	Ab42Ab40	47	0.975	0.442424
BioFINDER-2	Ab42Ab40	48	0.9	0.450704
BioFINDER-2	Ab42Ab40	48	0.95	0.421384
BioFINDER-2	Ab42Ab40	48	0.975	0.408284
BioFINDER-2	Ab42Ab40	49	0.9	0.47482
BioFINDER-2	Ab42Ab40	49	0.95	0.416667
BioFINDER-2	Ab42Ab40	49	0.975	0.393443
BioFINDER-2	Ab42Ab40	50	0.9	0.45
BioFINDER-2	Ab42Ab40	50	0.95	0.423077
BioFINDER-2	Ab42Ab40	50	0.975	0.397661
BioFINDER-2	Ab42Ab40	51	0.9	0.481481
BioFINDER-2	Ab42Ab40	51	0.95	0.453947
BioFINDER-2	Ab42Ab40	51	0.975	0.440994
BioFINDER-2	Ab42Ab40	52	0.9	0.451389
BioFINDER-2	Ab42Ab40	52	0.95	0.456954
BioFINDER-2	Ab42Ab40	52	0.975	0.427711
BioFINDER-2	Ab42Ab40	53	0.9	0.493333
BioFINDER-2	Ab42Ab40	53	0.95	0.464286
BioFINDER-2	Ab42Ab40	53	0.975	0.449438
BioFINDER-2	Ab42Ab40	54	0.9	0.496552
BioFINDER-2	Ab42Ab40	54	0.95	0.469136
BioFINDER-2	Ab42Ab40	54	0.975	0.438202
BioFINDER-2	Ab42Ab40	55	0.9	0.458599
BioFINDER-2	Ab42Ab40	55	0.95	0.444444
BioFINDER-2	Ab42Ab40	55	0.975	0.42623
BioFINDER-2	Ab42Ab40	56	0.9	0.451389
BioFINDER-2	Ab42Ab40	56	0.95	0.433962
BioFINDER-2	Ab42Ab40	56	0.975	0.417647
BioFINDER-2	Ab42Ab40	57	0.9	0.433566
BioFINDER-2	Ab42Ab40	57	0.95	0.396341
BioFINDER-2	Ab42Ab40	57	0.975	0.403614
BioFINDER-2	Ab42Ab40	58	0.9	0.392638
BioFINDER-2	Ab42Ab40	58	0.95	0.378531
BioFINDER-2	Ab42Ab40	58	0.975	0.361257
BioFINDER-2	Ab42Ab40	59	0.9	0.496403
BioFINDER-2	Ab42Ab40	59	0.95	0.489933
BioFINDER-2	Ab42Ab40	59	0.975	0.451807
BioFINDER-2	Ab42Ab40	60	0.9	0.47619
BioFINDER-2	Ab42Ab40	60	0.95	0.45679
BioFINDER-2	Ab42Ab40	60	0.975	0.439306
BioFINDER-2	Ab42Ab40	61	0.9	0.457516
BioFINDER-2	Ab42Ab40	61	0.95	0.4625
BioFINDER-2	Ab42Ab40	61	0.975	0.463415
BioFINDER-2	Ab42Ab40	62	0.9	0.416107
BioFINDER-2	Ab42Ab40	62	0.95	0.398773
BioFINDER-2	Ab42Ab40	62	0.975	0.370166
BioFINDER-2	Ab42Ab40	63	0.9	0.515873
BioFINDER-2	Ab42Ab40	63	0.95	0.492857
BioFINDER-2	Ab42Ab40	63	0.975	0.461039
BioFINDER-2	Ab42Ab40	64	0.9	0.40411
BioFINDER-2	Ab42Ab40	64	0.95	0.366864
BioFINDER-2	Ab42Ab40	64	0.975	0.355556
BioFINDER-2	Ab42Ab40	65	0.9	0.460993
BioFINDER-2	Ab42Ab40	65	0.95	0.433962
BioFINDER-2	Ab42Ab40	65	0.975	0.392265
BioFINDER-2	Ab42Ab40	66	0.9	0.496
BioFINDER-2	Ab42Ab40	66	0.95	0.433333
BioFINDER-2	Ab42Ab40	66	0.975	0.385057
BioFINDER-2	Ab42Ab40	67	0.9	0.460526
BioFINDER-2	Ab42Ab40	67	0.95	0.45679
BioFINDER-2	Ab42Ab40	67	0.975	0.439306
BioFINDER-2	Ab42Ab40	68	0.9	0.460432
BioFINDER-2	Ab42Ab40	68	0.95	0.397661
BioFINDER-2	Ab42Ab40	68	0.975	0.388889
BioFINDER-2	Ab42Ab40	69	0.9	0.452055
BioFINDER-2	Ab42Ab40	69	0.95	0.454545
BioFINDER-2	Ab42Ab40	69	0.975	0.433735
BioFINDER-2	Ab42Ab40	70	0.9	0.380952
BioFINDER-2	Ab42Ab40	70	0.95	0.353293
BioFINDER-2	Ab42Ab40	70	0.975	0.324468
BioFINDER-2	Ab42Ab40	71	0.9	0.547945
BioFINDER-2	Ab42Ab40	71	0.95	0.528302
BioFINDER-2	Ab42Ab40	71	0.975	0.518072
BioFINDER-2	Ab42Ab40	72	0.9	0.469697
BioFINDER-2	Ab42Ab40	72	0.95	0.433333
BioFINDER-2	Ab42Ab40	72	0.975	0.408537
BioFINDER-2	Ab42Ab40	73	0.9	0.407643
BioFINDER-2	Ab42Ab40	73	0.95	0.404762
BioFINDER-2	Ab42Ab40	73	0.975	0.35533
BioFINDER-2	Ab42Ab40	74	0.9	0.480916
BioFINDER-2	Ab42Ab40	74	0.95	0.482014
BioFINDER-2	Ab42Ab40	74	0.975	0.466216
BioFINDER-2	Ab42Ab40	75	0.9	0.43038
BioFINDER-2	Ab42Ab40	75	0.95	0.421053
BioFINDER-2	Ab42Ab40	75	0.975	0.404372
BioFINDER-2	Ab42Ab40	76	0.9	0.459259
BioFINDER-2	Ab42Ab40	76	0.95	0.411392
BioFINDER-2	Ab42Ab40	76	0.975	0.380682
BioFINDER-2	Ab42Ab40	77	0.9	0.477941
BioFINDER-2	Ab42Ab40	77	0.95	0.475862
BioFINDER-2	Ab42Ab40	77	0.975	0.452229
BioFINDER-2	Ab42Ab40	78	0.9	0.528926
BioFINDER-2	Ab42Ab40	78	0.95	0.5
BioFINDER-2	Ab42Ab40	78	0.975	0.492958
BioFINDER-2	Ab42Ab40	79	0.9	0.385621
BioFINDER-2	Ab42Ab40	79	0.95	0.366864
BioFINDER-2	Ab42Ab40	79	0.975	0.357542
BioFINDER-2	Ab42Ab40	80	0.9	0.426667
BioFINDER-2	Ab42Ab40	80	0.95	0.407186
BioFINDER-2	Ab42Ab40	80	0.975	0.402299
BioFINDER-2	Ab42Ab40	81	0.9	0.431655
BioFINDER-2	Ab42Ab40	81	0.95	0.434483
BioFINDER-2	Ab42Ab40	81	0.975	0.427632
BioFINDER-2	Ab42Ab40	82	0.9	0.466165
BioFINDER-2	Ab42Ab40	82	0.95	0.471014
BioFINDER-2	Ab42Ab40	82	0.975	0.435065
BioFINDER-2	Ab42Ab40	83	0.9	0.466216
BioFINDER-2	Ab42Ab40	83	0.95	0.414773
BioFINDER-2	Ab42Ab40	83	0.975	0.40107
BioFINDER-2	Ab42Ab40	84	0.9	0.448276
BioFINDER-2	Ab42Ab40	84	0.95	0.45098
BioFINDER-2	Ab42Ab40	84	0.975	0.39011
BioFINDER-2	Ab42Ab40	85	0.9	0.451613
BioFINDER-2	Ab42Ab40	85	0.95	0.440476
BioFINDER-2	Ab42Ab40	85	0.975	0.439306
BioFINDER-2	Ab42Ab40	86	0.9	0.443662
BioFINDER-2	Ab42Ab40	86	0.95	0.402439
BioFINDER-2	Ab42Ab40	86	0.975	0.386364
BioFINDER-2	Ab42Ab40	87	0.9	0.438356
BioFINDER-2	Ab42Ab40	87	0.95	0.4
BioFINDER-2	Ab42Ab40	87	0.975	0.380435
BioFINDER-2	Ab42Ab40	88	0.9	0.416667
BioFINDER-2	Ab42Ab40	88	0.95	0.406452
BioFINDER-2	Ab42Ab40	88	0.975	0.386905
BioFINDER-2	Ab42Ab40	89	0.9	0.44586
BioFINDER-2	Ab42Ab40	89	0.95	0.425287
BioFINDER-2	Ab42Ab40	89	0.975	0.4
BioFINDER-2	Ab42Ab40	90	0.9	0.473684
BioFINDER-2	Ab42Ab40	90	0.95	0.447059
BioFINDER-2	Ab42Ab40	90	0.975	0.443182
BioFINDER-2	Ab42Ab40	91	0.9	0.456954
BioFINDER-2	Ab42Ab40	91	0.95	0.429412
BioFINDER-2	Ab42Ab40	91	0.975	0.414365
BioFINDER-2	Ab42Ab40	92	0.9	0.481203
BioFINDER-2	Ab42Ab40	92	0.95	0.441558
BioFINDER-2	Ab42Ab40	92	0.975	0.429448
BioFINDER-2	Ab42Ab40	93	0.9	0.488889
BioFINDER-2	Ab42Ab40	93	0.95	0.469799
BioFINDER-2	Ab42Ab40	93	0.975	0.458599
BioFINDER-2	Ab42Ab40	94	0.9	0.455128
BioFINDER-2	Ab42Ab40	94	0.95	0.443787
BioFINDER-2	Ab42Ab40	94	0.975	0.405263
BioFINDER-2	Ab42Ab40	95	0.9	0.447368
BioFINDER-2	Ab42Ab40	95	0.95	0.428571
BioFINDER-2	Ab42Ab40	95	0.975	0.418079
BioFINDER-2	Ab42Ab40	96	0.9	0.382979
BioFINDER-2	Ab42Ab40	96	0.95	0.38
BioFINDER-2	Ab42Ab40	96	0.975	0.327684
BioFINDER-2	Ab42Ab40	97	0.9	0.434211
BioFINDER-2	Ab42Ab40	97	0.95	0.419162
BioFINDER-2	Ab42Ab40	97	0.975	0.416185
BioFINDER-2	Ab42Ab40	98	0.9	0.423841
BioFINDER-2	Ab42Ab40	98	0.95	0.407186
BioFINDER-2	Ab42Ab40	98	0.975	0.382514
BioFINDER-2	Ab42Ab40	99	0.9	0.493056
BioFINDER-2	Ab42Ab40	99	0.95	0.477707
BioFINDER-2	Ab42Ab40	99	0.975	0.447674
BioFINDER-2	Ab42Ab40	100	0.9	0.421769
BioFINDER-2	Ab42Ab40	100	0.95	0.424837
BioFINDER-2	Ab42Ab40	100	0.975	0.36413
BioFINDER-2	pTau181	1	0.9	0.553398
BioFINDER-2	pTau181	1	0.95	0.5
BioFINDER-2	pTau181	1	0.975	0.5
BioFINDER-2	pTau181	2	0.9	0.418605
BioFINDER-2	pTau181	2	0.95	0.395833
BioFINDER-2	pTau181	2	0.975	0.389262
BioFINDER-2	pTau181	3	0.9	0.5
BioFINDER-2	pTau181	3	0.95	0.475806
BioFINDER-2	pTau181	3	0.975	0.417808
BioFINDER-2	pTau181	4	0.9	0.504762
BioFINDER-2	pTau181	4	0.95	0.448
BioFINDER-2	pTau181	4	0.975	0.428571
BioFINDER-2	pTau181	5	0.9	0.509091
BioFINDER-2	pTau181	5	0.95	0.475806
BioFINDER-2	pTau181	5	0.975	0.417808
BioFINDER-2	pTau181	6	0.9	0.53271
BioFINDER-2	pTau181	6	0.95	0.47619
BioFINDER-2	pTau181	6	0.975	0.427586
BioFINDER-2	pTau181	7	0.9	0.392593
BioFINDER-2	pTau181	7	0.95	0.386207
BioFINDER-2	pTau181	7	0.975	0.375
BioFINDER-2	pTau181	8	0.9	0.556522
BioFINDER-2	pTau181	8	0.95	0.503704
BioFINDER-2	pTau181	8	0.975	0.503597
BioFINDER-2	pTau181	9	0.9	0.522124
BioFINDER-2	pTau181	9	0.95	0.462687
BioFINDER-2	pTau181	9	0.975	0.426667
BioFINDER-2	pTau181	10	0.9	0.575472
BioFINDER-2	pTau181	10	0.95	0.492308
BioFINDER-2	pTau181	10	0.975	0.47482
BioFINDER-2	pTau181	11	0.9	0.458333
BioFINDER-2	pTau181	11	0.95	0.426471
BioFINDER-2	pTau181	11	0.975	0.4
BioFINDER-2	pTau181	12	0.9	0.577778
BioFINDER-2	pTau181	12	0.95	0.482456
BioFINDER-2	pTau181	12	0.975	0.459016
BioFINDER-2	pTau181	13	0.9	0.436893
BioFINDER-2	pTau181	13	0.95	0.387097
BioFINDER-2	pTau181	13	0.975	0.340278
BioFINDER-2	pTau181	14	0.9	0.465517
BioFINDER-2	pTau181	14	0.95	0.393103
BioFINDER-2	pTau181	14	0.975	0.374194
BioFINDER-2	pTau181	15	0.9	0.426087
BioFINDER-2	pTau181	15	0.95	0.416
BioFINDER-2	pTau181	15	0.975	0.381295
BioFINDER-2	pTau181	16	0.9	0.422764
BioFINDER-2	pTau181	16	0.95	0.37931
BioFINDER-2	pTau181	16	0.975	0.366013
BioFINDER-2	pTau181	17	0.9	0.543103
BioFINDER-2	pTau181	17	0.95	0.540323
BioFINDER-2	pTau181	17	0.975	0.496403
BioFINDER-2	pTau181	18	0.9	0.5
BioFINDER-2	pTau181	18	0.95	0.495726
BioFINDER-2	pTau181	18	0.975	0.458015
BioFINDER-2	pTau181	19	0.9	0.572816
BioFINDER-2	pTau181	19	0.95	0.529915
BioFINDER-2	pTau181	19	0.975	0.537815
BioFINDER-2	pTau181	20	0.9	0.490909
BioFINDER-2	pTau181	20	0.95	0.431818
BioFINDER-2	pTau181	20	0.975	0.427536
BioFINDER-2	pTau181	21	0.9	0.519231
BioFINDER-2	pTau181	21	0.95	0.445312
BioFINDER-2	pTau181	21	0.975	0.417266
BioFINDER-2	pTau181	22	0.9	0.375
BioFINDER-2	pTau181	22	0.95	0.369565
BioFINDER-2	pTau181	22	0.975	0.348993
BioFINDER-2	pTau181	23	0.9	0.42735
BioFINDER-2	pTau181	23	0.95	0.381295
BioFINDER-2	pTau181	23	0.975	0.372414
BioFINDER-2	pTau181	24	0.9	0.46789
BioFINDER-2	pTau181	24	0.95	0.435484
BioFINDER-2	pTau181	24	0.975	0.395683
BioFINDER-2	pTau181	25	0.9	0.490196
BioFINDER-2	pTau181	25	0.95	0.452991
BioFINDER-2	pTau181	25	0.975	0.394161
BioFINDER-2	pTau181	26	0.9	0.454545
BioFINDER-2	pTau181	26	0.95	0.428571
BioFINDER-2	pTau181	26	0.975	0.398649
BioFINDER-2	pTau181	27	0.9	0.449153
BioFINDER-2	pTau181	27	0.95	0.411765
BioFINDER-2	pTau181	27	0.975	0.38255
BioFINDER-2	pTau181	28	0.9	0.486239
BioFINDER-2	pTau181	28	0.95	0.440945
BioFINDER-2	pTau181	28	0.975	0.431818
BioFINDER-2	pTau181	29	0.9	0.509259
BioFINDER-2	pTau181	29	0.95	0.453125
BioFINDER-2	pTau181	29	0.975	0.405405
BioFINDER-2	pTau181	30	0.9	0.495798
BioFINDER-2	pTau181	30	0.95	0.484375
BioFINDER-2	pTau181	30	0.975	0.453901
BioFINDER-2	pTau181	31	0.9	0.486239
BioFINDER-2	pTau181	31	0.95	0.421053
BioFINDER-2	pTau181	31	0.975	0.401408
BioFINDER-2	pTau181	32	0.9	0.53211
BioFINDER-2	pTau181	32	0.95	0.512605
BioFINDER-2	pTau181	32	0.975	0.477273
BioFINDER-2	pTau181	33	0.9	0.429825
BioFINDER-2	pTau181	33	0.95	0.42623
BioFINDER-2	pTau181	33	0.975	0.420635
BioFINDER-2	pTau181	34	0.9	0.488889
BioFINDER-2	pTau181	34	0.95	0.370968
BioFINDER-2	pTau181	34	0.975	0.333333
BioFINDER-2	pTau181	35	0.9	0.457364
BioFINDER-2	pTau181	35	0.95	0.449275
BioFINDER-2	pTau181	35	0.975	0.438356
BioFINDER-2	pTau181	36	0.9	0.459677
BioFINDER-2	pTau181	36	0.95	0.41958
BioFINDER-2	pTau181	36	0.975	0.418919
BioFINDER-2	pTau181	37	0.9	0.559322
BioFINDER-2	pTau181	37	0.95	0.546875
BioFINDER-2	pTau181	37	0.975	0.496552
BioFINDER-2	pTau181	38	0.9	0.475806
BioFINDER-2	pTau181	38	0.95	0.446043
BioFINDER-2	pTau181	38	0.975	0.415584
BioFINDER-2	pTau181	39	0.9	0.429752
BioFINDER-2	pTau181	39	0.95	0.407407
BioFINDER-2	pTau181	39	0.975	0.380952
BioFINDER-2	pTau181	40	0.9	0.584071
BioFINDER-2	pTau181	40	0.95	0.564516
BioFINDER-2	pTau181	40	0.975	0.517986
BioFINDER-2	pTau181	41	0.9	0.466019
BioFINDER-2	pTau181	41	0.95	0.408
BioFINDER-2	pTau181	41	0.975	0.385185
BioFINDER-2	pTau181	42	0.9	0.448
BioFINDER-2	pTau181	42	0.95	0.427536
BioFINDER-2	pTau181	42	0.975	0.412162
BioFINDER-2	pTau181	43	0.9	0.518868
BioFINDER-2	pTau181	43	0.95	0.442748
BioFINDER-2	pTau181	43	0.975	0.441176
BioFINDER-2	pTau181	44	0.9	0.567308
BioFINDER-2	pTau181	44	0.95	0.473282
BioFINDER-2	pTau181	44	0.975	0.481203
BioFINDER-2	pTau181	45	0.9	0.452174
BioFINDER-2	pTau181	45	0.95	0.423077
BioFINDER-2	pTau181	45	0.975	0.402878
BioFINDER-2	pTau181	46	0.9	0.454545
BioFINDER-2	pTau181	46	0.95	0.431818
BioFINDER-2	pTau181	46	0.975	0.437037
BioFINDER-2	pTau181	47	0.9	0.5
BioFINDER-2	pTau181	47	0.95	0.471074
BioFINDER-2	pTau181	47	0.975	0.408451
BioFINDER-2	pTau181	48	0.9	0.469565
BioFINDER-2	pTau181	48	0.95	0.471074
BioFINDER-2	pTau181	48	0.975	0.47541
BioFINDER-2	pTau181	49	0.9	0.477064
BioFINDER-2	pTau181	49	0.95	0.443548
BioFINDER-2	pTau181	49	0.975	0.41791
BioFINDER-2	pTau181	50	0.9	0.539216
BioFINDER-2	pTau181	50	0.95	0.479339
BioFINDER-2	pTau181	50	0.975	0.461538
BioFINDER-2	pTau181	51	0.9	0.571429
BioFINDER-2	pTau181	51	0.95	0.515152
BioFINDER-2	pTau181	51	0.975	0.460526
BioFINDER-2	pTau181	52	0.9	0.533333
BioFINDER-2	pTau181	52	0.95	0.483607
BioFINDER-2	pTau181	52	0.975	0.417808
BioFINDER-2	pTau181	53	0.9	0.530612
BioFINDER-2	pTau181	53	0.95	0.474138
BioFINDER-2	pTau181	53	0.975	0.4375
BioFINDER-2	pTau181	54	0.9	0.58
BioFINDER-2	pTau181	54	0.95	0.508333
BioFINDER-2	pTau181	54	0.975	0.484615
BioFINDER-2	pTau181	55	0.9	0.42735
BioFINDER-2	pTau181	55	0.95	0.381295
BioFINDER-2	pTau181	55	0.975	0.364865
BioFINDER-2	pTau181	56	0.9	0.53211
BioFINDER-2	pTau181	56	0.95	0.488
BioFINDER-2	pTau181	56	0.975	0.480916
BioFINDER-2	pTau181	57	0.9	0.556604
BioFINDER-2	pTau181	57	0.95	0.521008
BioFINDER-2	pTau181	57	0.975	0.496124
BioFINDER-2	pTau181	58	0.9	0.533981
BioFINDER-2	pTau181	58	0.95	0.487395
BioFINDER-2	pTau181	58	0.975	0.441176
BioFINDER-2	pTau181	59	0.9	0.432
BioFINDER-2	pTau181	59	0.95	0.422222
BioFINDER-2	pTau181	59	0.975	0.386667
BioFINDER-2	pTau181	60	0.9	0.470588
BioFINDER-2	pTau181	60	0.95	0.41844
BioFINDER-2	pTau181	60	0.975	0.403974
BioFINDER-2	pTau181	61	0.9	0.401709
BioFINDER-2	pTau181	61	0.95	0.387597
BioFINDER-2	pTau181	61	0.975	0.377778
BioFINDER-2	pTau181	62	0.9	0.5
BioFINDER-2	pTau181	62	0.95	0.471831
BioFINDER-2	pTau181	62	0.975	0.469388
BioFINDER-2	pTau181	63	0.9	0.474138
BioFINDER-2	pTau181	63	0.95	0.428571
BioFINDER-2	pTau181	63	0.975	0.406897
BioFINDER-2	pTau181	64	0.9	0.470085
BioFINDER-2	pTau181	64	0.95	0.438462
BioFINDER-2	pTau181	64	0.975	0.421429
BioFINDER-2	pTau181	65	0.9	0.403361
BioFINDER-2	pTau181	65	0.95	0.383459
BioFINDER-2	pTau181	65	0.975	0.371429
BioFINDER-2	pTau181	66	0.9	0.473684
BioFINDER-2	pTau181	66	0.95	0.391667
BioFINDER-2	pTau181	66	0.975	0.375
BioFINDER-2	pTau181	67	0.9	0.495146
BioFINDER-2	pTau181	67	0.95	0.45
BioFINDER-2	pTau181	67	0.975	0.387324
BioFINDER-2	pTau181	68	0.9	0.429752
BioFINDER-2	pTau181	68	0.95	0.366667
BioFINDER-2	pTau181	68	0.975	0.370861
BioFINDER-2	pTau181	69	0.9	0.474576
BioFINDER-2	pTau181	69	0.95	0.464567
BioFINDER-2	pTau181	69	0.975	0.462121
BioFINDER-2	pTau181	70	0.9	0.518519
BioFINDER-2	pTau181	70	0.95	0.453846
BioFINDER-2	pTau181	70	0.975	0.429577
BioFINDER-2	pTau181	71	0.9	0.447368
BioFINDER-2	pTau181	71	0.95	0.388489
BioFINDER-2	pTau181	71	0.975	0.371622
BioFINDER-2	pTau181	72	0.9	0.470588
BioFINDER-2	pTau181	72	0.95	0.427536
BioFINDER-2	pTau181	72	0.975	0.406667
BioFINDER-2	pTau181	73	0.9	0.446602
BioFINDER-2	pTau181	73	0.95	0.422414
BioFINDER-2	pTau181	73	0.975	0.378788
BioFINDER-2	pTau181	74	0.9	0.432
BioFINDER-2	pTau181	74	0.95	0.425373
BioFINDER-2	pTau181	74	0.975	0.417266
BioFINDER-2	pTau181	75	0.9	0.463415
BioFINDER-2	pTau181	75	0.95	0.444444
BioFINDER-2	pTau181	75	0.975	0.442857
BioFINDER-2	pTau181	76	0.9	0.490566
BioFINDER-2	pTau181	76	0.95	0.376712
BioFINDER-2	pTau181	76	0.975	0.378378
BioFINDER-2	pTau181	77	0.9	0.528846
BioFINDER-2	pTau181	77	0.95	0.471545
BioFINDER-2	pTau181	77	0.975	0.41958
BioFINDER-2	pTau181	78	0.9	0.596491
BioFINDER-2	pTau181	78	0.95	0.571429
BioFINDER-2	pTau181	78	0.975	0.564885
BioFINDER-2	pTau181	79	0.9	0.439655
BioFINDER-2	pTau181	79	0.95	0.372414
BioFINDER-2	pTau181	79	0.975	0.376712
BioFINDER-2	pTau181	80	0.9	0.525862
BioFINDER-2	pTau181	80	0.95	0.507937
BioFINDER-2	pTau181	80	0.975	0.425806
BioFINDER-2	pTau181	81	0.9	0.350427
BioFINDER-2	pTau181	81	0.95	0.325758
BioFINDER-2	pTau181	81	0.975	0.309859
BioFINDER-2	pTau181	82	0.9	0.395522
BioFINDER-2	pTau181	82	0.95	0.356688
BioFINDER-2	pTau181	82	0.975	0.358491
BioFINDER-2	pTau181	83	0.9	0.496063
BioFINDER-2	pTau181	83	0.95	0.489051
BioFINDER-2	pTau181	83	0.975	0.469388
BioFINDER-2	pTau181	84	0.9	0.568807
BioFINDER-2	pTau181	84	0.95	0.503876
BioFINDER-2	pTau181	84	0.975	0.437908
BioFINDER-2	pTau181	85	0.9	0.443478
BioFINDER-2	pTau181	85	0.95	0.439024
BioFINDER-2	pTau181	85	0.975	0.419847
BioFINDER-2	pTau181	86	0.9	0.525
BioFINDER-2	pTau181	86	0.95	0.44898
BioFINDER-2	pTau181	86	0.975	0.447368
BioFINDER-2	pTau181	87	0.9	0.44
BioFINDER-2	pTau181	87	0.95	0.410072
BioFINDER-2	pTau181	87	0.975	0.395973
BioFINDER-2	pTau181	88	0.9	0.495575
BioFINDER-2	pTau181	88	0.95	0.479675
BioFINDER-2	pTau181	88	0.975	0.423611
BioFINDER-2	pTau181	89	0.9	0.508929
BioFINDER-2	pTau181	89	0.95	0.431655
BioFINDER-2	pTau181	89	0.975	0.430556
BioFINDER-2	pTau181	90	0.9	0.469231
BioFINDER-2	pTau181	90	0.95	0.447552
BioFINDER-2	pTau181	90	0.975	0.425806
BioFINDER-2	pTau181	91	0.9	0.436508
BioFINDER-2	pTau181	91	0.95	0.4
BioFINDER-2	pTau181	91	0.975	0.4
BioFINDER-2	pTau181	92	0.9	0.433628
BioFINDER-2	pTau181	92	0.95	0.363636
BioFINDER-2	pTau181	92	0.975	0.363014
BioFINDER-2	pTau181	93	0.9	0.652632
BioFINDER-2	pTau181	93	0.95	0.560345
BioFINDER-2	pTau181	93	0.975	0.503759
BioFINDER-2	pTau181	94	0.9	0.483333
BioFINDER-2	pTau181	94	0.95	0.462121
BioFINDER-2	pTau181	94	0.975	0.440559
BioFINDER-2	pTau181	95	0.9	0.551724
BioFINDER-2	pTau181	95	0.95	0.53125
BioFINDER-2	pTau181	95	0.975	0.482759
BioFINDER-2	pTau181	96	0.9	0.474138
BioFINDER-2	pTau181	96	0.95	0.467742
BioFINDER-2	pTau181	96	0.975	0.428571
BioFINDER-2	pTau181	97	0.9	0.567797
BioFINDER-2	pTau181	97	0.95	0.510791
BioFINDER-2	pTau181	97	0.975	0.496599
BioFINDER-2	pTau181	98	0.9	0.503937
BioFINDER-2	pTau181	98	0.95	0.443709
BioFINDER-2	pTau181	98	0.975	0.442308
BioFINDER-2	pTau181	99	0.9	0.53211
BioFINDER-2	pTau181	99	0.95	0.465649
BioFINDER-2	pTau181	99	0.975	0.463235
BioFINDER-2	pTau181	100	0.9	0.465517
BioFINDER-2	pTau181	100	0.95	0.416058
BioFINDER-2	pTau181	100	0.975	0.4
BioFINDER-2	pTau217	1	0.9	0.730769
BioFINDER-2	pTau217	1	0.95	0.681818
BioFINDER-2	pTau217	1	0.975	0.639175
BioFINDER-2	pTau217	2	0.9	0.701493
BioFINDER-2	pTau217	2	0.95	0.641026
BioFINDER-2	pTau217	2	0.975	0.515152
BioFINDER-2	pTau217	3	0.9	0.753425
BioFINDER-2	pTau217	3	0.95	0.698795
BioFINDER-2	pTau217	3	0.975	0.618557
BioFINDER-2	pTau217	4	0.9	0.736111
BioFINDER-2	pTau217	4	0.95	0.691358
BioFINDER-2	pTau217	4	0.975	0.587629
BioFINDER-2	pTau217	5	0.9	0.714286
BioFINDER-2	pTau217	5	0.95	0.676056
BioFINDER-2	pTau217	5	0.975	0.590361
BioFINDER-2	pTau217	6	0.9	0.721519
BioFINDER-2	pTau217	6	0.95	0.705882
BioFINDER-2	pTau217	6	0.975	0.659574
BioFINDER-2	pTau217	7	0.9	0.805195
BioFINDER-2	pTau217	7	0.95	0.764706
BioFINDER-2	pTau217	7	0.975	0.62037
BioFINDER-2	pTau217	8	0.9	0.729412
BioFINDER-2	pTau217	8	0.95	0.714286
BioFINDER-2	pTau217	8	0.975	0.638095
BioFINDER-2	pTau217	9	0.9	0.73913
BioFINDER-2	pTau217	9	0.95	0.701299
BioFINDER-2	pTau217	9	0.975	0.654762
BioFINDER-2	pTau217	10	0.9	0.807692
BioFINDER-2	pTau217	10	0.95	0.785714
BioFINDER-2	pTau217	10	0.975	0.701031
BioFINDER-2	pTau217	11	0.9	0.728571
BioFINDER-2	pTau217	11	0.95	0.6
BioFINDER-2	pTau217	11	0.975	0.454545
BioFINDER-2	pTau217	12	0.9	0.723684
BioFINDER-2	pTau217	12	0.95	0.666667
BioFINDER-2	pTau217	12	0.975	0.645161
BioFINDER-2	pTau217	13	0.9	0.794118
BioFINDER-2	pTau217	13	0.95	0.75
BioFINDER-2	pTau217	13	0.975	0.58
BioFINDER-2	pTau217	14	0.9	0.768421
BioFINDER-2	pTau217	14	0.95	0.733333
BioFINDER-2	pTau217	14	0.975	0.718182
BioFINDER-2	pTau217	15	0.9	0.723684
BioFINDER-2	pTau217	15	0.95	0.655172
BioFINDER-2	pTau217	15	0.975	0.59596
BioFINDER-2	pTau217	16	0.9	0.708333
BioFINDER-2	pTau217	16	0.95	0.683544
BioFINDER-2	pTau217	16	0.975	0.55
BioFINDER-2	pTau217	17	0.9	0.72973
BioFINDER-2	pTau217	17	0.95	0.670588
BioFINDER-2	pTau217	17	0.975	0.630435
BioFINDER-2	pTau217	18	0.9	0.8125
BioFINDER-2	pTau217	18	0.95	0.758242
BioFINDER-2	pTau217	18	0.975	0.71
BioFINDER-2	pTau217	19	0.9	0.791045
BioFINDER-2	pTau217	19	0.95	0.727273
BioFINDER-2	pTau217	19	0.975	0.626374
BioFINDER-2	pTau217	20	0.9	0.683333
BioFINDER-2	pTau217	20	0.95	0.597222
BioFINDER-2	pTau217	20	0.975	0.444444
BioFINDER-2	pTau217	21	0.9	0.7375
BioFINDER-2	pTau217	21	0.95	0.574074
BioFINDER-2	pTau217	21	0.975	0.556522
BioFINDER-2	pTau217	22	0.9	0.675
BioFINDER-2	pTau217	22	0.95	0.548077
BioFINDER-2	pTau217	22	0.975	0.508772
BioFINDER-2	pTau217	23	0.9	0.710145
BioFINDER-2	pTau217	23	0.95	0.666667
BioFINDER-2	pTau217	23	0.975	0.540816
BioFINDER-2	pTau217	24	0.9	0.644737
BioFINDER-2	pTau217	24	0.95	0.5
BioFINDER-2	pTau217	24	0.975	0.469027
BioFINDER-2	pTau217	25	0.9	0.764706
BioFINDER-2	pTau217	25	0.95	0.743243
BioFINDER-2	pTau217	25	0.975	0.674699
BioFINDER-2	pTau217	26	0.9	0.646341
BioFINDER-2	pTau217	26	0.95	0.602151
BioFINDER-2	pTau217	26	0.975	0.5
BioFINDER-2	pTau217	27	0.9	0.679012
BioFINDER-2	pTau217	27	0.95	0.527273
BioFINDER-2	pTau217	27	0.975	0.517241
BioFINDER-2	pTau217	28	0.9	0.761905
BioFINDER-2	pTau217	28	0.95	0.671053
BioFINDER-2	pTau217	28	0.975	0.571429
BioFINDER-2	pTau217	29	0.9	0.7375
BioFINDER-2	pTau217	29	0.95	0.688889
BioFINDER-2	pTau217	29	0.975	0.571429
BioFINDER-2	pTau217	30	0.9	0.75
BioFINDER-2	pTau217	30	0.95	0.606383
BioFINDER-2	pTau217	30	0.975	0.536364
BioFINDER-2	pTau217	31	0.9	0.730769
BioFINDER-2	pTau217	31	0.95	0.606061
BioFINDER-2	pTau217	31	0.975	0.553571
BioFINDER-2	pTau217	32	0.9	0.833333
BioFINDER-2	pTau217	32	0.95	0.703704
BioFINDER-2	pTau217	32	0.975	0.702381
BioFINDER-2	pTau217	33	0.9	0.6875
BioFINDER-2	pTau217	33	0.95	0.587629
BioFINDER-2	pTau217	33	0.975	0.541284
BioFINDER-2	pTau217	34	0.9	0.632184
BioFINDER-2	pTau217	34	0.95	0.574257
BioFINDER-2	pTau217	34	0.975	0.508475
BioFINDER-2	pTau217	35	0.9	0.782609
BioFINDER-2	pTau217	35	0.95	0.77027
BioFINDER-2	pTau217	35	0.975	0.734177
BioFINDER-2	pTau217	36	0.9	0.783784
BioFINDER-2	pTau217	36	0.95	0.72619
BioFINDER-2	pTau217	36	0.975	0.732558
BioFINDER-2	pTau217	37	0.9	0.69863
BioFINDER-2	pTau217	37	0.95	0.692308
BioFINDER-2	pTau217	37	0.975	0.591398
BioFINDER-2	pTau217	38	0.9	0.6375
BioFINDER-2	pTau217	38	0.95	0.545455
BioFINDER-2	pTau217	38	0.975	0.514019
BioFINDER-2	pTau217	39	0.9	0.828571
BioFINDER-2	pTau217	39	0.95	0.717647
BioFINDER-2	pTau217	39	0.975	0.529412
BioFINDER-2	pTau217	40	0.9	0.7
BioFINDER-2	pTau217	40	0.95	0.626506
BioFINDER-2	pTau217	40	0.975	0.569892
BioFINDER-2	pTau217	41	0.9	0.705128
BioFINDER-2	pTau217	41	0.95	0.670588
BioFINDER-2	pTau217	41	0.975	0.621053
BioFINDER-2	pTau217	42	0.9	0.608108
BioFINDER-2	pTau217	42	0.95	0.505263
BioFINDER-2	pTau217	42	0.975	0.411765
BioFINDER-2	pTau217	43	0.9	0.753425
BioFINDER-2	pTau217	43	0.95	0.74359
BioFINDER-2	pTau217	43	0.975	0.666667
BioFINDER-2	pTau217	44	0.9	0.680556
BioFINDER-2	pTau217	44	0.95	0.626506
BioFINDER-2	pTau217	44	0.975	0.473214
BioFINDER-2	pTau217	45	0.9	0.767123
BioFINDER-2	pTau217	45	0.95	0.621053
BioFINDER-2	pTau217	45	0.975	0.570093
BioFINDER-2	pTau217	46	0.9	0.727273
BioFINDER-2	pTau217	46	0.95	0.7375
BioFINDER-2	pTau217	46	0.975	0.655914
BioFINDER-2	pTau217	47	0.9	0.697674
BioFINDER-2	pTau217	47	0.95	0.636364
BioFINDER-2	pTau217	47	0.975	0.560345
BioFINDER-2	pTau217	48	0.9	0.73494
BioFINDER-2	pTau217	48	0.95	0.680851
BioFINDER-2	pTau217	48	0.975	0.545455
BioFINDER-2	pTau217	49	0.9	0.753623
BioFINDER-2	pTau217	49	0.95	0.662651
BioFINDER-2	pTau217	49	0.975	0.608696
BioFINDER-2	pTau217	50	0.9	0.76
BioFINDER-2	pTau217	50	0.95	0.731707
BioFINDER-2	pTau217	50	0.975	0.688889
BioFINDER-2	pTau217	51	0.9	0.833333
BioFINDER-2	pTau217	51	0.95	0.766667
BioFINDER-2	pTau217	51	0.975	0.645455
BioFINDER-2	pTau217	52	0.9	0.675
BioFINDER-2	pTau217	52	0.95	0.678571
BioFINDER-2	pTau217	52	0.975	0.630435
BioFINDER-2	pTau217	53	0.9	0.753425
BioFINDER-2	pTau217	53	0.95	0.721519
BioFINDER-2	pTau217	53	0.975	0.710843
BioFINDER-2	pTau217	54	0.9	0.743243
BioFINDER-2	pTau217	54	0.95	0.725
BioFINDER-2	pTau217	54	0.975	0.618557
BioFINDER-2	pTau217	55	0.9	0.740741
BioFINDER-2	pTau217	55	0.95	0.649485
BioFINDER-2	pTau217	55	0.975	0.601852
BioFINDER-2	pTau217	56	0.9	0.746032
BioFINDER-2	pTau217	56	0.95	0.617284
BioFINDER-2	pTau217	56	0.975	0.495146
BioFINDER-2	pTau217	57	0.9	0.759036
BioFINDER-2	pTau217	57	0.95	0.728261
BioFINDER-2	pTau217	57	0.975	0.69
BioFINDER-2	pTau217	58	0.9	0.717949
BioFINDER-2	pTau217	58	0.95	0.678161
BioFINDER-2	pTau217	58	0.975	0.635417
BioFINDER-2	pTau217	59	0.9	0.653846
BioFINDER-2	pTau217	59	0.95	0.55102
BioFINDER-2	pTau217	59	0.975	0.462185
BioFINDER-2	pTau217	60	0.9	0.714286
BioFINDER-2	pTau217	60	0.95	0.588785
BioFINDER-2	pTau217	60	0.975	0.52
BioFINDER-2	pTau217	61	0.9	0.797101
BioFINDER-2	pTau217	61	0.95	0.659091
BioFINDER-2	pTau217	61	0.975	0.555556
BioFINDER-2	pTau217	62	0.9	0.631579
BioFINDER-2	pTau217	62	0.95	0.623762
BioFINDER-2	pTau217	62	0.975	0.555556
BioFINDER-2	pTau217	63	0.9	0.696203
BioFINDER-2	pTau217	63	0.95	0.666667
BioFINDER-2	pTau217	63	0.975	0.6
BioFINDER-2	pTau217	64	0.9	0.768116
BioFINDER-2	pTau217	64	0.95	0.727273
BioFINDER-2	pTau217	64	0.975	0.730769
BioFINDER-2	pTau217	65	0.9	0.712121
BioFINDER-2	pTau217	65	0.95	0.675676
BioFINDER-2	pTau217	65	0.975	0.621951
BioFINDER-2	pTau217	66	0.9	0.647059
BioFINDER-2	pTau217	66	0.95	0.651685
BioFINDER-2	pTau217	66	0.975	0.560748
BioFINDER-2	pTau217	67	0.9	0.759036
BioFINDER-2	pTau217	67	0.95	0.758621
BioFINDER-2	pTau217	67	0.975	0.673267
BioFINDER-2	pTau217	68	0.9	0.777778
BioFINDER-2	pTau217	68	0.95	0.733333
BioFINDER-2	pTau217	68	0.975	0.68
BioFINDER-2	pTau217	69	0.9	0.746667
BioFINDER-2	pTau217	69	0.95	0.710843
BioFINDER-2	pTau217	69	0.975	0.655914
BioFINDER-2	pTau217	70	0.9	0.743243
BioFINDER-2	pTau217	70	0.95	0.716049
BioFINDER-2	pTau217	70	0.975	0.659341
BioFINDER-2	pTau217	71	0.9	0.684211
BioFINDER-2	pTau217	71	0.95	0.647059
BioFINDER-2	pTau217	71	0.975	0.602151
BioFINDER-2	pTau217	72	0.9	0.716216
BioFINDER-2	pTau217	72	0.95	0.674699
BioFINDER-2	pTau217	72	0.975	0.467213
BioFINDER-2	pTau217	73	0.9	0.757576
BioFINDER-2	pTau217	73	0.95	0.736111
BioFINDER-2	pTau217	73	0.975	0.613636
BioFINDER-2	pTau217	74	0.9	0.815789
BioFINDER-2	pTau217	74	0.95	0.637255
BioFINDER-2	pTau217	74	0.975	0.567797
BioFINDER-2	pTau217	75	0.9	0.679487
BioFINDER-2	pTau217	75	0.95	0.643678
BioFINDER-2	pTau217	75	0.975	0.518182
BioFINDER-2	pTau217	76	0.9	0.777778
BioFINDER-2	pTau217	76	0.95	0.641304
BioFINDER-2	pTau217	76	0.975	0.525862
BioFINDER-2	pTau217	77	0.9	0.802817
BioFINDER-2	pTau217	77	0.95	0.769231
BioFINDER-2	pTau217	77	0.975	0.632653
BioFINDER-2	pTau217	78	0.9	0.757143
BioFINDER-2	pTau217	78	0.95	0.691358
BioFINDER-2	pTau217	78	0.975	0.606383
BioFINDER-2	pTau217	79	0.9	0.671233
BioFINDER-2	pTau217	79	0.95	0.65
BioFINDER-2	pTau217	79	0.975	0.630952
BioFINDER-2	pTau217	80	0.9	0.731343
BioFINDER-2	pTau217	80	0.95	0.634146
BioFINDER-2	pTau217	80	0.975	0.56383
BioFINDER-2	pTau217	81	0.9	0.605634
BioFINDER-2	pTau217	81	0.95	0.529412
BioFINDER-2	pTau217	81	0.975	0.479167
BioFINDER-2	pTau217	82	0.9	0.680556
BioFINDER-2	pTau217	82	0.95	0.604651
BioFINDER-2	pTau217	82	0.975	0.540816
BioFINDER-2	pTau217	83	0.9	0.785714
BioFINDER-2	pTau217	83	0.95	0.763158
BioFINDER-2	pTau217	83	0.975	0.722892
BioFINDER-2	pTau217	84	0.9	0.695652
BioFINDER-2	pTau217	84	0.95	0.525773
BioFINDER-2	pTau217	84	0.975	0.477064
BioFINDER-2	pTau217	85	0.9	0.689189
BioFINDER-2	pTau217	85	0.95	0.545455
BioFINDER-2	pTau217	85	0.975	0.486726
BioFINDER-2	pTau217	86	0.9	0.708861
BioFINDER-2	pTau217	86	0.95	0.561905
BioFINDER-2	pTau217	86	0.975	0.530435
BioFINDER-2	pTau217	87	0.9	0.746667
BioFINDER-2	pTau217	87	0.95	0.678161
BioFINDER-2	pTau217	87	0.975	0.622449
BioFINDER-2	pTau217	88	0.9	0.771429
BioFINDER-2	pTau217	88	0.95	0.721519
BioFINDER-2	pTau217	88	0.975	0.604167
BioFINDER-2	pTau217	89	0.9	0.704225
BioFINDER-2	pTau217	89	0.95	0.638554
BioFINDER-2	pTau217	89	0.975	0.62069
BioFINDER-2	pTau217	90	0.9	0.690141
BioFINDER-2	pTau217	90	0.95	0.619048
BioFINDER-2	pTau217	90	0.975	0.582418
BioFINDER-2	pTau217	91	0.9	0.714286
BioFINDER-2	pTau217	91	0.95	0.630435
BioFINDER-2	pTau217	91	0.975	0.638298
BioFINDER-2	pTau217	92	0.9	0.776316
BioFINDER-2	pTau217	92	0.95	0.746988
BioFINDER-2	pTau217	92	0.975	0.695652
BioFINDER-2	pTau217	93	0.9	0.721519
BioFINDER-2	pTau217	93	0.95	0.697674
BioFINDER-2	pTau217	93	0.975	0.639175
BioFINDER-2	pTau217	94	0.9	0.769231
BioFINDER-2	pTau217	94	0.95	0.736111
BioFINDER-2	pTau217	94	0.975	0.606742
BioFINDER-2	pTau217	95	0.9	0.774648
BioFINDER-2	pTau217	95	0.95	0.6
BioFINDER-2	pTau217	95	0.975	0.536364
BioFINDER-2	pTau217	96	0.9	0.613333
BioFINDER-2	pTau217	96	0.95	0.556818
BioFINDER-2	pTau217	96	0.975	0.45045
BioFINDER-2	pTau217	97	0.9	0.760563
BioFINDER-2	pTau217	97	0.95	0.662791
BioFINDER-2	pTau217	97	0.975	0.568627
BioFINDER-2	pTau217	98	0.9	0.721519
BioFINDER-2	pTau217	98	0.95	0.697674
BioFINDER-2	pTau217	98	0.975	0.607843
BioFINDER-2	pTau217	99	0.9	0.852941
BioFINDER-2	pTau217	99	0.95	0.792208
BioFINDER-2	pTau217	99	0.975	0.715909
BioFINDER-2	pTau217	100	0.9	0.743243
BioFINDER-2	pTau217	100	0.95	0.707317
BioFINDER-2	pTau217	100	0.975	0.681818
BioFINDER-2	pTau231	1	0.9	0.467626
BioFINDER-2	pTau231	1	0.95	0.43125
BioFINDER-2	pTau231	1	0.975	0.40113
BioFINDER-2	pTau231	2	0.9	0.390411
BioFINDER-2	pTau231	2	0.95	0.387097
BioFINDER-2	pTau231	2	0.975	0.369048
BioFINDER-2	pTau231	3	0.9	0.508065
BioFINDER-2	pTau231	3	0.95	0.468085
BioFINDER-2	pTau231	3	0.975	0.459459
BioFINDER-2	pTau231	4	0.9	0.515873
BioFINDER-2	pTau231	4	0.95	0.466216
BioFINDER-2	pTau231	4	0.975	0.461039
BioFINDER-2	pTau231	5	0.9	0.357143
BioFINDER-2	pTau231	5	0.95	0.367089
BioFINDER-2	pTau231	5	0.975	0.363636
BioFINDER-2	pTau231	6	0.9	0.394161
BioFINDER-2	pTau231	6	0.95	0.37013
BioFINDER-2	pTau231	6	0.975	0.333333
BioFINDER-2	pTau231	7	0.9	0.474453
BioFINDER-2	pTau231	7	0.95	0.448052
BioFINDER-2	pTau231	7	0.975	0.398876
BioFINDER-2	pTau231	8	0.9	0.503704
BioFINDER-2	pTau231	8	0.95	0.473684
BioFINDER-2	pTau231	8	0.975	0.425287
BioFINDER-2	pTau231	9	0.9	0.424658
BioFINDER-2	pTau231	9	0.95	0.422078
BioFINDER-2	pTau231	9	0.975	0.401198
BioFINDER-2	pTau231	10	0.9	0.4
BioFINDER-2	pTau231	10	0.95	0.388535
BioFINDER-2	pTau231	10	0.975	0.375
BioFINDER-2	pTau231	11	0.9	0.468531
BioFINDER-2	pTau231	11	0.95	0.42515
BioFINDER-2	pTau231	11	0.975	0.405556
BioFINDER-2	pTau231	12	0.9	0.451128
BioFINDER-2	pTau231	12	0.95	0.417219
BioFINDER-2	pTau231	12	0.975	0.377907
BioFINDER-2	pTau231	13	0.9	0.47619
BioFINDER-2	pTau231	13	0.95	0.448485
BioFINDER-2	pTau231	13	0.975	0.41989
BioFINDER-2	pTau231	14	0.9	0.395973
BioFINDER-2	pTau231	14	0.95	0.380368
BioFINDER-2	pTau231	14	0.975	0.349727
BioFINDER-2	pTau231	15	0.9	0.523438
BioFINDER-2	pTau231	15	0.95	0.47973
BioFINDER-2	pTau231	15	0.975	0.470968
BioFINDER-2	pTau231	16	0.9	0.528
BioFINDER-2	pTau231	16	0.95	0.448718
BioFINDER-2	pTau231	16	0.975	0.426036
BioFINDER-2	pTau231	17	0.9	0.482014
BioFINDER-2	pTau231	17	0.95	0.452229
BioFINDER-2	pTau231	17	0.975	0.437126
BioFINDER-2	pTau231	18	0.9	0.4
BioFINDER-2	pTau231	18	0.95	0.392857
BioFINDER-2	pTau231	18	0.975	0.347826
BioFINDER-2	pTau231	19	0.9	0.476821
BioFINDER-2	pTau231	19	0.95	0.469136
BioFINDER-2	pTau231	19	0.975	0.46988
BioFINDER-2	pTau231	20	0.9	0.444444
BioFINDER-2	pTau231	20	0.95	0.435897
BioFINDER-2	pTau231	20	0.975	0.416667
BioFINDER-2	pTau231	21	0.9	0.418919
BioFINDER-2	pTau231	21	0.95	0.398773
BioFINDER-2	pTau231	21	0.975	0.372222
BioFINDER-2	pTau231	22	0.9	0.422535
BioFINDER-2	pTau231	22	0.95	0.372781
BioFINDER-2	pTau231	22	0.975	0.353261
BioFINDER-2	pTau231	23	0.9	0.451389
BioFINDER-2	pTau231	23	0.95	0.442308
BioFINDER-2	pTau231	23	0.975	0.432927
BioFINDER-2	pTau231	24	0.9	0.5
BioFINDER-2	pTau231	24	0.95	0.453416
BioFINDER-2	pTau231	24	0.975	0.405405
BioFINDER-2	pTau231	25	0.9	0.445946
BioFINDER-2	pTau231	25	0.95	0.426829
BioFINDER-2	pTau231	25	0.975	0.391304
BioFINDER-2	pTau231	26	0.9	0.45
BioFINDER-2	pTau231	26	0.95	0.407407
BioFINDER-2	pTau231	26	0.975	0.390805
BioFINDER-2	pTau231	27	0.9	0.395973
BioFINDER-2	pTau231	27	0.95	0.4
BioFINDER-2	pTau231	27	0.975	0.402516
BioFINDER-2	pTau231	28	0.9	0.477612
BioFINDER-2	pTau231	28	0.95	0.440789
BioFINDER-2	pTau231	28	0.975	0.418182
BioFINDER-2	pTau231	29	0.9	0.492537
BioFINDER-2	pTau231	29	0.95	0.472973
BioFINDER-2	pTau231	29	0.975	0.45
BioFINDER-2	pTau231	30	0.9	0.442029
BioFINDER-2	pTau231	30	0.95	0.415584
BioFINDER-2	pTau231	30	0.975	0.402439
BioFINDER-2	pTau231	31	0.9	0.435714
BioFINDER-2	pTau231	31	0.95	0.402516
BioFINDER-2	pTau231	31	0.975	0.377143
BioFINDER-2	pTau231	32	0.9	0.426829
BioFINDER-2	pTau231	32	0.95	0.402174
BioFINDER-2	pTau231	32	0.975	0.391753
BioFINDER-2	pTau231	33	0.9	0.448529
BioFINDER-2	pTau231	33	0.95	0.4
BioFINDER-2	pTau231	33	0.975	0.362637
BioFINDER-2	pTau231	34	0.9	0.492537
BioFINDER-2	pTau231	34	0.95	0.479452
BioFINDER-2	pTau231	34	0.975	0.447205
BioFINDER-2	pTau231	35	0.9	0.481203
BioFINDER-2	pTau231	35	0.95	0.441558
BioFINDER-2	pTau231	35	0.975	0.388889
BioFINDER-2	pTau231	36	0.9	0.447552
BioFINDER-2	pTau231	36	0.95	0.406061
BioFINDER-2	pTau231	36	0.975	0.396552
BioFINDER-2	pTau231	37	0.9	0.42
BioFINDER-2	pTau231	37	0.95	0.377143
BioFINDER-2	pTau231	37	0.975	0.371585
BioFINDER-2	pTau231	38	0.9	0.5
BioFINDER-2	pTau231	38	0.95	0.423611
BioFINDER-2	pTau231	38	0.975	0.384146
BioFINDER-2	pTau231	39	0.9	0.454545
BioFINDER-2	pTau231	39	0.95	0.389262
BioFINDER-2	pTau231	39	0.975	0.338983
BioFINDER-2	pTau231	40	0.9	0.445255
BioFINDER-2	pTau231	40	0.95	0.395062
BioFINDER-2	pTau231	40	0.975	0.377143
BioFINDER-2	pTau231	41	0.9	0.438356
BioFINDER-2	pTau231	41	0.95	0.394118
BioFINDER-2	pTau231	41	0.975	0.375
BioFINDER-2	pTau231	42	0.9	0.507143
BioFINDER-2	pTau231	42	0.95	0.474684
BioFINDER-2	pTau231	42	0.975	0.4375
BioFINDER-2	pTau231	43	0.9	0.403974
BioFINDER-2	pTau231	43	0.95	0.405063
BioFINDER-2	pTau231	43	0.975	0.39521
BioFINDER-2	pTau231	44	0.9	0.477941
BioFINDER-2	pTau231	44	0.95	0.479167
BioFINDER-2	pTau231	44	0.975	0.455128
BioFINDER-2	pTau231	45	0.9	0.421769
BioFINDER-2	pTau231	45	0.95	0.40625
BioFINDER-2	pTau231	45	0.975	0.382857
BioFINDER-2	pTau231	46	0.9	0.409722
BioFINDER-2	pTau231	46	0.95	0.375758
BioFINDER-2	pTau231	46	0.975	0.365714
BioFINDER-2	pTau231	47	0.9	0.481752
BioFINDER-2	pTau231	47	0.95	0.426829
BioFINDER-2	pTau231	47	0.975	0.40678
BioFINDER-2	pTau231	48	0.9	0.375
BioFINDER-2	pTau231	48	0.95	0.347561
BioFINDER-2	pTau231	48	0.975	0.343195
BioFINDER-2	pTau231	49	0.9	0.479167
BioFINDER-2	pTau231	49	0.95	0.445122
BioFINDER-2	pTau231	49	0.975	0.436047
BioFINDER-2	pTau231	50	0.9	0.516129
BioFINDER-2	pTau231	50	0.95	0.437908
BioFINDER-2	pTau231	50	0.975	0.415663
BioFINDER-2	pTau231	51	0.9	0.417722
BioFINDER-2	pTau231	51	0.95	0.402299
BioFINDER-2	pTau231	51	0.975	0.395604
BioFINDER-2	pTau231	52	0.9	0.458904
BioFINDER-2	pTau231	52	0.95	0.422619
BioFINDER-2	pTau231	52	0.975	0.403315
BioFINDER-2	pTau231	53	0.9	0.471831
BioFINDER-2	pTau231	53	0.95	0.449367
BioFINDER-2	pTau231	53	0.975	0.421965
BioFINDER-2	pTau231	54	0.9	0.453846
BioFINDER-2	pTau231	54	0.95	0.421769
BioFINDER-2	pTau231	54	0.975	0.359551
BioFINDER-2	pTau231	55	0.9	0.447552
BioFINDER-2	pTau231	55	0.95	0.450331
BioFINDER-2	pTau231	55	0.975	0.434783
BioFINDER-2	pTau231	56	0.9	0.467153
BioFINDER-2	pTau231	56	0.95	0.456376
BioFINDER-2	pTau231	56	0.975	0.419162
BioFINDER-2	pTau231	57	0.9	0.374101
BioFINDER-2	pTau231	57	0.95	0.354839
BioFINDER-2	pTau231	57	0.975	0.339394
BioFINDER-2	pTau231	58	0.9	0.47482
BioFINDER-2	pTau231	58	0.95	0.432099
BioFINDER-2	pTau231	58	0.975	0.409091
BioFINDER-2	pTau231	59	0.9	0.435714
BioFINDER-2	pTau231	59	0.95	0.418301
BioFINDER-2	pTau231	59	0.975	0.392857
BioFINDER-2	pTau231	60	0.9	0.44898
BioFINDER-2	pTau231	60	0.95	0.4375
BioFINDER-2	pTau231	60	0.975	0.404494
BioFINDER-2	pTau231	61	0.9	0.465649
BioFINDER-2	pTau231	61	0.95	0.441379
BioFINDER-2	pTau231	61	0.975	0.409938
BioFINDER-2	pTau231	62	0.9	0.440299
BioFINDER-2	pTau231	62	0.95	0.389937
BioFINDER-2	pTau231	62	0.975	0.367816
BioFINDER-2	pTau231	63	0.9	0.44186
BioFINDER-2	pTau231	63	0.95	0.41958
BioFINDER-2	pTau231	63	0.975	0.397436
BioFINDER-2	pTau231	64	0.9	0.464789
BioFINDER-2	pTau231	64	0.95	0.451613
BioFINDER-2	pTau231	64	0.975	0.395604
BioFINDER-2	pTau231	65	0.9	0.417219
BioFINDER-2	pTau231	65	0.95	0.408537
BioFINDER-2	pTau231	65	0.975	0.38764
BioFINDER-2	pTau231	66	0.9	0.478261
BioFINDER-2	pTau231	66	0.95	0.424242
BioFINDER-2	pTau231	66	0.975	0.426036
BioFINDER-2	pTau231	67	0.9	0.532847
BioFINDER-2	pTau231	67	0.95	0.503268
BioFINDER-2	pTau231	67	0.975	0.490683
BioFINDER-2	pTau231	68	0.9	0.481481
BioFINDER-2	pTau231	68	0.95	0.43125
BioFINDER-2	pTau231	68	0.975	0.408046
BioFINDER-2	pTau231	69	0.9	0.405063
BioFINDER-2	pTau231	69	0.95	0.388571
BioFINDER-2	pTau231	69	0.975	0.382514
BioFINDER-2	pTau231	70	0.9	0.413793
BioFINDER-2	pTau231	70	0.95	0.384146
BioFINDER-2	pTau231	70	0.975	0.355191
BioFINDER-2	pTau231	71	0.9	0.410596
BioFINDER-2	pTau231	71	0.95	0.389222
BioFINDER-2	pTau231	71	0.975	0.382857
BioFINDER-2	pTau231	72	0.9	0.413534
BioFINDER-2	pTau231	72	0.95	0.371795
BioFINDER-2	pTau231	72	0.975	0.340909
BioFINDER-2	pTau231	73	0.9	0.427419
BioFINDER-2	pTau231	73	0.95	0.380952
BioFINDER-2	pTau231	73	0.975	0.304813
BioFINDER-2	pTau231	74	0.9	0.405405
BioFINDER-2	pTau231	74	0.95	0.388889
BioFINDER-2	pTau231	74	0.975	0.363128
BioFINDER-2	pTau231	75	0.9	0.481203
BioFINDER-2	pTau231	75	0.95	0.444444
BioFINDER-2	pTau231	75	0.975	0.4
BioFINDER-2	pTau231	76	0.9	0.4
BioFINDER-2	pTau231	76	0.95	0.347561
BioFINDER-2	pTau231	76	0.975	0.35119
BioFINDER-2	pTau231	77	0.9	0.447552
BioFINDER-2	pTau231	77	0.95	0.447368
BioFINDER-2	pTau231	77	0.975	0.443038
BioFINDER-2	pTau231	78	0.9	0.428571
BioFINDER-2	pTau231	78	0.95	0.406977
BioFINDER-2	pTau231	78	0.975	0.393443
BioFINDER-2	pTau231	79	0.9	0.51145
BioFINDER-2	pTau231	79	0.95	0.458065
BioFINDER-2	pTau231	79	0.975	0.434524
BioFINDER-2	pTau231	80	0.9	0.462687
BioFINDER-2	pTau231	80	0.95	0.401235
BioFINDER-2	pTau231	80	0.975	0.39645
BioFINDER-2	pTau231	81	0.9	0.511278
BioFINDER-2	pTau231	81	0.95	0.447205
BioFINDER-2	pTau231	81	0.975	0.427746
BioFINDER-2	pTau231	82	0.9	0.468531
BioFINDER-2	pTau231	82	0.95	0.420118
BioFINDER-2	pTau231	82	0.975	0.392473
BioFINDER-2	pTau231	83	0.9	0.454545
BioFINDER-2	pTau231	83	0.95	0.425926
BioFINDER-2	pTau231	83	0.975	0.403409
BioFINDER-2	pTau231	84	0.9	0.477612
BioFINDER-2	pTau231	84	0.95	0.43038
BioFINDER-2	pTau231	84	0.975	0.409357
BioFINDER-2	pTau231	85	0.9	0.5
BioFINDER-2	pTau231	85	0.95	0.406977
BioFINDER-2	pTau231	85	0.975	0.380952
BioFINDER-2	pTau231	86	0.9	0.427481
BioFINDER-2	pTau231	86	0.95	0.380645
BioFINDER-2	pTau231	86	0.975	0.354651
BioFINDER-2	pTau231	87	0.9	0.492647
BioFINDER-2	pTau231	87	0.95	0.446541
BioFINDER-2	pTau231	87	0.975	0.412429
BioFINDER-2	pTau231	88	0.9	0.469697
BioFINDER-2	pTau231	88	0.95	0.40625
BioFINDER-2	pTau231	88	0.975	0.382857
BioFINDER-2	pTau231	89	0.9	0.485294
BioFINDER-2	pTau231	89	0.95	0.429448
BioFINDER-2	pTau231	89	0.975	0.409091
BioFINDER-2	pTau231	90	0.9	0.496403
BioFINDER-2	pTau231	90	0.95	0.414773
BioFINDER-2	pTau231	90	0.975	0.405405
BioFINDER-2	pTau231	91	0.9	0.427632
BioFINDER-2	pTau231	91	0.95	0.398844
BioFINDER-2	pTau231	91	0.975	0.398876
BioFINDER-2	pTau231	92	0.9	0.430303
BioFINDER-2	pTau231	92	0.95	0.396825
BioFINDER-2	pTau231	92	0.975	0.392857
BioFINDER-2	pTau231	93	0.9	0.433566
BioFINDER-2	pTau231	93	0.95	0.416667
BioFINDER-2	pTau231	93	0.975	0.403614
BioFINDER-2	pTau231	94	0.9	0.473214
BioFINDER-2	pTau231	94	0.95	0.434109
BioFINDER-2	pTau231	94	0.975	0.337278
BioFINDER-2	pTau231	95	0.9	0.44186
BioFINDER-2	pTau231	95	0.95	0.413793
BioFINDER-2	pTau231	95	0.975	0.392405
BioFINDER-2	pTau231	96	0.9	0.488
BioFINDER-2	pTau231	96	0.95	0.410256
BioFINDER-2	pTau231	96	0.975	0.409938
BioFINDER-2	pTau231	97	0.9	0.449664
BioFINDER-2	pTau231	97	0.95	0.403409
BioFINDER-2	pTau231	97	0.975	0.392473
BioFINDER-2	pTau231	98	0.9	0.465278
BioFINDER-2	pTau231	98	0.95	0.412791
BioFINDER-2	pTau231	98	0.975	0.403315
BioFINDER-2	pTau231	99	0.9	0.528
BioFINDER-2	pTau231	99	0.95	0.514706
BioFINDER-2	pTau231	99	0.975	0.489796
BioFINDER-2	pTau231	100	0.9	0.4
BioFINDER-2	pTau231	100	0.95	0.395349
BioFINDER-2	pTau231	100	0.975	0.368421
BioFINDER-2	NfL	1	0.9	0.339869
BioFINDER-2	NfL	1	0.95	0.337423
BioFINDER-2	NfL	1	0.975	0.333333
BioFINDER-2	NfL	2	0.9	0.39726
BioFINDER-2	NfL	2	0.95	0.396104
BioFINDER-2	NfL	2	0.975	0.39375
BioFINDER-2	NfL	3	0.9	0.394161
BioFINDER-2	NfL	3	0.95	0.38255
BioFINDER-2	NfL	3	0.975	0.371795
BioFINDER-2	NfL	4	0.9	0.406667
BioFINDER-2	NfL	4	0.95	0.392638
BioFINDER-2	NfL	4	0.975	0.39759
BioFINDER-2	NfL	5	0.9	0.383117
BioFINDER-2	NfL	5	0.95	0.3875
BioFINDER-2	NfL	5	0.975	0.390244
BioFINDER-2	NfL	6	0.9	0.381579
BioFINDER-2	NfL	6	0.95	0.388535
BioFINDER-2	NfL	6	0.975	0.39375
BioFINDER-2	NfL	7	0.9	0.353333
BioFINDER-2	NfL	7	0.95	0.356688
BioFINDER-2	NfL	7	0.975	0.35625
BioFINDER-2	NfL	8	0.9	0.474074
BioFINDER-2	NfL	8	0.95	0.43871
BioFINDER-2	NfL	8	0.975	0.434783
BioFINDER-2	NfL	9	0.9	0.363636
BioFINDER-2	NfL	9	0.95	0.322785
BioFINDER-2	NfL	9	0.975	0.320988
BioFINDER-2	NfL	10	0.9	0.401408
BioFINDER-2	NfL	10	0.95	0.368098
BioFINDER-2	NfL	10	0.975	0.356322
BioFINDER-2	NfL	11	0.9	0.378378
BioFINDER-2	NfL	11	0.95	0.375796
BioFINDER-2	NfL	11	0.975	0.376543
BioFINDER-2	NfL	12	0.9	0.408759
BioFINDER-2	NfL	12	0.95	0.373418
BioFINDER-2	NfL	12	0.975	0.374233
BioFINDER-2	NfL	13	0.9	0.435374
BioFINDER-2	NfL	13	0.95	0.43038
BioFINDER-2	NfL	13	0.975	0.414201
BioFINDER-2	NfL	14	0.9	0.395522
BioFINDER-2	NfL	14	0.95	0.373333
BioFINDER-2	NfL	14	0.975	0.360759
BioFINDER-2	NfL	15	0.9	0.377778
BioFINDER-2	NfL	15	0.95	0.369863
BioFINDER-2	NfL	15	0.975	0.366667
BioFINDER-2	NfL	16	0.9	0.43662
BioFINDER-2	NfL	16	0.95	0.427632
BioFINDER-2	NfL	16	0.975	0.416149
BioFINDER-2	NfL	17	0.9	0.395683
BioFINDER-2	NfL	17	0.95	0.408451
BioFINDER-2	NfL	17	0.975	0.405405
BioFINDER-2	NfL	18	0.9	0.422535
BioFINDER-2	NfL	18	0.95	0.417219
BioFINDER-2	NfL	18	0.975	0.401235
BioFINDER-2	NfL	19	0.9	0.417391
BioFINDER-2	NfL	19	0.95	0.377778
BioFINDER-2	NfL	19	0.975	0.368794
BioFINDER-2	NfL	20	0.9	0.411765
BioFINDER-2	NfL	20	0.95	0.404908
BioFINDER-2	NfL	20	0.975	0.404762
BioFINDER-2	NfL	21	0.9	0.429688
BioFINDER-2	NfL	21	0.95	0.39726
BioFINDER-2	NfL	21	0.975	0.402685
BioFINDER-2	NfL	22	0.9	0.465278
BioFINDER-2	NfL	22	0.95	0.420118
BioFINDER-2	NfL	22	0.975	0.407821
BioFINDER-2	NfL	23	0.9	0.471429
BioFINDER-2	NfL	23	0.95	0.469799
BioFINDER-2	NfL	23	0.975	0.45283
BioFINDER-2	NfL	24	0.9	0.393939
BioFINDER-2	NfL	24	0.95	0.369128
BioFINDER-2	NfL	24	0.975	0.356688
BioFINDER-2	NfL	25	0.9	0.419847
BioFINDER-2	NfL	25	0.95	0.401408
BioFINDER-2	NfL	25	0.975	0.390728
BioFINDER-2	NfL	26	0.9	0.331169
BioFINDER-2	NfL	26	0.95	0.329268
BioFINDER-2	NfL	26	0.975	0.325444
BioFINDER-2	NfL	27	0.9	0.370629
BioFINDER-2	NfL	27	0.95	0.368421
BioFINDER-2	NfL	27	0.975	0.367742
BioFINDER-2	NfL	28	0.9	0.430769
BioFINDER-2	NfL	28	0.95	0.415493
BioFINDER-2	NfL	28	0.975	0.396104
BioFINDER-2	NfL	29	0.9	0.416667
BioFINDER-2	NfL	29	0.95	0.423358
BioFINDER-2	NfL	29	0.975	0.392157
BioFINDER-2	NfL	30	0.9	0.42963
BioFINDER-2	NfL	30	0.95	0.409396
BioFINDER-2	NfL	30	0.975	0.391304
BioFINDER-2	NfL	31	0.9	0.390071
BioFINDER-2	NfL	31	0.95	0.37013
BioFINDER-2	NfL	31	0.975	0.375796
BioFINDER-2	NfL	32	0.9	0.43662
BioFINDER-2	NfL	32	0.95	0.430464
BioFINDER-2	NfL	32	0.975	0.426752
BioFINDER-2	NfL	33	0.9	0.408163
BioFINDER-2	NfL	33	0.95	0.396226
BioFINDER-2	NfL	33	0.975	0.398773
BioFINDER-2	NfL	34	0.9	0.433824
BioFINDER-2	NfL	34	0.95	0.421769
BioFINDER-2	NfL	34	0.975	0.421053
BioFINDER-2	NfL	35	0.9	0.384615
BioFINDER-2	NfL	35	0.95	0.38255
BioFINDER-2	NfL	35	0.975	0.36646
BioFINDER-2	NfL	36	0.9	0.390625
BioFINDER-2	NfL	36	0.95	0.370629
BioFINDER-2	NfL	36	0.975	0.357616
BioFINDER-2	NfL	37	0.9	0.328244
BioFINDER-2	NfL	37	0.95	0.304054
BioFINDER-2	NfL	37	0.975	0.280488
BioFINDER-2	NfL	38	0.9	0.410256
BioFINDER-2	NfL	38	0.95	0.407186
BioFINDER-2	NfL	38	0.975	0.404624
BioFINDER-2	NfL	39	0.9	0.375887
BioFINDER-2	NfL	39	0.95	0.358974
BioFINDER-2	NfL	39	0.975	0.333333
BioFINDER-2	NfL	40	0.9	0.350318
BioFINDER-2	NfL	40	0.95	0.355828
BioFINDER-2	NfL	40	0.975	0.346821
BioFINDER-2	NfL	41	0.9	0.410959
BioFINDER-2	NfL	41	0.95	0.388889
BioFINDER-2	NfL	41	0.975	0.391566
BioFINDER-2	NfL	42	0.9	0.394366
BioFINDER-2	NfL	42	0.95	0.395973
BioFINDER-2	NfL	42	0.975	0.371951
BioFINDER-2	NfL	43	0.9	0.444444
BioFINDER-2	NfL	43	0.95	0.4375
BioFINDER-2	NfL	43	0.975	0.436242
BioFINDER-2	NfL	44	0.9	0.412214
BioFINDER-2	NfL	44	0.95	0.390411
BioFINDER-2	NfL	44	0.975	0.388158
BioFINDER-2	NfL	45	0.9	0.385621
BioFINDER-2	NfL	45	0.95	0.392405
BioFINDER-2	NfL	45	0.975	0.376471
BioFINDER-2	NfL	46	0.9	0.483871
BioFINDER-2	NfL	46	0.95	0.428571
BioFINDER-2	NfL	46	0.975	0.416667
BioFINDER-2	NfL	47	0.9	0.361111
BioFINDER-2	NfL	47	0.95	0.352564
BioFINDER-2	NfL	47	0.975	0.352201
BioFINDER-2	NfL	48	0.9	0.364238
BioFINDER-2	NfL	48	0.95	0.358025
BioFINDER-2	NfL	48	0.975	0.357143
BioFINDER-2	NfL	49	0.9	0.377358
BioFINDER-2	NfL	49	0.95	0.381818
BioFINDER-2	NfL	49	0.975	0.371429
BioFINDER-2	NfL	50	0.9	0.326797
BioFINDER-2	NfL	50	0.95	0.33758
BioFINDER-2	NfL	50	0.975	0.341772
BioFINDER-2	NfL	51	0.9	0.393162
BioFINDER-2	NfL	51	0.95	0.365672
BioFINDER-2	NfL	51	0.975	0.347222
BioFINDER-2	NfL	52	0.9	0.431655
BioFINDER-2	NfL	52	0.95	0.409091
BioFINDER-2	NfL	52	0.975	0.398773
BioFINDER-2	NfL	53	0.9	0.392857
BioFINDER-2	NfL	53	0.95	0.381579
BioFINDER-2	NfL	53	0.975	0.363636
BioFINDER-2	NfL	54	0.9	0.427536
BioFINDER-2	NfL	54	0.95	0.418919
BioFINDER-2	NfL	54	0.975	0.4
BioFINDER-2	NfL	55	0.9	0.342282
BioFINDER-2	NfL	55	0.95	0.339623
BioFINDER-2	NfL	55	0.975	0.335366
BioFINDER-2	NfL	56	0.9	0.398496
BioFINDER-2	NfL	56	0.95	0.386207
BioFINDER-2	NfL	56	0.975	0.35625
BioFINDER-2	NfL	57	0.9	0.417808
BioFINDER-2	NfL	57	0.95	0.407643
BioFINDER-2	NfL	57	0.975	0.404908
BioFINDER-2	NfL	58	0.9	0.393548
BioFINDER-2	NfL	58	0.95	0.397516
BioFINDER-2	NfL	58	0.975	0.385965
BioFINDER-2	NfL	59	0.9	0.419847
BioFINDER-2	NfL	59	0.95	0.375
BioFINDER-2	NfL	59	0.975	0.375796
BioFINDER-2	NfL	60	0.9	0.398551
BioFINDER-2	NfL	60	0.95	0.402778
BioFINDER-2	NfL	60	0.975	0.38961
BioFINDER-2	NfL	61	0.9	0.378378
BioFINDER-2	NfL	61	0.95	0.378205
BioFINDER-2	NfL	61	0.975	0.383648
BioFINDER-2	NfL	62	0.9	0.470149
BioFINDER-2	NfL	62	0.95	0.464789
BioFINDER-2	NfL	62	0.975	0.450331
BioFINDER-2	NfL	63	0.9	0.366906
BioFINDER-2	NfL	63	0.95	0.372414
BioFINDER-2	NfL	63	0.975	0.357143
BioFINDER-2	NfL	64	0.9	0.398438
BioFINDER-2	NfL	64	0.95	0.377622
BioFINDER-2	NfL	64	0.975	0.37931
BioFINDER-2	NfL	65	0.9	0.419118
BioFINDER-2	NfL	65	0.95	0.402685
BioFINDER-2	NfL	65	0.975	0.392405
BioFINDER-2	NfL	66	0.9	0.34
BioFINDER-2	NfL	66	0.95	0.346154
BioFINDER-2	NfL	66	0.975	0.335366
BioFINDER-2	NfL	67	0.9	0.446809
BioFINDER-2	NfL	67	0.95	0.446667
BioFINDER-2	NfL	67	0.975	0.418182
BioFINDER-2	NfL	68	0.9	0.411348
BioFINDER-2	NfL	68	0.95	0.396104
BioFINDER-2	NfL	68	0.975	0.39375
BioFINDER-2	NfL	69	0.9	0.385714
BioFINDER-2	NfL	69	0.95	0.387755
BioFINDER-2	NfL	69	0.975	0.378205
BioFINDER-2	NfL	70	0.9	0.466667
BioFINDER-2	NfL	70	0.95	0.443609
BioFINDER-2	NfL	70	0.975	0.423611
BioFINDER-2	NfL	71	0.9	0.376923
BioFINDER-2	NfL	71	0.95	0.368794
BioFINDER-2	NfL	71	0.975	0.33758
BioFINDER-2	NfL	72	0.9	0.43609
BioFINDER-2	NfL	72	0.95	0.409396
BioFINDER-2	NfL	72	0.975	0.409091
BioFINDER-2	NfL	73	0.9	0.488889
BioFINDER-2	NfL	73	0.95	0.454545
BioFINDER-2	NfL	73	0.975	0.431138
BioFINDER-2	NfL	74	0.9	0.356164
BioFINDER-2	NfL	74	0.95	0.352564
BioFINDER-2	NfL	74	0.975	0.341463
BioFINDER-2	NfL	75	0.9	0.4
BioFINDER-2	NfL	75	0.95	0.390411
BioFINDER-2	NfL	75	0.975	0.385621
BioFINDER-2	NfL	76	0.9	0.39375
BioFINDER-2	NfL	76	0.95	0.381503
BioFINDER-2	NfL	76	0.975	0.377778
BioFINDER-2	NfL	77	0.9	0.353741
BioFINDER-2	NfL	77	0.95	0.345912
BioFINDER-2	NfL	77	0.975	0.329412
BioFINDER-2	NfL	78	0.9	0.37415
BioFINDER-2	NfL	78	0.95	0.367089
BioFINDER-2	NfL	78	0.975	0.368098
BioFINDER-2	NfL	79	0.9	0.411765
BioFINDER-2	NfL	79	0.95	0.41844
BioFINDER-2	NfL	79	0.975	0.406667
BioFINDER-2	NfL	80	0.9	0.439716
BioFINDER-2	NfL	80	0.95	0.422078
BioFINDER-2	NfL	80	0.975	0.406061
BioFINDER-2	NfL	81	0.9	0.375
BioFINDER-2	NfL	81	0.95	0.364865
BioFINDER-2	NfL	81	0.975	0.341615
BioFINDER-2	NfL	82	0.9	0.380282
BioFINDER-2	NfL	82	0.95	0.377483
BioFINDER-2	NfL	82	0.975	0.378205
BioFINDER-2	NfL	83	0.9	0.409449
BioFINDER-2	NfL	83	0.95	0.398551
BioFINDER-2	NfL	83	0.975	0.391608
BioFINDER-2	NfL	84	0.9	0.353333
BioFINDER-2	NfL	84	0.95	0.35443
BioFINDER-2	NfL	84	0.975	0.32948
BioFINDER-2	NfL	85	0.9	0.426357
BioFINDER-2	NfL	85	0.95	0.408451
BioFINDER-2	NfL	85	0.975	0.394737
BioFINDER-2	NfL	86	0.9	0.40411
BioFINDER-2	NfL	86	0.95	0.397436
BioFINDER-2	NfL	86	0.975	0.390244
BioFINDER-2	NfL	87	0.9	0.4
BioFINDER-2	NfL	87	0.95	0.385135
BioFINDER-2	NfL	87	0.975	0.373418
BioFINDER-2	NfL	88	0.9	0.448529
BioFINDER-2	NfL	88	0.95	0.410256
BioFINDER-2	NfL	88	0.975	0.404908
BioFINDER-2	NfL	89	0.9	0.36
BioFINDER-2	NfL	89	0.95	0.37013
BioFINDER-2	NfL	89	0.975	0.375796
BioFINDER-2	NfL	90	0.9	0.362319
BioFINDER-2	NfL	90	0.95	0.363014
BioFINDER-2	NfL	90	0.975	0.362416
BioFINDER-2	NfL	91	0.9	0.405797
BioFINDER-2	NfL	91	0.95	0.380645
BioFINDER-2	NfL	91	0.975	0.369697
BioFINDER-2	NfL	92	0.9	0.410596
BioFINDER-2	NfL	92	0.95	0.389222
BioFINDER-2	NfL	92	0.975	0.385057
BioFINDER-2	NfL	93	0.9	0.485294
BioFINDER-2	NfL	93	0.95	0.460526
BioFINDER-2	NfL	93	0.975	0.441718
BioFINDER-2	NfL	94	0.9	0.356643
BioFINDER-2	NfL	94	0.95	0.350649
BioFINDER-2	NfL	94	0.975	0.325444
BioFINDER-2	NfL	95	0.9	0.34
BioFINDER-2	NfL	95	0.95	0.333333
BioFINDER-2	NfL	95	0.975	0.331325
BioFINDER-2	NfL	96	0.9	0.333333
BioFINDER-2	NfL	96	0.95	0.335404
BioFINDER-2	NfL	96	0.975	0.331325
BioFINDER-2	NfL	97	0.9	0.354167
BioFINDER-2	NfL	97	0.95	0.352941
BioFINDER-2	NfL	97	0.975	0.335366
BioFINDER-2	NfL	98	0.9	0.362416
BioFINDER-2	NfL	98	0.95	0.349693
BioFINDER-2	NfL	98	0.975	0.347305
BioFINDER-2	NfL	99	0.9	0.460432
BioFINDER-2	NfL	99	0.95	0.440789
BioFINDER-2	NfL	99	0.975	0.43125
BioFINDER-2	NfL	100	0.9	0.421769
BioFINDER-2	NfL	100	0.95	0.424837
BioFINDER-2	NfL	100	0.975	0.426752
BioFINDER-2	GFAP	1	0.9	0.5
BioFINDER-2	GFAP	1	0.95	0.445255
BioFINDER-2	GFAP	1	0.975	0.414474
BioFINDER-2	GFAP	2	0.9	0.449541
BioFINDER-2	GFAP	2	0.95	0.38806
BioFINDER-2	GFAP	2	0.975	0.358108
BioFINDER-2	GFAP	3	0.9	0.419118
BioFINDER-2	GFAP	3	0.95	0.408163
BioFINDER-2	GFAP	3	0.975	0.382716
BioFINDER-2	GFAP	4	0.9	0.469565
BioFINDER-2	GFAP	4	0.95	0.456
BioFINDER-2	GFAP	4	0.975	0.43609
BioFINDER-2	GFAP	5	0.9	0.464567
BioFINDER-2	GFAP	5	0.95	0.418919
BioFINDER-2	GFAP	5	0.975	0.387879
BioFINDER-2	GFAP	6	0.9	0.443478
BioFINDER-2	GFAP	6	0.95	0.412214
BioFINDER-2	GFAP	6	0.975	0.361842
BioFINDER-2	GFAP	7	0.9	0.471698
BioFINDER-2	GFAP	7	0.95	0.417323
BioFINDER-2	GFAP	7	0.975	0.377622
BioFINDER-2	GFAP	8	0.9	0.530612
BioFINDER-2	GFAP	8	0.95	0.45082
BioFINDER-2	GFAP	8	0.975	0.380952
BioFINDER-2	GFAP	9	0.9	0.495413
BioFINDER-2	GFAP	9	0.95	0.467213
BioFINDER-2	GFAP	9	0.975	0.394558
BioFINDER-2	GFAP	10	0.9	0.548387
BioFINDER-2	GFAP	10	0.95	0.495413
BioFINDER-2	GFAP	10	0.975	0.390071
BioFINDER-2	GFAP	11	0.9	0.432203
BioFINDER-2	GFAP	11	0.95	0.402985
BioFINDER-2	GFAP	11	0.975	0.354839
BioFINDER-2	GFAP	12	0.9	0.470588
BioFINDER-2	GFAP	12	0.95	0.389313
BioFINDER-2	GFAP	12	0.975	0.342105
BioFINDER-2	GFAP	13	0.9	0.576577
BioFINDER-2	GFAP	13	0.95	0.527132
BioFINDER-2	GFAP	13	0.975	0.469799
BioFINDER-2	GFAP	14	0.9	0.508929
BioFINDER-2	GFAP	14	0.95	0.451128
BioFINDER-2	GFAP	14	0.975	0.402597
BioFINDER-2	GFAP	15	0.9	0.459677
BioFINDER-2	GFAP	15	0.95	0.41958
BioFINDER-2	GFAP	15	0.975	0.397436
BioFINDER-2	GFAP	16	0.9	0.49505
BioFINDER-2	GFAP	16	0.95	0.427419
BioFINDER-2	GFAP	16	0.975	0.421875
BioFINDER-2	GFAP	17	0.9	0.504065
BioFINDER-2	GFAP	17	0.95	0.467626
BioFINDER-2	GFAP	17	0.975	0.41875
BioFINDER-2	GFAP	18	0.9	0.576923
BioFINDER-2	GFAP	18	0.95	0.525
BioFINDER-2	GFAP	18	0.975	0.507812
BioFINDER-2	GFAP	19	0.9	0.514019
BioFINDER-2	GFAP	19	0.95	0.449612
BioFINDER-2	GFAP	19	0.975	0.402685
BioFINDER-2	GFAP	20	0.9	0.485981
BioFINDER-2	GFAP	20	0.95	0.44
BioFINDER-2	GFAP	20	0.975	0.411765
BioFINDER-2	GFAP	21	0.9	0.490196
BioFINDER-2	GFAP	21	0.95	0.486239
BioFINDER-2	GFAP	21	0.975	0.446281
BioFINDER-2	GFAP	22	0.9	0.458333
BioFINDER-2	GFAP	22	0.95	0.410714
BioFINDER-2	GFAP	22	0.975	0.34058
BioFINDER-2	GFAP	23	0.9	0.435484
BioFINDER-2	GFAP	23	0.95	0.404255
BioFINDER-2	GFAP	23	0.975	0.364198
BioFINDER-2	GFAP	24	0.9	0.51
BioFINDER-2	GFAP	24	0.95	0.465517
BioFINDER-2	GFAP	24	0.975	0.37931
BioFINDER-2	GFAP	25	0.9	0.45614
BioFINDER-2	GFAP	25	0.95	0.407407
BioFINDER-2	GFAP	25	0.975	0.366013
BioFINDER-2	GFAP	26	0.9	0.487395
BioFINDER-2	GFAP	26	0.95	0.445255
BioFINDER-2	GFAP	26	0.975	0.406452
BioFINDER-2	GFAP	27	0.9	0.465517
BioFINDER-2	GFAP	27	0.95	0.422222
BioFINDER-2	GFAP	27	0.975	0.379085
BioFINDER-2	GFAP	28	0.9	0.425197
BioFINDER-2	GFAP	28	0.95	0.398601
BioFINDER-2	GFAP	28	0.975	0.374194
BioFINDER-2	GFAP	29	0.9	0.528846
BioFINDER-2	GFAP	29	0.95	0.504425
BioFINDER-2	GFAP	29	0.975	0.487603
BioFINDER-2	GFAP	30	0.9	0.522124
BioFINDER-2	GFAP	30	0.95	0.48062
BioFINDER-2	GFAP	30	0.975	0.460432
BioFINDER-2	GFAP	31	0.9	0.504673
BioFINDER-2	GFAP	31	0.95	0.463415
BioFINDER-2	GFAP	31	0.975	0.460317
BioFINDER-2	GFAP	32	0.9	0.514851
BioFINDER-2	GFAP	32	0.95	0.504587
BioFINDER-2	GFAP	32	0.975	0.448
BioFINDER-2	GFAP	33	0.9	0.518868
BioFINDER-2	GFAP	33	0.95	0.428571
BioFINDER-2	GFAP	33	0.975	0.40411
BioFINDER-2	GFAP	34	0.9	0.582524
BioFINDER-2	GFAP	34	0.95	0.473684
BioFINDER-2	GFAP	34	0.975	0.448276
BioFINDER-2	GFAP	35	0.9	0.52381
BioFINDER-2	GFAP	35	0.95	0.438462
BioFINDER-2	GFAP	35	0.975	0.40411
BioFINDER-2	GFAP	36	0.9	0.495868
BioFINDER-2	GFAP	36	0.95	0.443662
BioFINDER-2	GFAP	36	0.975	0.411392
BioFINDER-2	GFAP	37	0.9	0.477477
BioFINDER-2	GFAP	37	0.95	0.41791
BioFINDER-2	GFAP	37	0.975	0.360759
BioFINDER-2	GFAP	38	0.9	0.578947
BioFINDER-2	GFAP	38	0.95	0.574257
BioFINDER-2	GFAP	38	0.975	0.447761
BioFINDER-2	GFAP	39	0.9	0.385246
BioFINDER-2	GFAP	39	0.95	0.337838
BioFINDER-2	GFAP	39	0.975	0.31677
BioFINDER-2	GFAP	40	0.9	0.464912
BioFINDER-2	GFAP	40	0.95	0.402878
BioFINDER-2	GFAP	40	0.975	0.354037
BioFINDER-2	GFAP	41	0.9	0.459184
BioFINDER-2	GFAP	41	0.95	0.40678
BioFINDER-2	GFAP	41	0.975	0.342657
BioFINDER-2	GFAP	42	0.9	0.487179
BioFINDER-2	GFAP	42	0.95	0.422535
BioFINDER-2	GFAP	42	0.975	0.405229
BioFINDER-2	GFAP	43	0.9	0.513761
BioFINDER-2	GFAP	43	0.95	0.440299
BioFINDER-2	GFAP	43	0.975	0.396104
BioFINDER-2	GFAP	44	0.9	0.574074
BioFINDER-2	GFAP	44	0.95	0.436242
BioFINDER-2	GFAP	44	0.975	0.416149
BioFINDER-2	GFAP	45	0.9	0.553398
BioFINDER-2	GFAP	45	0.95	0.512821
BioFINDER-2	GFAP	45	0.975	0.462687
BioFINDER-2	GFAP	46	0.9	0.598039
BioFINDER-2	GFAP	46	0.95	0.492308
BioFINDER-2	GFAP	46	0.975	0.423077
BioFINDER-2	GFAP	47	0.9	0.57732
BioFINDER-2	GFAP	47	0.95	0.475806
BioFINDER-2	GFAP	47	0.975	0.378882
BioFINDER-2	GFAP	48	0.9	0.457627
BioFINDER-2	GFAP	48	0.95	0.431818
BioFINDER-2	GFAP	48	0.975	0.393333
BioFINDER-2	GFAP	49	0.9	0.604167
BioFINDER-2	GFAP	49	0.95	0.472868
BioFINDER-2	GFAP	49	0.975	0.398734
BioFINDER-2	GFAP	50	0.9	0.427419
BioFINDER-2	GFAP	50	0.95	0.421053
BioFINDER-2	GFAP	50	0.975	0.375
BioFINDER-2	GFAP	51	0.9	0.403361
BioFINDER-2	GFAP	51	0.95	0.34
BioFINDER-2	GFAP	51	0.975	0.333333
BioFINDER-2	GFAP	52	0.9	0.443548
BioFINDER-2	GFAP	52	0.95	0.423358
BioFINDER-2	GFAP	52	0.975	0.397351
BioFINDER-2	GFAP	53	0.9	0.566038
BioFINDER-2	GFAP	53	0.95	0.484615
BioFINDER-2	GFAP	53	0.975	0.471014
BioFINDER-2	GFAP	54	0.9	0.53271
BioFINDER-2	GFAP	54	0.95	0.458015
BioFINDER-2	GFAP	54	0.975	0.430556
BioFINDER-2	GFAP	55	0.9	0.5
BioFINDER-2	GFAP	55	0.95	0.468966
BioFINDER-2	GFAP	55	0.975	0.472973
BioFINDER-2	GFAP	56	0.9	0.542056
BioFINDER-2	GFAP	56	0.95	0.488
BioFINDER-2	GFAP	56	0.975	0.484615
BioFINDER-2	GFAP	57	0.9	0.588785
BioFINDER-2	GFAP	57	0.95	0.515625
BioFINDER-2	GFAP	57	0.975	0.465753
BioFINDER-2	GFAP	58	0.9	0.555556
BioFINDER-2	GFAP	58	0.95	0.417323
BioFINDER-2	GFAP	58	0.975	0.402985
BioFINDER-2	GFAP	59	0.9	0.446281
BioFINDER-2	GFAP	59	0.95	0.407143
BioFINDER-2	GFAP	59	0.975	0.389262
BioFINDER-2	GFAP	60	0.9	0.515789
BioFINDER-2	GFAP	60	0.95	0.422764
BioFINDER-2	GFAP	60	0.975	0.410853
BioFINDER-2	GFAP	61	0.9	0.526786
BioFINDER-2	GFAP	61	0.95	0.469697
BioFINDER-2	GFAP	61	0.975	0.435374
BioFINDER-2	GFAP	62	0.9	0.587629
BioFINDER-2	GFAP	62	0.95	0.491803
BioFINDER-2	GFAP	62	0.975	0.466165
BioFINDER-2	GFAP	63	0.9	0.464912
BioFINDER-2	GFAP	63	0.95	0.444444
BioFINDER-2	GFAP	63	0.975	0.413043
BioFINDER-2	GFAP	64	0.9	0.549451
BioFINDER-2	GFAP	64	0.95	0.473214
BioFINDER-2	GFAP	64	0.975	0.473684
BioFINDER-2	GFAP	65	0.9	0.504587
BioFINDER-2	GFAP	65	0.95	0.479339
BioFINDER-2	GFAP	65	0.975	0.447761
BioFINDER-2	GFAP	66	0.9	0.442623
BioFINDER-2	GFAP	66	0.95	0.445312
BioFINDER-2	GFAP	66	0.975	0.36646
BioFINDER-2	GFAP	67	0.9	0.474138
BioFINDER-2	GFAP	67	0.95	0.449612
BioFINDER-2	GFAP	67	0.975	0.444444
BioFINDER-2	GFAP	68	0.9	0.558824
BioFINDER-2	GFAP	68	0.95	0.504202
BioFINDER-2	GFAP	68	0.975	0.492063
BioFINDER-2	GFAP	69	0.9	0.443548
BioFINDER-2	GFAP	69	0.95	0.391892
BioFINDER-2	GFAP	69	0.975	0.368098
BioFINDER-2	GFAP	70	0.9	0.520325
BioFINDER-2	GFAP	70	0.95	0.53125
BioFINDER-2	GFAP	70	0.975	0.496454
BioFINDER-2	GFAP	71	0.9	0.449153
BioFINDER-2	GFAP	71	0.95	0.444444
BioFINDER-2	GFAP	71	0.975	0.390411
BioFINDER-2	GFAP	72	0.9	0.543103
BioFINDER-2	GFAP	72	0.95	0.519685
BioFINDER-2	GFAP	72	0.975	0.462585
BioFINDER-2	GFAP	73	0.9	0.522523
BioFINDER-2	GFAP	73	0.95	0.462121
BioFINDER-2	GFAP	73	0.975	0.425676
BioFINDER-2	GFAP	74	0.9	0.385827
BioFINDER-2	GFAP	74	0.95	0.390977
BioFINDER-2	GFAP	74	0.975	0.386861
BioFINDER-2	GFAP	75	0.9	0.475
BioFINDER-2	GFAP	75	0.95	0.444444
BioFINDER-2	GFAP	75	0.975	0.410596
BioFINDER-2	GFAP	76	0.9	0.527778
BioFINDER-2	GFAP	76	0.95	0.5
BioFINDER-2	GFAP	76	0.975	0.424658
BioFINDER-2	GFAP	77	0.9	0.546296
BioFINDER-2	GFAP	77	0.95	0.459259
BioFINDER-2	GFAP	77	0.975	0.395062
BioFINDER-2	GFAP	78	0.9	0.5
BioFINDER-2	GFAP	78	0.95	0.458015
BioFINDER-2	GFAP	78	0.975	0.421769
BioFINDER-2	GFAP	79	0.9	0.481818
BioFINDER-2	GFAP	79	0.95	0.486957
BioFINDER-2	GFAP	79	0.975	0.456
BioFINDER-2	GFAP	80	0.9	0.45
BioFINDER-2	GFAP	80	0.95	0.40678
BioFINDER-2	GFAP	80	0.975	0.365672
BioFINDER-2	GFAP	81	0.9	0.491379
BioFINDER-2	GFAP	81	0.95	0.472441
BioFINDER-2	GFAP	81	0.975	0.402597
BioFINDER-2	GFAP	82	0.9	0.429577
BioFINDER-2	GFAP	82	0.95	0.432432
BioFINDER-2	GFAP	82	0.975	0.388235
BioFINDER-2	GFAP	83	0.9	0.504587
BioFINDER-2	GFAP	83	0.95	0.467213
BioFINDER-2	GFAP	83	0.975	0.415493
BioFINDER-2	GFAP	84	0.9	0.509259
BioFINDER-2	GFAP	84	0.95	0.419118
BioFINDER-2	GFAP	84	0.975	0.385621
BioFINDER-2	GFAP	85	0.9	0.49
BioFINDER-2	GFAP	85	0.95	0.448276
BioFINDER-2	GFAP	85	0.975	0.414062
BioFINDER-2	GFAP	86	0.9	0.622222
BioFINDER-2	GFAP	86	0.95	0.536364
BioFINDER-2	GFAP	86	0.975	0.451852
BioFINDER-2	GFAP	87	0.9	0.478261
BioFINDER-2	GFAP	87	0.95	0.464
BioFINDER-2	GFAP	87	0.975	0.434783
BioFINDER-2	GFAP	88	0.9	0.526316
BioFINDER-2	GFAP	88	0.95	0.430894
BioFINDER-2	GFAP	88	0.975	0.362416
BioFINDER-2	GFAP	89	0.9	0.482143
BioFINDER-2	GFAP	89	0.95	0.456
BioFINDER-2	GFAP	89	0.975	0.395973
BioFINDER-2	GFAP	90	0.9	0.416667
BioFINDER-2	GFAP	90	0.95	0.377953
BioFINDER-2	GFAP	90	0.975	0.360294
BioFINDER-2	GFAP	91	0.9	0.518519
BioFINDER-2	GFAP	91	0.95	0.415493
BioFINDER-2	GFAP	91	0.975	0.371951
BioFINDER-2	GFAP	92	0.9	0.429752
BioFINDER-2	GFAP	92	0.95	0.433071
BioFINDER-2	GFAP	92	0.975	0.391608
BioFINDER-2	GFAP	93	0.9	0.538462
BioFINDER-2	GFAP	93	0.95	0.526786
BioFINDER-2	GFAP	93	0.975	0.423611
BioFINDER-2	GFAP	94	0.9	0.571429
BioFINDER-2	GFAP	94	0.95	0.486726
BioFINDER-2	GFAP	94	0.975	0.482759
BioFINDER-2	GFAP	95	0.9	0.545455
BioFINDER-2	GFAP	95	0.95	0.495652
BioFINDER-2	GFAP	95	0.975	0.491525
BioFINDER-2	GFAP	96	0.9	0.609091
BioFINDER-2	GFAP	96	0.95	0.596639
BioFINDER-2	GFAP	96	0.975	0.536765
BioFINDER-2	GFAP	97	0.9	0.4
BioFINDER-2	GFAP	97	0.95	0.370968
BioFINDER-2	GFAP	97	0.975	0.319728
BioFINDER-2	GFAP	98	0.9	0.486486
BioFINDER-2	GFAP	98	0.95	0.467213
BioFINDER-2	GFAP	98	0.975	0.427536
BioFINDER-2	GFAP	99	0.9	0.561224
BioFINDER-2	GFAP	99	0.95	0.537037
BioFINDER-2	GFAP	99	0.975	0.458015
BioFINDER-2	GFAP	100	0.9	0.523364
BioFINDER-2	GFAP	100	0.95	0.440299
BioFINDER-2	GFAP	100	0.975	0.42069
TRIAD	Ab42Ab40	1	0.9	0.451613
TRIAD	Ab42Ab40	1	0.95	0.4375
TRIAD	Ab42Ab40	1	0.975	0.4375
TRIAD	Ab42Ab40	2	0.9	0.46875
TRIAD	Ab42Ab40	2	0.95	0.441176
TRIAD	Ab42Ab40	2	0.975	0.441176
TRIAD	Ab42Ab40	3	0.9	0.384615
TRIAD	Ab42Ab40	3	0.95	0.357143
TRIAD	Ab42Ab40	3	0.975	0.357143
TRIAD	Ab42Ab40	4	0.9	0.387097
TRIAD	Ab42Ab40	4	0.95	0.387097
TRIAD	Ab42Ab40	4	0.975	0.387097
TRIAD	Ab42Ab40	5	0.9	0.484848
TRIAD	Ab42Ab40	5	0.95	0.457143
TRIAD	Ab42Ab40	5	0.975	0.457143
TRIAD	Ab42Ab40	6	0.9	0.3125
TRIAD	Ab42Ab40	6	0.95	0.3125
TRIAD	Ab42Ab40	6	0.975	0.3125
TRIAD	Ab42Ab40	7	0.9	0.4375
TRIAD	Ab42Ab40	7	0.95	0.4
TRIAD	Ab42Ab40	7	0.975	0.4
TRIAD	Ab42Ab40	8	0.9	0.444444
TRIAD	Ab42Ab40	8	0.95	0.444444
TRIAD	Ab42Ab40	8	0.975	0.444444
TRIAD	Ab42Ab40	9	0.9	0.451613
TRIAD	Ab42Ab40	9	0.95	0.451613
TRIAD	Ab42Ab40	9	0.975	0.451613
TRIAD	Ab42Ab40	10	0.9	0.419355
TRIAD	Ab42Ab40	10	0.95	0.419355
TRIAD	Ab42Ab40	10	0.975	0.419355
TRIAD	Ab42Ab40	11	0.9	0.305556
TRIAD	Ab42Ab40	11	0.95	0.297297
TRIAD	Ab42Ab40	11	0.975	0.297297
TRIAD	Ab42Ab40	12	0.9	0.486486
TRIAD	Ab42Ab40	12	0.95	0.486486
TRIAD	Ab42Ab40	12	0.975	0.486486
TRIAD	Ab42Ab40	13	0.9	0.5
TRIAD	Ab42Ab40	13	0.95	0.482759
TRIAD	Ab42Ab40	13	0.975	0.482759
TRIAD	Ab42Ab40	14	0.9	0.317073
TRIAD	Ab42Ab40	14	0.95	0.309524
TRIAD	Ab42Ab40	14	0.975	0.309524
TRIAD	Ab42Ab40	15	0.9	0.258065
TRIAD	Ab42Ab40	15	0.95	0.258065
TRIAD	Ab42Ab40	15	0.975	0.258065
TRIAD	Ab42Ab40	16	0.9	0.472222
TRIAD	Ab42Ab40	16	0.95	0.472222
TRIAD	Ab42Ab40	16	0.975	0.472222
TRIAD	Ab42Ab40	17	0.9	0.435897
TRIAD	Ab42Ab40	17	0.95	0.395349
TRIAD	Ab42Ab40	17	0.975	0.395349
TRIAD	Ab42Ab40	18	0.9	0.3125
TRIAD	Ab42Ab40	18	0.95	0.3125
TRIAD	Ab42Ab40	18	0.975	0.3125
TRIAD	Ab42Ab40	19	0.9	0.289474
TRIAD	Ab42Ab40	19	0.95	0.289474
TRIAD	Ab42Ab40	19	0.975	0.289474
TRIAD	Ab42Ab40	20	0.9	0.5625
TRIAD	Ab42Ab40	20	0.95	0.529412
TRIAD	Ab42Ab40	20	0.975	0.529412
TRIAD	Ab42Ab40	21	0.9	0.470588
TRIAD	Ab42Ab40	21	0.95	0.470588
TRIAD	Ab42Ab40	21	0.975	0.470588
TRIAD	Ab42Ab40	22	0.9	0.448276
TRIAD	Ab42Ab40	22	0.95	0.448276
TRIAD	Ab42Ab40	22	0.975	0.448276
TRIAD	Ab42Ab40	23	0.9	0.382353
TRIAD	Ab42Ab40	23	0.95	0.371429
TRIAD	Ab42Ab40	23	0.975	0.371429
TRIAD	Ab42Ab40	24	0.9	0.53125
TRIAD	Ab42Ab40	24	0.95	0.515152
TRIAD	Ab42Ab40	24	0.975	0.515152
TRIAD	Ab42Ab40	25	0.9	0.290323
TRIAD	Ab42Ab40	25	0.95	0.290323
TRIAD	Ab42Ab40	25	0.975	0.290323
TRIAD	Ab42Ab40	26	0.9	0.375
TRIAD	Ab42Ab40	26	0.95	0.375
TRIAD	Ab42Ab40	26	0.975	0.375
TRIAD	Ab42Ab40	27	0.9	0.387097
TRIAD	Ab42Ab40	27	0.95	0.387097
TRIAD	Ab42Ab40	27	0.975	0.387097
TRIAD	Ab42Ab40	28	0.9	0.457143
TRIAD	Ab42Ab40	28	0.95	0.457143
TRIAD	Ab42Ab40	28	0.975	0.457143
TRIAD	Ab42Ab40	29	0.9	0.428571
TRIAD	Ab42Ab40	29	0.95	0.428571
TRIAD	Ab42Ab40	29	0.975	0.428571
TRIAD	Ab42Ab40	30	0.9	0.466667
TRIAD	Ab42Ab40	30	0.95	0.4
TRIAD	Ab42Ab40	30	0.975	0.4
TRIAD	Ab42Ab40	31	0.9	0.352941
TRIAD	Ab42Ab40	31	0.95	0.352941
TRIAD	Ab42Ab40	31	0.975	0.352941
TRIAD	Ab42Ab40	32	0.9	0.482759
TRIAD	Ab42Ab40	32	0.95	0.4375
TRIAD	Ab42Ab40	32	0.975	0.4375
TRIAD	Ab42Ab40	33	0.9	0.325
TRIAD	Ab42Ab40	33	0.95	0.325
TRIAD	Ab42Ab40	33	0.975	0.325
TRIAD	Ab42Ab40	34	0.9	0.444444
TRIAD	Ab42Ab40	34	0.95	0.432432
TRIAD	Ab42Ab40	34	0.975	0.432432
TRIAD	Ab42Ab40	35	0.9	0.486486
TRIAD	Ab42Ab40	35	0.95	0.486486
TRIAD	Ab42Ab40	35	0.975	0.486486
TRIAD	Ab42Ab40	36	0.9	0.53125
TRIAD	Ab42Ab40	36	0.95	0.53125
TRIAD	Ab42Ab40	36	0.975	0.53125
TRIAD	Ab42Ab40	37	0.9	0.322581
TRIAD	Ab42Ab40	37	0.95	0.322581
TRIAD	Ab42Ab40	37	0.975	0.322581
TRIAD	Ab42Ab40	38	0.9	0.258065
TRIAD	Ab42Ab40	38	0.95	0.258065
TRIAD	Ab42Ab40	38	0.975	0.258065
TRIAD	Ab42Ab40	39	0.9	0.25
TRIAD	Ab42Ab40	39	0.95	0.25
TRIAD	Ab42Ab40	39	0.975	0.25
TRIAD	Ab42Ab40	40	0.9	0.375
TRIAD	Ab42Ab40	40	0.95	0.375
TRIAD	Ab42Ab40	40	0.975	0.375
TRIAD	Ab42Ab40	41	0.9	0.272727
TRIAD	Ab42Ab40	41	0.95	0.272727
TRIAD	Ab42Ab40	41	0.975	0.272727
TRIAD	Ab42Ab40	42	0.9	0.35
TRIAD	Ab42Ab40	42	0.95	0.35
TRIAD	Ab42Ab40	42	0.975	0.35
TRIAD	Ab42Ab40	43	0.9	0.375
TRIAD	Ab42Ab40	43	0.95	0.375
TRIAD	Ab42Ab40	43	0.975	0.375
TRIAD	Ab42Ab40	44	0.9	0.483871
TRIAD	Ab42Ab40	44	0.95	0.46875
TRIAD	Ab42Ab40	44	0.975	0.46875
TRIAD	Ab42Ab40	45	0.9	0.413793
TRIAD	Ab42Ab40	45	0.95	0.4
TRIAD	Ab42Ab40	45	0.975	0.4
TRIAD	Ab42Ab40	46	0.9	0.419355
TRIAD	Ab42Ab40	46	0.95	0.40625
TRIAD	Ab42Ab40	46	0.975	0.40625
TRIAD	Ab42Ab40	47	0.9	0.484848
TRIAD	Ab42Ab40	47	0.95	0.470588
TRIAD	Ab42Ab40	47	0.975	0.470588
TRIAD	Ab42Ab40	48	0.9	0.464286
TRIAD	Ab42Ab40	48	0.95	0.448276
TRIAD	Ab42Ab40	48	0.975	0.448276
TRIAD	Ab42Ab40	49	0.9	0.413793
TRIAD	Ab42Ab40	49	0.95	0.4
TRIAD	Ab42Ab40	49	0.975	0.4
TRIAD	Ab42Ab40	50	0.9	0.4375
TRIAD	Ab42Ab40	50	0.95	0.4375
TRIAD	Ab42Ab40	50	0.975	0.4375
TRIAD	Ab42Ab40	51	0.9	0.382353
TRIAD	Ab42Ab40	51	0.95	0.371429
TRIAD	Ab42Ab40	51	0.975	0.371429
TRIAD	Ab42Ab40	52	0.9	0.275862
TRIAD	Ab42Ab40	52	0.95	0.275862
TRIAD	Ab42Ab40	52	0.975	0.275862
TRIAD	Ab42Ab40	53	0.9	0.375
TRIAD	Ab42Ab40	53	0.95	0.375
TRIAD	Ab42Ab40	53	0.975	0.375
TRIAD	Ab42Ab40	54	0.9	0.361111
TRIAD	Ab42Ab40	54	0.95	0.361111
TRIAD	Ab42Ab40	54	0.975	0.361111
TRIAD	Ab42Ab40	55	0.9	0.371429
TRIAD	Ab42Ab40	55	0.95	0.361111
TRIAD	Ab42Ab40	55	0.975	0.361111
TRIAD	Ab42Ab40	56	0.9	0.448276
TRIAD	Ab42Ab40	56	0.95	0.448276
TRIAD	Ab42Ab40	56	0.975	0.448276
TRIAD	Ab42Ab40	57	0.9	0.40625
TRIAD	Ab42Ab40	57	0.95	0.393939
TRIAD	Ab42Ab40	57	0.975	0.393939
TRIAD	Ab42Ab40	58	0.9	0.352941
TRIAD	Ab42Ab40	58	0.95	0.342857
TRIAD	Ab42Ab40	58	0.975	0.342857
TRIAD	Ab42Ab40	59	0.9	0.361111
TRIAD	Ab42Ab40	59	0.95	0.361111
TRIAD	Ab42Ab40	59	0.975	0.361111
TRIAD	Ab42Ab40	60	0.9	0.37931
TRIAD	Ab42Ab40	60	0.95	0.37931
TRIAD	Ab42Ab40	60	0.975	0.37931
TRIAD	Ab42Ab40	61	0.9	0.363636
TRIAD	Ab42Ab40	61	0.95	0.363636
TRIAD	Ab42Ab40	61	0.975	0.363636
TRIAD	Ab42Ab40	62	0.9	0.40625
TRIAD	Ab42Ab40	62	0.95	0.40625
TRIAD	Ab42Ab40	62	0.975	0.40625
TRIAD	Ab42Ab40	63	0.9	0.419355
TRIAD	Ab42Ab40	63	0.95	0.40625
TRIAD	Ab42Ab40	63	0.975	0.40625
TRIAD	Ab42Ab40	64	0.9	0.357143
TRIAD	Ab42Ab40	64	0.95	0.357143
TRIAD	Ab42Ab40	64	0.975	0.357143
TRIAD	Ab42Ab40	65	0.9	0.46875
TRIAD	Ab42Ab40	65	0.95	0.46875
TRIAD	Ab42Ab40	65	0.975	0.46875
TRIAD	Ab42Ab40	66	0.9	0.387097
TRIAD	Ab42Ab40	66	0.95	0.387097
TRIAD	Ab42Ab40	66	0.975	0.387097
TRIAD	Ab42Ab40	67	0.9	0.393939
[truncated: 1,601 more rows]

## Sheet: figure 3a
se90_plasmaNeg	se90_plasmaPos	se95_plasmaNeg	se95_plasmaPos	se975_plasmaNeg	se975_plasmaPos
1.19475	1.8046	1.19475	1.8046	1.19475	1.8046
1.20034	2.79747	1.20034	1.17418	1.20034	1.17418
1.17418	1.29683	1.37397	2.79747	1.18999	1.37397
1.37397	1.79889	1.18999	1.29683	1.26352	2.79747
1.18999	1.24118	1.26352	1.79889	1.34514	1.29683
1.26352	1.78704	1.34514	1.24118	1.0468	1.79889
1.34514	2.31662	1.0468	1.78704	1.13775	1.24118
1.0468	2.01405	1.13775	2.31662	1.14501	1.78704
1.13775	3.18412	1.14501	2.01405	0.989918	2.31662
1.14501	3.07743	0.989918	3.18412	1.0492	2.01405
0.989918	1.33526	1.0492	3.07743	1.3208	3.18412
1.0492	1.78957	1.3208	1.33526	1.10123	3.07743
1.3208	1.30416	1.20116	1.78957	1.2268	1.33526
1.20116	2.51556	1.10123	1.30416	1.1901	1.78957
1.10123	2.13114	1.2268	2.51556	0.88228	1.30416
1.2268	2.31412	1.1901	2.13114	1.29928	2.51556
1.1901	2.38079	1.28197	2.31412	1.14006	2.13114
1.28197	1.42366	0.88228	2.38079	1.18157	2.31412
0.88228	1.56474	1.29928	1.42366	1.16713	2.38079
1.29928	2.1474	1.14006	1.56474	1.26145	1.42366
1.14006	1.78835	1.33019	2.1474	0.973851	1.56474
1.33019	2.53716	1.18157	1.78835	1.29911	1.20116
1.18157	2.82538	1.16713	2.53716	1.26193	2.1474
1.13739	2.30551	1.26145	2.82538	1.17164	1.78835
1.16713	1.3402	1.30416	2.30551	1.17203	2.53716
1.26145	1.16038	1.10489	1.3402	0.896669	2.82538
0.987659	2.44764	0.973851	1.16038	0.952417	2.30551
1.46756	2.52184	1.23473	2.44764	1.28846	1.3402
1.41609	1.2183	1.29911	2.52184	1.2687	1.28197
1.30416	4.59092	1.26193	1.2183	1.16512	1.16038
1.10489	1.96095	1.17164	1.13739	1.09568	2.44764
0.973851	2.83748	0.999443	0.987659	1.15987	2.52184
1.23473	3.21359	1.17203	1.46756	1.19556	1.2183
1.29911	1.62098	0.896669	1.41609	1.0462	1.33019
1.25055	2.92514	0.952417	4.59092	1.27607	1.13739
1.26193	2.12439	1.38551	1.96095	1.24282	0.987659
1.17164	2.7063	1.28846	2.83748	1.08451	1.46756
1.84373	1.97443	1.07285	3.21359	1.23837	1.41609
0.999443	1.46368	1.2687	1.62098	1.10724	4.59092
1.17203	1.58765	1.11751	2.92514	1.12392	1.30416
0.896669	4.02744	1.16512	2.12439	1.22574	1.96095
1.64428	2.88112	1.09568	1.25055	1.15966	2.83748
0.952417	3.08837	1.15987	1.84373	1.09712	3.21359
1.38551	2.67432	1.19556	1.64428	1.14675	1.62098
1.28846	2.27016	1.26006	2.7063	1.15568	2.92514
1.07285	1.77863	1.0462	1.97443	1.2033	1.10489
1.2687	1.53809	1.03905	1.46368	1.06477	1.23473
1.11751	1.27093	1.27607	1.58765	1.22519	2.12439
1.50403	1.80427	1.10769	4.02744	1.20313	1.25055
1.16512	2.34575	1.24282	2.88112	1.04656	1.84373
1.09568	1.09452	1.22864	3.08837	1.215	0.999443
1.15987	2.81961	1.08451	1.50403	1.09767	1.64428
1.19556	0.89206	1.23837	2.67432	1.13459	2.7063
1.26006	1.58654	1.10724	2.27016	1.13518	1.97443
1.31313	2.37868	1.12392	1.77863	1.06669	1.46368
1.0462	1.20215	1.08038	1.53809	1.06255	1.38551
1.03905	1.41128	1.33159	1.31313	1.16921	1.58765
1.27607	2.00172	1.22574	1.27093	1.17349	4.02744
1.10769	1.65393	1.15966	1.80427	1.12873	2.88112
1.26298	1.12307	1.09712	2.34575	1.12375	3.08837
1.24282	2.11631	1.14675	1.09452	1.04358	1.07285
1.22864	1.50868	1.16846	2.81961	1.29598	1.11751
1.08451	2.60455	1.15568	0.89206	1.16582	1.50403
1.26224	1.55966	1.2033	1.58654	1.11401	2.67432
1.23837	1.1927	1.06477	2.37868	1.0657	2.27016
1.10724	1.80796	1.22519	1.20215	1.00126	1.77863
1.12392	1.15994	1.20313	1.41128	1.47752	1.26006
1.16966	1.5077	1.04656	2.00172	1.23406	1.53809
1.08038	1.44887	1.215	1.65393	1.29764	1.31313
1.33159	1.22189	1.09767	1.12307	1.28037	1.27093
1.22574	2.36103	1.13459	1.26298	1.18833	1.80427
1.15966	3.94073	1.28128	2.11631	0.953268	2.34575
1.09712	2.03977	1.20613	1.26224	1.09524	1.09452
1.14675	1.91303	1.13518	1.50868	1.17405	2.81961
1.16846	0.988682	1.06669	2.60455	1.07476	1.03905
1.15568	1.71659	1.06255	1.16966	1.10137	0.89206
1.2033	1.71066	1.2107	1.55966	1.01449	1.58654
1.06477	1.70627	1.16921	1.1927	1.17331	2.37868
1.22519	2.26537	1.17349	1.80796	1.19684	1.20215
1.53867	1.00316	1.12873	1.15994	1.228	1.41128
1.10576	1.25622	1.12375	1.5077	1.15815	2.00172
1.10148	3.19085	1.04358	1.44887	1.07031	1.65393
1.20313	1.4571	1.29598	1.22189	1.19298	1.10769
1.04656	1.33431	1.13442	2.36103	1.14499	1.12307
1.215	1.16492	1.16904	3.94073	1.20996	1.26298
1.09767	2.07425	1.29996	2.03977	1.14489	2.11631
1.13459	1.3863	1.16582	1.91303	1.23951	1.22864
1.28128	1.20663	1.33082	0.988682	1.12928	1.26224
1.20613	1.41046	1.11401	1.71659	1.13314	1.50868
1.16191	1.1761	1.0657	1.71066	1.21572	2.60455
1.13518	1.84606	1.00126	1.70627	1.05586	1.16966
1.37659	2.06897	1.26552	2.26537	1.18533	1.08038
1.06669	1.96885	1.47752	1.00316	1.11601	1.33159
1.06255	1.41389	1.23406	1.25622	1.27825	1.55966
1.27685	0.948937	1.29764	3.19085	1.07977	1.1927
1.2107	1.31418	1.06195	1.53867	1.17206	1.80796
1.16921	2.90923	1.28037	1.10576	1.26878	1.15994
1.17349	1.57118	1.18833	1.4571	1.14228	1.5077
1.13987	1.96467	1.20039	1.33431	0.994629	1.44887
1.12873	1.10338	0.953268	1.10148	0.942279	1.22189
1.12375	2.87819	1.09524	1.16492	1.12098	2.36103
1.04358	1.28368	1.1262	2.07425	1.33109	3.94073
1.29598	2.35006	1.17405	1.3863	1.06224	2.03977
1.13442	1.28149	1.07476	1.20663	1.48732	1.91303
1.16904	1.33584	1.10137	1.41046	1.23161	1.16846
1.29996	1.44252	1.01449	1.1761	1.16696	0.988682
1.16582	1.65183	1.17331	1.16191	1.14055	1.71659
1.33082	1.28366	1.30415	1.84606	1.17512	1.71066
1.11401	1.13997	1.19684	1.37659	1.03014	1.70627
1.0657	1.5839	1.228	2.06897	0.964776	2.26537
1.00126	2.64611	1.15815	1.96885	1.13681	1.00316
1.26552	1.1639	1.2943	1.27685	1.23269	1.25622
1.47752	2.66559	1.07031	1.41389	1.11787	3.19085
1.23406	2.00942	1.16118	0.948937	0.953706	1.53867
1.29764	1.87052	1.19298	1.31418	1.06698	1.10576
1.06195	3.0411	1.14499	2.90923	0.995749	1.4571
1.28037	1.61147	1.22119	1.13987	1.27839	1.33431
1.18833	0.869251	1.20996	1.57118	1.10868	1.10148
1.20039	2.29376	1.14489	1.96467	1.78676	1.16492
0.953268	1.4529	1.23951	1.10338	1.06577	2.07425
1.09524	1.16528	1.12928	2.87819	1.36261	1.3863
1.1262	1.88859	1.13314	1.28368		1.20663
1.17405	1.26376	1.05591	2.35006		1.41046
1.07476	2.75331	1.21572	1.28149		1.1761
1.10137	1.12521	1.05586	1.33584		1.28128
1.01449	1.53313	1.18533	1.44252		1.20613
1.17331	2.29311	1.13498	1.65183		1.16191
1.30415	1.3785	1.11601	1.28366		1.84606
1.28195	1.61761	1.27825	1.13997		1.37659
1.19684	2.86824	1.28897	1.5839		2.06897
1.228	2.23236	1.32649	2.64611		1.96885
1.15815	2.47368	1.24207	1.1639		1.27685
1.2943	0.863236	1.07977	2.66559		1.41389
1.07031	2.56744	1.17206	2.00942		1.2107
1.13722	3.29181	1.16455	1.87052		0.948937
1.2489	1.15235	1.1038	3.0411		1.31418
1.11431	3.26775	1.26878	1.61147		2.90923
1.16118	3.38275	1.13689	0.869251		1.13987
1.19298	1.64535	1.14228	2.29376		1.57118
1.14499	1.22412	1.13203	1.4529		1.96467
1.22119	1.34404	1.27721	1.16528		1.10338
1.20996	2.06874	1.24148	1.88859		2.87819
1.14489	2.32487	0.994629	1.26376		1.28368
1.23951	2.43542	0.942279	2.75331		2.35006
1.20954	2.33753	1.39349	1.12521		1.28149
1.12928	1.2329	1.12098	1.53313		1.13442
1.13314	1.67451	1.33109	2.29311		1.16904
1.05591	2.06897	1.06224	1.3785		1.29996
1.21572	1.25002	1.48732	1.61761		1.33584
1.05586	1.89917	1.23161	1.28195		1.44252
1.18533	2.19497	1.16696	2.86824		1.33082
1.13498	1.84152	1.14055	2.23236		1.65183
1.11601	2.3437	1.17512	2.47368		1.28366
1.27825	1.22507	1.18742	0.863236		1.26552
1.28897	2.40289	1.03014	2.56744		1.13997
1.32649	2.7676	1.85854	3.29181		1.5839
1.24207	2.13421	0.964776	1.15235		2.64611
1.07977	1.10925	1.24845	1.13722		1.1639
1.17206	2.22848	1.13681	1.2489		1.06195
1.16455	1.80782	1.23269	3.26775		2.66559
1.1038	2.96892	1.11787	3.38275		2.00942
1.26878	2.14293	0.953706	1.64535		1.87052
1.13689	1.29472	0.988199	1.22412		3.0411
1.14228	1.82471	1.06698	1.11431		1.61147
1.13203	1.32256	1.28147	1.34404		0.869251
1.27721	1.57352	0.995749	2.06874		2.29376
1.24148	2.46733	1.27839	2.32487		1.20039
0.994629	2.20982	1.22291	2.43542		1.4529
0.942279	1.78249	1.10868	2.33753		1.16528
1.39349	1.45937	1.78676	1.2329		1.1262
1.12098	2.85744	0.941278	1.67451		1.88859
1.33109	1.14761	1.06577	2.06897		1.26376
1.06224	2.17799	1.36261	1.20954		2.75331
1.48732	1.1915	1.06067	1.25002		1.12521
1.54806	2.39083	1.19437	1.89917		1.53313
1.23161	2.79535		2.19497		2.29311
1.16696	2.38394		1.84152		1.3785
1.14055	1.7995		2.3437		1.30415
1.2054	1.37025		1.22507		1.61761
1.17512	1.73246		2.40289		1.28195
1.18742	1.5059		2.7676		2.86824
1.08075	1.35709		2.13421		2.23236
1.03014	1.6823		1.10925		2.47368
1.85854	1.20461		2.22848		0.863236
0.964776	1.40145		1.80782		2.56744
1.24845	1.46694		2.96892		1.2943
1.13681	1.38774		2.14293		3.29181
1.23269	1.86058		1.29472		1.15235
1.11787	3.23009		1.54806		1.13722
0.953706	1.1246		1.82471		1.2489
0.988199	1.57861		1.32256		3.26775
1.06698	1.71503		1.57352		3.38275
1.28147	1.46114		2.46733		1.64535
0.995749	1.5993		2.20982		1.22412
1.27839	3.2613		1.78249		1.11431
1.22291	1.70328		1.2054		1.34404
1.10868	2.33306		1.45937		1.16118
1.78676	1.14648		2.85744		2.06874
0.941278			1.14761		1.22119
1.06577			1.08075		2.32487
1.36261			2.17799		2.43542
1.06067			1.1915		2.33753
1.25409			2.39083		1.2329
1.19437			2.79535		1.67451

## Sheet: figure 3b
se90_plasmaNeg	se90_plasmaPos	se95_plasmaNeg	se95_plasmaPos	se975_plasmaNeg	se975_plasmaPos
0.844269	3.42122	0.844269	3.42122	0.844269	3.42122
1.02702	2.51688	1.02702	2.51688	1.02702	2.51688
4.53149	2.85237	0.833912	2.85237	0.833912	2.85237
0.833912	2.77064	0.831796	2.77064	0.831796	2.77064
1.21147	2.49393	1.04324	2.49393	1.04324	2.49393
0.831796	3.11446	0.686164	3.11446	0.686164	3.11446
1.04324	2.45665	0.807039	2.45665	0.807039	2.45665
0.686164	3.00997	0.980219	3.00997	0.980219	3.00997
0.807039	1.5612	0.846045	1.5612	0.846045	1.5612
0.980219	1.82938	0.803251	1.82938	0.803251	1.82938
0.846045	3.72464	0.981103	3.72464	0.981103	3.72464
0.803251	2.14192	0.81406	2.14192	0.81406	2.14192
0.981103	3.72055	0.987506	3.72055	0.987506	3.72055
0.81406	3.71042	1.01443	3.71042	1.01443	3.71042
0.987506	3.74733	0.905584	4.53149	0.905584	4.53149
1.01443	3.92188	2.44112	3.74733	1.01379	3.74733
0.905584	2.18908	1.01379	3.92188	0.96478	3.92188
2.44112	2.02612	0.96478	2.18908	0.938674	2.18908
1.01379	3.24613	0.938674	1.21147	0.86275	1.21147
0.96478	1.1324	0.86275	2.02612	0.908775	2.02612
0.938674	1.82349	0.908775	3.24613	0.797923	3.24613
0.86275	3.13754	0.797923	1.1324	0.898775	1.1324
0.908775	2.81254	0.898775	1.82349	0.824578	1.82349
0.88283	3.07582	0.824578	3.13754	0.932729	3.13754
0.797923	3.18273	0.932729	2.81254	0.923748	2.81254
0.898775	2.98809	0.923748	3.07582	0.962027	3.07582
1.16249	3.40519	0.962027	3.18273	0.894985	3.18273
0.824578	2.71886	0.894985	2.98809	0.993677	2.98809
0.932729	4.10777	0.99428	3.40519	1.2754	3.40519
0.905107	3.21148	0.993677	2.71886	1.07778	2.71886
0.923748	3.77749	1.2754	4.10777	1.01213	4.10777
1.02107	1.31871	1.07778	3.21148	0.920547	3.21148
0.962027	0.985633	1.1302	3.77749	0.787763	3.77749
0.9144	2.46056	1.01213	1.31871	0.755415	1.31871
1.25552	3.22921	0.920547	0.985633	0.795474	0.985633
0.894985	1.84923	0.787763	2.46056	0.839878	2.44112
0.99428	3.60882	2.20442	0.88283	1.05124	2.46056
0.993677	1.38018	0.755415	1.16249	0.920521	0.88283
1.2754	3.46005	0.795474	3.22921	0.843874	1.16249
1.07778	5.5281	0.839878	1.84923	0.956738	3.22921
1.1302	5.37111	1.05124	0.905107	0.902753	1.84923
1.01213	1.90442	0.920521	1.02107	0.888604	0.905107
0.920547	1.27029	0.843874	0.9144	0.973745	1.02107
0.787763	1.37939	0.956738	1.25552	0.739023	0.9144
2.20442	1.7821	0.902753	3.60882	1.00893	1.25552
0.755415	1.65174	0.888604	1.38018	0.933015	3.60882
0.795474	1.05055	0.973745	3.46005	0.856286	0.99428
0.839878	2.82731	0.739023	5.5281	0.90753	1.38018
1.05124	1.87991	1.00893	5.37111	1.04828	3.46005
1.54473	1.25377	0.933015	1.54473	0.858837	1.1302
0.920521	1.33592	0.856286	1.90442	0.873134	5.5281
0.843874	3.67907	0.90753	0.992188	1.05222	2.20442
0.992188	2.65556	1.04828	0.928084	1.00237	5.37111
0.956738	3.36842	0.858837	1.27029	0.863794	1.54473
0.928084	1.30488	0.873134	1.37939	0.917955	1.90442
0.902753	1.88193	1.05222	0.964739	0.968721	0.992188
0.888604	3.27238	1.00237	1.7821	1.02873	0.928084
0.973745	1.30515	0.863794	1.65174	1.0412	1.27029
0.739023	0.956555	0.917955	1.05055	1.1521	1.37939
1.00893	0.887964	0.968721	2.82731	0.824188	0.964739
0.933015	1.40332	1.02873	1.22293	0.916151	1.7821
0.856286	1.35128	1.0412	1.87991	0.81682	1.65174
0.90753	2.63787	1.1521	1.25377	0.869913	1.05055
0.964739	1.11599	0.824188	1.33592	0.771816	2.82731
1.04828	0.931716	0.916151	1.01362	0.897079	1.22293
0.858837	1.79294	0.81682	3.67907	0.93396	1.87991
0.873134	1.86252	0.869913	2.65556		1.25377
1.05222	1.87645	0.771816	1.16724		1.33592
1.22293	4.37643	0.897079	3.36842		1.01362
1.00237	1.36351	0.93396	1.30488		3.67907
1.01362	4.62272	0.970612	1.88193		2.65556
1.16724	1.04718		3.27238		1.16724
0.863794			1.30515		3.36842
0.917955			0.956555		1.30488
0.968721			0.887964		1.88193
1.02873			1.40332		3.27238
1.0412			1.35128		1.30515
1.1521			2.63787		0.956555
0.824188			1.11599		0.887964
0.916151			0.931716		1.40332
0.81682			1.79294		1.35128
0.869913			1.86252		2.63787
0.771816			1.87645		1.11599
0.897079			2.84827		0.931716
0.93396			4.37643		1.79294
2.84827			1.36351		1.86252
0.970612			1.19655		1.87645
1.19655			4.62272		2.84827

## Sheet: figure 4
population	sens	subpop_cut	model	rsq_adj	waicc	n
SCD+MCI	95% Sensitivity	Below	Demographic	11.3	0.43	159
SCD+MCI	95% Sensitivity	Below	Plasma P-tau217	11.5	0.28	159
SCD+MCI	95% Sensitivity	Below	Tau PET	10.9	0.18	159
SCD+MCI	95% Sensitivity	Below	Full	11	0.11	159
SCD+MCI	95% Sensitivity	Above	Demographic	5.1	0	88
SCD+MCI	95% Sensitivity	Above	Plasma P-tau217	13.8	0	88
SCD+MCI	95% Sensitivity	Above	Tau PET	29.8	0.67	88
SCD+MCI	95% Sensitivity	Above	Full	29.1	0.33	88
Dementia	95% Sensitivity	Below	Demographic	0	0.59	39
Dementia	95% Sensitivity	Below	Plasma P-tau217	0	0.18	39
Dementia	95% Sensitivity	Below	Tau PET	0	0.18	39
Dementia	95% Sensitivity	Below	Full	0	0.05	39
Dementia	95% Sensitivity	Above	Demographic	0.2	0	120
Dementia	95% Sensitivity	Above	Plasma P-tau217	7.7	0	120
Dementia	95% Sensitivity	Above	Tau PET	25.6	0.75	120
Dementia	95% Sensitivity	Above	Full	25	0.25	120

## Sheet: supp fig 1
cohort	group	bmk	sens_val	mean_pu_diff	mean_pu_diff_ll	mean_pu_diff_ul
BioFINDER-2	All participants	ab42ab40	0.9	0.0453411	-0.0560809	0.146107
BioFINDER-2	All participants	ab42ab40	0.95	0.037722	-0.0878973	0.134558
BioFINDER-2	All participants	ab42ab40	0.975	0.0174939	-0.0943786	0.125544
BioFINDER-2	All participants	GFAP	0.9	0.0693641	-0.0648975	0.194138
BioFINDER-2	All participants	GFAP	0.95	0.0644327	-0.087686	0.253057
BioFINDER-2	All participants	GFAP	0.975	0.0400182	-0.154434	0.223889
BioFINDER-2	All participants	NfL	0.9	0.0807156	-0.0305759	0.201029
BioFINDER-2	All participants	NfL	0.95	0.0571998	-0.043203	0.164826
BioFINDER-2	All participants	NfL	0.975	0.0350479	-0.0674552	0.127434
BioFINDER-2	All participants	pTau181	0.9	0.0578769	-0.0806333	0.186143
BioFINDER-2	All participants	pTau181	0.95	0.0907399	-0.0496965	0.235713
BioFINDER-2	All participants	pTau181	0.975	0.091583	-0.0517134	0.219365
BioFINDER-2	All participants	pTau217	0.9	0.00418013	-0.0931497	0.0874078
BioFINDER-2	All participants	pTau217	0.95	-0.00530297	-0.162371	0.153208
BioFINDER-2	All participants	pTau217	0.975	-0.00535721	-0.183994	0.199038
BioFINDER-2	All participants	pTau231	0.9	0.0616429	-0.0775194	0.193624
BioFINDER-2	All participants	pTau231	0.95	0.055488	-0.102383	0.19213
BioFINDER-2	All participants	pTau231	0.975	0.0442285	-0.0730466	0.162941
TRIAD	All participants	ab42ab40	0.9	0.016663	-0.144795	0.18669
TRIAD	All participants	ab42ab40	0.95	0.00956392	-0.128286	0.20169
TRIAD	All participants	ab42ab40	0.975	0.00956392	-0.128286	0.20169
TRIAD	All participants	GFAP	0.9	0.066893	-0.0759423	0.221865
TRIAD	All participants	GFAP	0.95	0.102631	-0.0685856	0.243543
TRIAD	All participants	GFAP	0.975	0.112008	-0.0497853	0.272135
TRIAD	All participants	NfL	0.9	0.0397697	-0.127645	0.160798
TRIAD	All participants	NfL	0.95	0.0402278	-0.0551962	0.151485
TRIAD	All participants	NfL	0.975	0.0363871	-0.0744623	0.151485
TRIAD	All participants	pTau181	0.9	0.0488197	-0.159298	0.271765
TRIAD	All participants	pTau181	0.95	0.0409358	-0.19644	0.309649
TRIAD	All participants	pTau181	0.975	0.0432688	-0.218609	0.317221
TRIAD	All participants	pTau217	0.9	0.0200242	-0.146634	0.198363
TRIAD	All participants	pTau217	0.95	0.0288014	-0.135587	0.217538
TRIAD	All participants	pTau217	0.975	0.0370477	-0.141971	0.233398
TRIAD	All participants	pTau231	0.9	0.0445254	-0.158203	0.242454
TRIAD	All participants	pTau231	0.95	0.0521073	-0.141752	0.262612
TRIAD	All participants	pTau231	0.975	0.0382776	-0.173359	0.283264

## Sheet: supp fig 2
cohort	group	bmk	iteration	sens_val	pu
BioFINDER-2	All participants	ab4240	1	0.5	0.624309
BioFINDER-2	All participants	ab4240	1	0.6	0.530387
BioFINDER-2	All participants	ab4240	1	0.7	0.441989
BioFINDER-2	All participants	ab4240	1	0.8	0.370166
BioFINDER-2	All participants	ab4240	1	0.9	0.232044
BioFINDER-2	All participants	ab4240	1	0.95	0.0994475
BioFINDER-2	All participants	ab4240	1	0.975	0.0276243
BioFINDER-2	All participants	ab4240	1	0.99	0.00552486
BioFINDER-2	All participants	ab4240	2	0.5	0.65
BioFINDER-2	All participants	ab4240	2	0.6	0.522222
BioFINDER-2	All participants	ab4240	2	0.7	0.416667
BioFINDER-2	All participants	ab4240	2	0.8	0.338889
BioFINDER-2	All participants	ab4240	2	0.9	0.233333
BioFINDER-2	All participants	ab4240	2	0.95	0.15
BioFINDER-2	All participants	ab4240	2	0.975	0.05
BioFINDER-2	All participants	ab4240	2	0.99	0.00555556
BioFINDER-2	All participants	ab4240	3	0.5	0.663158
BioFINDER-2	All participants	ab4240	3	0.6	0.521053
BioFINDER-2	All participants	ab4240	3	0.7	0.421053
BioFINDER-2	All participants	ab4240	3	0.8	0.326316
BioFINDER-2	All participants	ab4240	3	0.9	0.215789
BioFINDER-2	All participants	ab4240	3	0.95	0.152632
BioFINDER-2	All participants	ab4240	3	0.975	0.1
BioFINDER-2	All participants	ab4240	3	0.99	0.0736842
BioFINDER-2	All participants	ab4240	4	0.5	0.677596
BioFINDER-2	All participants	ab4240	4	0.6	0.546448
BioFINDER-2	All participants	ab4240	4	0.7	0.480874
BioFINDER-2	All participants	ab4240	4	0.8	0.387978
BioFINDER-2	All participants	ab4240	4	0.9	0.240437
BioFINDER-2	All participants	ab4240	4	0.95	0.103825
BioFINDER-2	All participants	ab4240	4	0.975	0.0491803
BioFINDER-2	All participants	ab4240	4	0.99	0.00546448
BioFINDER-2	All participants	ab4240	5	0.5	0.683168
BioFINDER-2	All participants	ab4240	5	0.6	0.554455
BioFINDER-2	All participants	ab4240	5	0.7	0.460396
BioFINDER-2	All participants	ab4240	5	0.8	0.351485
BioFINDER-2	All participants	ab4240	5	0.9	0.183168
BioFINDER-2	All participants	ab4240	5	0.95	0.118812
BioFINDER-2	All participants	ab4240	5	0.975	0.0792079
BioFINDER-2	All participants	ab4240	5	0.99	0.00990099
BioFINDER-2	All participants	ab4240	6	0.5	0.622449
BioFINDER-2	All participants	ab4240	6	0.6	0.561224
BioFINDER-2	All participants	ab4240	6	0.7	0.454082
BioFINDER-2	All participants	ab4240	6	0.8	0.377551
BioFINDER-2	All participants	ab4240	6	0.9	0.260204
BioFINDER-2	All participants	ab4240	6	0.95	0.122449
BioFINDER-2	All participants	ab4240	6	0.975	0.0765306
BioFINDER-2	All participants	ab4240	6	0.99	0.0510204
BioFINDER-2	All participants	ab4240	7	0.5	0.666667
BioFINDER-2	All participants	ab4240	7	0.6	0.557214
BioFINDER-2	All participants	ab4240	7	0.7	0.437811
BioFINDER-2	All participants	ab4240	7	0.8	0.333333
BioFINDER-2	All participants	ab4240	7	0.9	0.238806
BioFINDER-2	All participants	ab4240	7	0.95	0.104478
BioFINDER-2	All participants	ab4240	7	0.975	0.0547264
BioFINDER-2	All participants	ab4240	7	0.99	0.00995025
BioFINDER-2	All participants	ab4240	8	0.5	0.650794
BioFINDER-2	All participants	ab4240	8	0.6	0.571429
BioFINDER-2	All participants	ab4240	8	0.7	0.449735
BioFINDER-2	All participants	ab4240	8	0.8	0.37037
BioFINDER-2	All participants	ab4240	8	0.9	0.216931
BioFINDER-2	All participants	ab4240	8	0.95	0.111111
BioFINDER-2	All participants	ab4240	8	0.975	0.026455
BioFINDER-2	All participants	ab4240	8	0.99	0.010582
BioFINDER-2	All participants	ab4240	9	0.5	0.557377
BioFINDER-2	All participants	ab4240	9	0.6	0.464481
BioFINDER-2	All participants	ab4240	9	0.7	0.404372
BioFINDER-2	All participants	ab4240	9	0.8	0.333333
BioFINDER-2	All participants	ab4240	9	0.9	0.224044
BioFINDER-2	All participants	ab4240	9	0.95	0.10929
BioFINDER-2	All participants	ab4240	9	0.975	0.0765027
BioFINDER-2	All participants	ab4240	9	0.99	0.0765027
BioFINDER-2	All participants	ab4240	10	0.5	0.65625
BioFINDER-2	All participants	ab4240	10	0.6	0.5
BioFINDER-2	All participants	ab4240	10	0.7	0.416667
BioFINDER-2	All participants	ab4240	10	0.8	0.328125
BioFINDER-2	All participants	ab4240	10	0.9	0.244792
BioFINDER-2	All participants	ab4240	10	0.95	0.125
BioFINDER-2	All participants	ab4240	10	0.975	0.0833333
BioFINDER-2	All participants	ab4240	10	0.99	0.0572917
BioFINDER-2	All participants	ab4240	11	0.5	0.595506
BioFINDER-2	All participants	ab4240	11	0.6	0.516854
BioFINDER-2	All participants	ab4240	11	0.7	0.421348
BioFINDER-2	All participants	ab4240	11	0.8	0.331461
BioFINDER-2	All participants	ab4240	11	0.9	0.224719
BioFINDER-2	All participants	ab4240	11	0.95	0.0955056
BioFINDER-2	All participants	ab4240	11	0.975	0.0617978
BioFINDER-2	All participants	ab4240	11	0.99	0.0561798
BioFINDER-2	All participants	ab4240	12	0.5	0.659898
BioFINDER-2	All participants	ab4240	12	0.6	0.573604
BioFINDER-2	All participants	ab4240	12	0.7	0.406091
BioFINDER-2	All participants	ab4240	12	0.8	0.340102
BioFINDER-2	All participants	ab4240	12	0.9	0.203046
BioFINDER-2	All participants	ab4240	12	0.95	0.126904
BioFINDER-2	All participants	ab4240	12	0.975	0.0812183
BioFINDER-2	All participants	ab4240	12	0.99	0.0456853
BioFINDER-2	All participants	ab4240	13	0.5	0.701087
BioFINDER-2	All participants	ab4240	13	0.6	0.608696
BioFINDER-2	All participants	ab4240	13	0.7	0.532609
BioFINDER-2	All participants	ab4240	13	0.8	0.445652
BioFINDER-2	All participants	ab4240	13	0.9	0.298913
BioFINDER-2	All participants	ab4240	13	0.95	0.266304
BioFINDER-2	All participants	ab4240	13	0.975	0.228261
BioFINDER-2	All participants	ab4240	13	0.99	0.179348
BioFINDER-2	All participants	ab4240	14	0.5	0.679558
BioFINDER-2	All participants	ab4240	14	0.6	0.596685
BioFINDER-2	All participants	ab4240	14	0.7	0.458564
BioFINDER-2	All participants	ab4240	14	0.8	0.364641
BioFINDER-2	All participants	ab4240	14	0.9	0.281768
BioFINDER-2	All participants	ab4240	14	0.95	0.187845
BioFINDER-2	All participants	ab4240	14	0.975	0.0773481
BioFINDER-2	All participants	ab4240	14	0.99	0.0331492
BioFINDER-2	All participants	ab4240	15	0.5	0.640884
BioFINDER-2	All participants	ab4240	15	0.6	0.535912
BioFINDER-2	All participants	ab4240	15	0.7	0.41989
BioFINDER-2	All participants	ab4240	15	0.8	0.325967
BioFINDER-2	All participants	ab4240	15	0.9	0.20442
BioFINDER-2	All participants	ab4240	15	0.95	0.160221
BioFINDER-2	All participants	ab4240	15	0.975	0.0939227
BioFINDER-2	All participants	ab4240	15	0.99	0.0497238
BioFINDER-2	All participants	ab4240	16	0.5	0.617801
BioFINDER-2	All participants	ab4240	16	0.6	0.560209
BioFINDER-2	All participants	ab4240	16	0.7	0.507853
BioFINDER-2	All participants	ab4240	16	0.8	0.387435
BioFINDER-2	All participants	ab4240	16	0.9	0.277487
BioFINDER-2	All participants	ab4240	16	0.95	0.219895
BioFINDER-2	All participants	ab4240	16	0.975	0.162304
BioFINDER-2	All participants	ab4240	16	0.99	0.115183
BioFINDER-2	All participants	ab4240	17	0.5	0.683673
BioFINDER-2	All participants	ab4240	17	0.6	0.622449
BioFINDER-2	All participants	ab4240	17	0.7	0.505102
BioFINDER-2	All participants	ab4240	17	0.8	0.418367
BioFINDER-2	All participants	ab4240	17	0.9	0.270408
BioFINDER-2	All participants	ab4240	17	0.95	0.163265
BioFINDER-2	All participants	ab4240	17	0.975	0.102041
BioFINDER-2	All participants	ab4240	17	0.99	0.0459184
BioFINDER-2	All participants	ab4240	18	0.5	0.629442
BioFINDER-2	All participants	ab4240	18	0.6	0.538071
BioFINDER-2	All participants	ab4240	18	0.7	0.446701
BioFINDER-2	All participants	ab4240	18	0.8	0.375635
BioFINDER-2	All participants	ab4240	18	0.9	0.182741
BioFINDER-2	All participants	ab4240	18	0.95	0.116751
BioFINDER-2	All participants	ab4240	18	0.975	0.0456853
BioFINDER-2	All participants	ab4240	18	0.99	0.0101523
BioFINDER-2	All participants	ab4240	19	0.5	0.632124
BioFINDER-2	All participants	ab4240	19	0.6	0.523316
BioFINDER-2	All participants	ab4240	19	0.7	0.42487
BioFINDER-2	All participants	ab4240	19	0.8	0.362694
BioFINDER-2	All participants	ab4240	19	0.9	0.264249
BioFINDER-2	All participants	ab4240	19	0.95	0.19171
BioFINDER-2	All participants	ab4240	19	0.975	0.124352
BioFINDER-2	All participants	ab4240	19	0.99	0.0259067
BioFINDER-2	All participants	ab4240	20	0.5	0.66
BioFINDER-2	All participants	ab4240	20	0.6	0.535
BioFINDER-2	All participants	ab4240	20	0.7	0.465
BioFINDER-2	All participants	ab4240	20	0.8	0.355
BioFINDER-2	All participants	ab4240	20	0.9	0.27
BioFINDER-2	All participants	ab4240	20	0.95	0.145
BioFINDER-2	All participants	ab4240	20	0.975	0.065
BioFINDER-2	All participants	ab4240	20	0.99	0.005
BioFINDER-2	All participants	ab4240	21	0.5	0.646739
BioFINDER-2	All participants	ab4240	21	0.6	0.570652
BioFINDER-2	All participants	ab4240	21	0.7	0.472826
BioFINDER-2	All participants	ab4240	21	0.8	0.369565
BioFINDER-2	All participants	ab4240	21	0.9	0.233696
BioFINDER-2	All participants	ab4240	21	0.95	0.0815217
BioFINDER-2	All participants	ab4240	21	0.975	0.0543478
BioFINDER-2	All participants	ab4240	21	0.99	0.00543478
BioFINDER-2	All participants	ab4240	22	0.5	0.654054
BioFINDER-2	All participants	ab4240	22	0.6	0.518919
BioFINDER-2	All participants	ab4240	22	0.7	0.405405
BioFINDER-2	All participants	ab4240	22	0.8	0.335135
BioFINDER-2	All participants	ab4240	22	0.9	0.232432
BioFINDER-2	All participants	ab4240	22	0.95	0.102703
BioFINDER-2	All participants	ab4240	22	0.975	0.0432432
BioFINDER-2	All participants	ab4240	22	0.99	0.0108108
BioFINDER-2	All participants	ab4240	23	0.5	0.673575
BioFINDER-2	All participants	ab4240	23	0.6	0.621762
BioFINDER-2	All participants	ab4240	23	0.7	0.487047
BioFINDER-2	All participants	ab4240	23	0.8	0.404145
BioFINDER-2	All participants	ab4240	23	0.9	0.305699
BioFINDER-2	All participants	ab4240	23	0.95	0.207254
BioFINDER-2	All participants	ab4240	23	0.975	0.139896
BioFINDER-2	All participants	ab4240	23	0.99	0.129534
BioFINDER-2	All participants	ab4240	24	0.5	0.680412
BioFINDER-2	All participants	ab4240	24	0.6	0.572165
BioFINDER-2	All participants	ab4240	24	0.7	0.458763
BioFINDER-2	All participants	ab4240	24	0.8	0.371134
BioFINDER-2	All participants	ab4240	24	0.9	0.252577
BioFINDER-2	All participants	ab4240	24	0.95	0.154639
BioFINDER-2	All participants	ab4240	24	0.975	0.0824742
BioFINDER-2	All participants	ab4240	24	0.99	0.056701
BioFINDER-2	All participants	ab4240	25	0.5	0.647059
BioFINDER-2	All participants	ab4240	25	0.6	0.550802
BioFINDER-2	All participants	ab4240	25	0.7	0.449198
BioFINDER-2	All participants	ab4240	25	0.8	0.347594
BioFINDER-2	All participants	ab4240	25	0.9	0.197861
BioFINDER-2	All participants	ab4240	25	0.95	0.15508
BioFINDER-2	All participants	ab4240	25	0.975	0.0481283
BioFINDER-2	All participants	ab4240	25	0.99	0.0320856
BioFINDER-2	All participants	ab4240	26	0.5	0.67052
BioFINDER-2	All participants	ab4240	26	0.6	0.50289
BioFINDER-2	All participants	ab4240	26	0.7	0.410405
BioFINDER-2	All participants	ab4240	26	0.8	0.317919
BioFINDER-2	All participants	ab4240	26	0.9	0.219653
BioFINDER-2	All participants	ab4240	26	0.95	0.104046
BioFINDER-2	All participants	ab4240	26	0.975	0.0924855
BioFINDER-2	All participants	ab4240	26	0.99	0.0520231
BioFINDER-2	All participants	ab4240	27	0.5	0.639344
BioFINDER-2	All participants	ab4240	27	0.6	0.557377
BioFINDER-2	All participants	ab4240	27	0.7	0.415301
BioFINDER-2	All participants	ab4240	27	0.8	0.36612
BioFINDER-2	All participants	ab4240	27	0.9	0.240437
BioFINDER-2	All participants	ab4240	27	0.95	0.163934
BioFINDER-2	All participants	ab4240	27	0.975	0.0983607
BioFINDER-2	All participants	ab4240	27	0.99	0.0928962
BioFINDER-2	All participants	ab4240	28	0.5	0.579487
BioFINDER-2	All participants	ab4240	28	0.6	0.45641
BioFINDER-2	All participants	ab4240	28	0.7	0.389744
BioFINDER-2	All participants	ab4240	28	0.8	0.312821
BioFINDER-2	All participants	ab4240	28	0.9	0.205128
BioFINDER-2	All participants	ab4240	28	0.95	0.174359
BioFINDER-2	All participants	ab4240	28	0.975	0.0923077
BioFINDER-2	All participants	ab4240	28	0.99	0.0102564
BioFINDER-2	All participants	ab4240	29	0.5	0.595745
BioFINDER-2	All participants	ab4240	29	0.6	0.521277
BioFINDER-2	All participants	ab4240	29	0.7	0.420213
BioFINDER-2	All participants	ab4240	29	0.8	0.367021
BioFINDER-2	All participants	ab4240	29	0.9	0.287234
BioFINDER-2	All participants	ab4240	29	0.95	0.191489
BioFINDER-2	All participants	ab4240	29	0.975	0.0797872
BioFINDER-2	All participants	ab4240	29	0.99	0.0691489
BioFINDER-2	All participants	ab4240	30	0.5	0.666667
BioFINDER-2	All participants	ab4240	30	0.6	0.601093
BioFINDER-2	All participants	ab4240	30	0.7	0.486339
BioFINDER-2	All participants	ab4240	30	0.8	0.415301
BioFINDER-2	All participants	ab4240	30	0.9	0.240437
BioFINDER-2	All participants	ab4240	30	0.95	0.153005
BioFINDER-2	All participants	ab4240	30	0.975	0.0655738
BioFINDER-2	All participants	ab4240	30	0.99	0.0273224
BioFINDER-2	All participants	ab4240	31	0.5	0.703125
BioFINDER-2	All participants	ab4240	31	0.6	0.604167
BioFINDER-2	All participants	ab4240	31	0.7	0.505208
BioFINDER-2	All participants	ab4240	31	0.8	0.385417
BioFINDER-2	All participants	ab4240	31	0.9	0.239583
BioFINDER-2	All participants	ab4240	31	0.95	0.0885417
BioFINDER-2	All participants	ab4240	31	0.975	0.015625
BioFINDER-2	All participants	ab4240	31	0.99	0.0104167
BioFINDER-2	All participants	ab4240	32	0.5	0.591623
BioFINDER-2	All participants	ab4240	32	0.6	0.502618
BioFINDER-2	All participants	ab4240	32	0.7	0.424084
BioFINDER-2	All participants	ab4240	32	0.8	0.319372
BioFINDER-2	All participants	ab4240	32	0.9	0.256545
BioFINDER-2	All participants	ab4240	32	0.95	0.188482
BioFINDER-2	All participants	ab4240	32	0.975	0.146597
BioFINDER-2	All participants	ab4240	32	0.99	0.0890052
BioFINDER-2	All participants	ab4240	33	0.5	0.676136
BioFINDER-2	All participants	ab4240	33	0.6	0.573864
BioFINDER-2	All participants	ab4240	33	0.7	0.420455
BioFINDER-2	All participants	ab4240	33	0.8	0.340909
BioFINDER-2	All participants	ab4240	33	0.9	0.176136
BioFINDER-2	All participants	ab4240	33	0.95	0.130682
BioFINDER-2	All participants	ab4240	33	0.975	0.0227273
BioFINDER-2	All participants	ab4240	33	0.99	0.00568182
BioFINDER-2	All participants	ab4240	34	0.5	0.703297
BioFINDER-2	All participants	ab4240	34	0.6	0.626374
BioFINDER-2	All participants	ab4240	34	0.7	0.478022
BioFINDER-2	All participants	ab4240	34	0.8	0.428571
BioFINDER-2	All participants	ab4240	34	0.9	0.313187
BioFINDER-2	All participants	ab4240	34	0.95	0.181319
BioFINDER-2	All participants	ab4240	34	0.975	0.0879121
BioFINDER-2	All participants	ab4240	34	0.99	0.0549451
BioFINDER-2	All participants	ab4240	35	0.5	0.617225
BioFINDER-2	All participants	ab4240	35	0.6	0.545455
BioFINDER-2	All participants	ab4240	35	0.7	0.454545
BioFINDER-2	All participants	ab4240	35	0.8	0.320574
BioFINDER-2	All participants	ab4240	35	0.9	0.23445
BioFINDER-2	All participants	ab4240	35	0.95	0.15311
BioFINDER-2	All participants	ab4240	35	0.975	0.0717703
BioFINDER-2	All participants	ab4240	35	0.99	0.00478469
BioFINDER-2	All participants	ab4240	36	0.5	0.628866
BioFINDER-2	All participants	ab4240	36	0.6	0.510309
BioFINDER-2	All participants	ab4240	36	0.7	0.350515
BioFINDER-2	All participants	ab4240	36	0.8	0.283505
BioFINDER-2	All participants	ab4240	36	0.9	0.216495
BioFINDER-2	All participants	ab4240	36	0.95	0.159794
BioFINDER-2	All participants	ab4240	36	0.975	0.0876289
BioFINDER-2	All participants	ab4240	36	0.99	0.0154639
BioFINDER-2	All participants	ab4240	37	0.5	0.666667
BioFINDER-2	All participants	ab4240	37	0.6	0.567164
BioFINDER-2	All participants	ab4240	37	0.7	0.467662
BioFINDER-2	All participants	ab4240	37	0.8	0.348259
BioFINDER-2	All participants	ab4240	37	0.9	0.268657
BioFINDER-2	All participants	ab4240	37	0.95	0.189055
BioFINDER-2	All participants	ab4240	37	0.975	0.124378
BioFINDER-2	All participants	ab4240	37	0.99	0.0845771
BioFINDER-2	All participants	ab4240	38	0.5	0.564246
BioFINDER-2	All participants	ab4240	38	0.6	0.486034
BioFINDER-2	All participants	ab4240	38	0.7	0.418994
BioFINDER-2	All participants	ab4240	38	0.8	0.324022
BioFINDER-2	All participants	ab4240	38	0.9	0.150838
BioFINDER-2	All participants	ab4240	38	0.95	0.122905
BioFINDER-2	All participants	ab4240	38	0.975	0.0949721
BioFINDER-2	All participants	ab4240	38	0.99	0.0335196
BioFINDER-2	All participants	ab4240	39	0.5	0.668478
BioFINDER-2	All participants	ab4240	39	0.6	0.608696
BioFINDER-2	All participants	ab4240	39	0.7	0.532609
BioFINDER-2	All participants	ab4240	39	0.8	0.413043
BioFINDER-2	All participants	ab4240	39	0.9	0.326087
BioFINDER-2	All participants	ab4240	39	0.95	0.168478
BioFINDER-2	All participants	ab4240	39	0.975	0.0923913
BioFINDER-2	All participants	ab4240	39	0.99	0.0815217
BioFINDER-2	All participants	ab4240	40	0.5	0.640884
BioFINDER-2	All participants	ab4240	40	0.6	0.563536
BioFINDER-2	All participants	ab4240	40	0.7	0.403315
BioFINDER-2	All participants	ab4240	40	0.8	0.359116
BioFINDER-2	All participants	ab4240	40	0.9	0.259669
BioFINDER-2	All participants	ab4240	40	0.95	0.110497
BioFINDER-2	All participants	ab4240	40	0.975	0.0828729
BioFINDER-2	All participants	ab4240	40	0.99	0.0718232
BioFINDER-2	All participants	ab4240	41	0.5	0.694444
BioFINDER-2	All participants	ab4240	41	0.6	0.494444
BioFINDER-2	All participants	ab4240	41	0.7	0.433333
BioFINDER-2	All participants	ab4240	41	0.8	0.355556
BioFINDER-2	All participants	ab4240	41	0.9	0.172222
BioFINDER-2	All participants	ab4240	41	0.95	0.144444
BioFINDER-2	All participants	ab4240	41	0.975	0.116667
BioFINDER-2	All participants	ab4240	41	0.99	0.0666667
BioFINDER-2	All participants	ab4240	42	0.5	0.723077
BioFINDER-2	All participants	ab4240	42	0.6	0.671795
BioFINDER-2	All participants	ab4240	42	0.7	0.512821
BioFINDER-2	All participants	ab4240	42	0.8	0.384615
BioFINDER-2	All participants	ab4240	42	0.9	0.220513
BioFINDER-2	All participants	ab4240	42	0.95	0.14359
BioFINDER-2	All participants	ab4240	42	0.975	0.112821
BioFINDER-2	All participants	ab4240	42	0.99	0.0974359
BioFINDER-2	All participants	ab4240	43	0.5	0.651042
BioFINDER-2	All participants	ab4240	43	0.6	0.578125
BioFINDER-2	All participants	ab4240	43	0.7	0.473958
BioFINDER-2	All participants	ab4240	43	0.8	0.390625
BioFINDER-2	All participants	ab4240	43	0.9	0.322917
BioFINDER-2	All participants	ab4240	43	0.95	0.234375
BioFINDER-2	All participants	ab4240	43	0.975	0.203125
BioFINDER-2	All participants	ab4240	43	0.99	0.192708
BioFINDER-2	All participants	ab4240	44	0.5	0.597884
BioFINDER-2	All participants	ab4240	44	0.6	0.497354
BioFINDER-2	All participants	ab4240	44	0.7	0.417989
BioFINDER-2	All participants	ab4240	44	0.8	0.343915
BioFINDER-2	All participants	ab4240	44	0.9	0.259259
BioFINDER-2	All participants	ab4240	44	0.95	0.21164
BioFINDER-2	All participants	ab4240	44	0.975	0.0952381
BioFINDER-2	All participants	ab4240	44	0.99	0.0687831
BioFINDER-2	All participants	ab4240	45	0.5	0.659686
BioFINDER-2	All participants	ab4240	45	0.6	0.560209
BioFINDER-2	All participants	ab4240	45	0.7	0.445026
BioFINDER-2	All participants	ab4240	45	0.8	0.282723
BioFINDER-2	All participants	ab4240	45	0.9	0.17801
BioFINDER-2	All participants	ab4240	45	0.95	0.115183
BioFINDER-2	All participants	ab4240	45	0.975	0.0575916
BioFINDER-2	All participants	ab4240	45	0.99	0.0052356
BioFINDER-2	All participants	ab4240	46	0.5	0.748571
BioFINDER-2	All participants	ab4240	46	0.6	0.674286
BioFINDER-2	All participants	ab4240	46	0.7	0.514286
BioFINDER-2	All participants	ab4240	46	0.8	0.417143
BioFINDER-2	All participants	ab4240	46	0.9	0.228571
BioFINDER-2	All participants	ab4240	46	0.95	0.171429
BioFINDER-2	All participants	ab4240	46	0.975	0.108571
BioFINDER-2	All participants	ab4240	46	0.99	0.0914286
BioFINDER-2	All participants	ab4240	47	0.5	0.666667
BioFINDER-2	All participants	ab4240	47	0.6	0.567708
BioFINDER-2	All participants	ab4240	47	0.7	0.421875
BioFINDER-2	All participants	ab4240	47	0.8	0.364583
BioFINDER-2	All participants	ab4240	47	0.9	0.177083
BioFINDER-2	All participants	ab4240	47	0.95	0.114583
BioFINDER-2	All participants	ab4240	47	0.975	0.0729167
BioFINDER-2	All participants	ab4240	47	0.99	0.00520833
BioFINDER-2	All participants	ab4240	48	0.5	0.702857
BioFINDER-2	All participants	ab4240	48	0.6	0.605714
BioFINDER-2	All participants	ab4240	48	0.7	0.508571
BioFINDER-2	All participants	ab4240	48	0.8	0.36
BioFINDER-2	All participants	ab4240	48	0.9	0.28
BioFINDER-2	All participants	ab4240	48	0.95	0.228571
BioFINDER-2	All participants	ab4240	48	0.975	0.2
BioFINDER-2	All participants	ab4240	48	0.99	0.194286
BioFINDER-2	All participants	ab4240	49	0.5	0.595855
BioFINDER-2	All participants	ab4240	49	0.6	0.528497
BioFINDER-2	All participants	ab4240	49	0.7	0.440415
BioFINDER-2	All participants	ab4240	49	0.8	0.357513
BioFINDER-2	All participants	ab4240	49	0.9	0.233161
BioFINDER-2	All participants	ab4240	49	0.95	0.181347
BioFINDER-2	All participants	ab4240	49	0.975	0.124352
BioFINDER-2	All participants	ab4240	49	0.99	0.0777202
BioFINDER-2	All participants	ab4240	50	0.5	0.623037
BioFINDER-2	All participants	ab4240	50	0.6	0.497382
BioFINDER-2	All participants	ab4240	50	0.7	0.413613
BioFINDER-2	All participants	ab4240	50	0.8	0.324607
BioFINDER-2	All participants	ab4240	50	0.9	0.235602
BioFINDER-2	All participants	ab4240	50	0.95	0.193717
BioFINDER-2	All participants	ab4240	50	0.975	0.151832
BioFINDER-2	All participants	ab4240	50	0.99	0.115183
BioFINDER-2	All participants	ab4240	51	0.5	0.635468
BioFINDER-2	All participants	ab4240	51	0.6	0.576355
BioFINDER-2	All participants	ab4240	51	0.7	0.453202
BioFINDER-2	All participants	ab4240	51	0.8	0.344828
BioFINDER-2	All participants	ab4240	51	0.9	0.187192
BioFINDER-2	All participants	ab4240	51	0.95	0.108374
BioFINDER-2	All participants	ab4240	51	0.975	0.0788177
BioFINDER-2	All participants	ab4240	51	0.99	0.0640394
BioFINDER-2	All participants	ab4240	52	0.5	0.630769
BioFINDER-2	All participants	ab4240	52	0.6	0.548718
BioFINDER-2	All participants	ab4240	52	0.7	0.430769
BioFINDER-2	All participants	ab4240	52	0.8	0.374359
BioFINDER-2	All participants	ab4240	52	0.9	0.25641
BioFINDER-2	All participants	ab4240	52	0.95	0.153846
BioFINDER-2	All participants	ab4240	52	0.975	0.0820513
BioFINDER-2	All participants	ab4240	52	0.99	0.0512821
BioFINDER-2	All participants	ab4240	53	0.5	0.629213
BioFINDER-2	All participants	ab4240	53	0.6	0.533708
BioFINDER-2	All participants	ab4240	53	0.7	0.410112
BioFINDER-2	All participants	ab4240	53	0.8	0.308989
BioFINDER-2	All participants	ab4240	53	0.9	0.179775
BioFINDER-2	All participants	ab4240	53	0.95	0.134831
BioFINDER-2	All participants	ab4240	53	0.975	0.0561798
BioFINDER-2	All participants	ab4240	53	0.99	0.00561798
BioFINDER-2	All participants	ab4240	54	0.5	0.637363
BioFINDER-2	All participants	ab4240	54	0.6	0.538462
BioFINDER-2	All participants	ab4240	54	0.7	0.456044
BioFINDER-2	All participants	ab4240	54	0.8	0.307692
BioFINDER-2	All participants	ab4240	54	0.9	0.186813
BioFINDER-2	All participants	ab4240	54	0.95	0.142857
BioFINDER-2	All participants	ab4240	54	0.975	0.0714286
BioFINDER-2	All participants	ab4240	54	0.99	0.0384615
BioFINDER-2	All participants	ab4240	55	0.5	0.618812
BioFINDER-2	All participants	ab4240	55	0.6	0.5
BioFINDER-2	All participants	ab4240	55	0.7	0.420792
BioFINDER-2	All participants	ab4240	55	0.8	0.321782
BioFINDER-2	All participants	ab4240	55	0.9	0.257426
BioFINDER-2	All participants	ab4240	55	0.95	0.188119
BioFINDER-2	All participants	ab4240	55	0.975	0.123762
BioFINDER-2	All participants	ab4240	55	0.99	0.108911
BioFINDER-2	All participants	ab4240	56	0.5	0.69802
BioFINDER-2	All participants	ab4240	56	0.6	0.60396
BioFINDER-2	All participants	ab4240	56	0.7	0.470297
BioFINDER-2	All participants	ab4240	56	0.8	0.386139
BioFINDER-2	All participants	ab4240	56	0.9	0.257426
BioFINDER-2	All participants	ab4240	56	0.95	0.153465
BioFINDER-2	All participants	ab4240	56	0.975	0.10396
BioFINDER-2	All participants	ab4240	56	0.99	0.00990099
BioFINDER-2	All participants	ab4240	57	0.5	0.63587
BioFINDER-2	All participants	ab4240	57	0.6	0.570652
BioFINDER-2	All participants	ab4240	57	0.7	0.451087
BioFINDER-2	All participants	ab4240	57	0.8	0.342391
BioFINDER-2	All participants	ab4240	57	0.9	0.195652
BioFINDER-2	All participants	ab4240	57	0.95	0.157609
BioFINDER-2	All participants	ab4240	57	0.975	0.0271739
BioFINDER-2	All participants	ab4240	57	0.99	0.0108696
BioFINDER-2	All participants	ab4240	58	0.5	0.6875
BioFINDER-2	All participants	ab4240	58	0.6	0.609375
BioFINDER-2	All participants	ab4240	58	0.7	0.53125
BioFINDER-2	All participants	ab4240	58	0.8	0.421875
BioFINDER-2	All participants	ab4240	58	0.9	0.244792
BioFINDER-2	All participants	ab4240	58	0.95	0.1875
BioFINDER-2	All participants	ab4240	58	0.975	0.151042
BioFINDER-2	All participants	ab4240	58	0.99	0.078125
BioFINDER-2	All participants	ab4240	59	0.5	0.63587
BioFINDER-2	All participants	ab4240	59	0.6	0.538043
BioFINDER-2	All participants	ab4240	59	0.7	0.461957
BioFINDER-2	All participants	ab4240	59	0.8	0.309783
BioFINDER-2	All participants	ab4240	59	0.9	0.195652
BioFINDER-2	All participants	ab4240	59	0.95	0.11413
BioFINDER-2	All participants	ab4240	59	0.975	0.0652174
BioFINDER-2	All participants	ab4240	59	0.99	0.0434783
BioFINDER-2	All participants	ab4240	60	0.5	0.606557
BioFINDER-2	All participants	ab4240	60	0.6	0.530055
BioFINDER-2	All participants	ab4240	60	0.7	0.448087
BioFINDER-2	All participants	ab4240	60	0.8	0.349727
BioFINDER-2	All participants	ab4240	60	0.9	0.191257
BioFINDER-2	All participants	ab4240	60	0.95	0.0983607
BioFINDER-2	All participants	ab4240	60	0.975	0.0218579
BioFINDER-2	All participants	ab4240	60	0.99	0.00546448
BioFINDER-2	All participants	ab4240	61	0.5	0.629032
BioFINDER-2	All participants	ab4240	61	0.6	0.526882
BioFINDER-2	All participants	ab4240	61	0.7	0.430108
BioFINDER-2	All participants	ab4240	61	0.8	0.354839
BioFINDER-2	All participants	ab4240	61	0.9	0.209677
BioFINDER-2	All participants	ab4240	61	0.95	0.16129
BioFINDER-2	All participants	ab4240	61	0.975	0.102151
BioFINDER-2	All participants	ab4240	61	0.99	0.0860215
BioFINDER-2	All participants	ab4240	62	0.5	0.628272
BioFINDER-2	All participants	ab4240	62	0.6	0.52356
BioFINDER-2	All participants	ab4240	62	0.7	0.408377
BioFINDER-2	All participants	ab4240	62	0.8	0.298429
BioFINDER-2	All participants	ab4240	62	0.9	0.204188
BioFINDER-2	All participants	ab4240	62	0.95	0.104712
BioFINDER-2	All participants	ab4240	62	0.975	0.0837696
BioFINDER-2	All participants	ab4240	62	0.99	0.052356
BioFINDER-2	All participants	ab4240	63	0.5	0.664948
BioFINDER-2	All participants	ab4240	63	0.6	0.57732
BioFINDER-2	All participants	ab4240	63	0.7	0.469072
BioFINDER-2	All participants	ab4240	63	0.8	0.360825
BioFINDER-2	All participants	ab4240	63	0.9	0.185567
BioFINDER-2	All participants	ab4240	63	0.95	0.118557
BioFINDER-2	All participants	ab4240	63	0.975	0.0773196
BioFINDER-2	All participants	ab4240	63	0.99	0.0515464
BioFINDER-2	All participants	ab4240	64	0.5	0.650273
BioFINDER-2	All participants	ab4240	64	0.6	0.568306
BioFINDER-2	All participants	ab4240	64	0.7	0.502732
BioFINDER-2	All participants	ab4240	64	0.8	0.442623
BioFINDER-2	All participants	ab4240	64	0.9	0.262295
BioFINDER-2	All participants	ab4240	64	0.95	0.180328
BioFINDER-2	All participants	ab4240	64	0.975	0.0655738
BioFINDER-2	All participants	ab4240	64	0.99	0.0382514
BioFINDER-2	All participants	ab4240	65	0.5	0.666667
BioFINDER-2	All participants	ab4240	65	0.6	0.544974
BioFINDER-2	All participants	ab4240	65	0.7	0.439153
BioFINDER-2	All participants	ab4240	65	0.8	0.343915
BioFINDER-2	All participants	ab4240	65	0.9	0.259259
BioFINDER-2	All participants	ab4240	65	0.95	0.179894
BioFINDER-2	All participants	ab4240	65	0.975	0.111111
BioFINDER-2	All participants	ab4240	65	0.99	0.111111
BioFINDER-2	All participants	ab4240	66	0.5	0.668478
BioFINDER-2	All participants	ab4240	66	0.6	0.559783
BioFINDER-2	All participants	ab4240	66	0.7	0.467391
BioFINDER-2	All participants	ab4240	66	0.8	0.369565
BioFINDER-2	All participants	ab4240	66	0.9	0.26087
BioFINDER-2	All participants	ab4240	66	0.95	0.184783
BioFINDER-2	All participants	ab4240	66	0.975	0.13587
BioFINDER-2	All participants	ab4240	66	0.99	0.108696
BioFINDER-2	All participants	ab4240	67	0.5	0.623711
BioFINDER-2	All participants	ab4240	67	0.6	0.510309
BioFINDER-2	All participants	ab4240	67	0.7	0.443299
BioFINDER-2	All participants	ab4240	67	0.8	0.335052
BioFINDER-2	All participants	ab4240	67	0.9	0.252577
BioFINDER-2	All participants	ab4240	67	0.95	0.180412
BioFINDER-2	All participants	ab4240	67	0.975	0.139175
BioFINDER-2	All participants	ab4240	67	0.99	0.103093
BioFINDER-2	All participants	ab4240	68	0.5	0.693548
BioFINDER-2	All participants	ab4240	68	0.6	0.607527
BioFINDER-2	All participants	ab4240	68	0.7	0.510753
BioFINDER-2	All participants	ab4240	68	0.8	0.419355
BioFINDER-2	All participants	ab4240	68	0.9	0.215054
BioFINDER-2	All participants	ab4240	68	0.95	0.166667
BioFINDER-2	All participants	ab4240	68	0.975	0.123656
BioFINDER-2	All participants	ab4240	68	0.99	0.0913978
BioFINDER-2	All participants	ab4240	69	0.5	0.647727
BioFINDER-2	All participants	ab4240	69	0.6	0.522727
BioFINDER-2	All participants	ab4240	69	0.7	0.448864
BioFINDER-2	All participants	ab4240	69	0.8	0.357955
BioFINDER-2	All participants	ab4240	69	0.9	0.255682
BioFINDER-2	All participants	ab4240	69	0.95	0.102273
BioFINDER-2	All participants	ab4240	69	0.975	0.0625
BioFINDER-2	All participants	ab4240	69	0.99	0.0625
BioFINDER-2	All participants	ab4240	70	0.5	0.629032
BioFINDER-2	All participants	ab4240	70	0.6	0.548387
BioFINDER-2	All participants	ab4240	70	0.7	0.430108
BioFINDER-2	All participants	ab4240	70	0.8	0.365591
BioFINDER-2	All participants	ab4240	70	0.9	0.22043
BioFINDER-2	All participants	ab4240	70	0.95	0.129032
BioFINDER-2	All participants	ab4240	70	0.975	0.0967742
BioFINDER-2	All participants	ab4240	70	0.99	0.0698925
BioFINDER-2	All participants	ab4240	71	0.5	0.670051
BioFINDER-2	All participants	ab4240	71	0.6	0.563452
BioFINDER-2	All participants	ab4240	71	0.7	0.492386
BioFINDER-2	All participants	ab4240	71	0.8	0.380711
BioFINDER-2	All participants	ab4240	71	0.9	0.279188
BioFINDER-2	All participants	ab4240	71	0.95	0.228426
BioFINDER-2	All participants	ab4240	71	0.975	0.0862944
BioFINDER-2	All participants	ab4240	71	0.99	0.0456853
BioFINDER-2	All participants	ab4240	72	0.5	0.624365
BioFINDER-2	All participants	ab4240	72	0.6	0.563452
BioFINDER-2	All participants	ab4240	72	0.7	0.456853
BioFINDER-2	All participants	ab4240	72	0.8	0.370558
BioFINDER-2	All participants	ab4240	72	0.9	0.28934
BioFINDER-2	All participants	ab4240	72	0.95	0.182741
BioFINDER-2	All participants	ab4240	72	0.975	0.0761421
BioFINDER-2	All participants	ab4240	72	0.99	0.071066
BioFINDER-2	All participants	ab4240	73	0.5	0.649485
BioFINDER-2	All participants	ab4240	73	0.6	0.57732
BioFINDER-2	All participants	ab4240	73	0.7	0.469072
BioFINDER-2	All participants	ab4240	73	0.8	0.365979
BioFINDER-2	All participants	ab4240	73	0.9	0.231959
BioFINDER-2	All participants	ab4240	73	0.95	0.134021
BioFINDER-2	All participants	ab4240	73	0.975	0.0824742
BioFINDER-2	All participants	ab4240	73	0.99	0.00515464
BioFINDER-2	All participants	ab4240	74	0.5	0.659341
BioFINDER-2	All participants	ab4240	74	0.6	0.527473
BioFINDER-2	All participants	ab4240	74	0.7	0.43956
BioFINDER-2	All participants	ab4240	74	0.8	0.32967
BioFINDER-2	All participants	ab4240	74	0.9	0.230769
BioFINDER-2	All participants	ab4240	74	0.95	0.159341
BioFINDER-2	All participants	ab4240	74	0.975	0.0879121
BioFINDER-2	All participants	ab4240	74	0.99	0.00549451
BioFINDER-2	All participants	ab4240	75	0.5	0.640449
BioFINDER-2	All participants	ab4240	75	0.6	0.58427
BioFINDER-2	All participants	ab4240	75	0.7	0.44382
BioFINDER-2	All participants	ab4240	75	0.8	0.325843
BioFINDER-2	All participants	ab4240	75	0.9	0.264045
BioFINDER-2	All participants	ab4240	75	0.95	0.134831
BioFINDER-2	All participants	ab4240	75	0.975	0.0674157
BioFINDER-2	All participants	ab4240	75	0.99	0.00561798
BioFINDER-2	All participants	ab4240	76	0.5	0.655738
BioFINDER-2	All participants	ab4240	76	0.6	0.551913
BioFINDER-2	All participants	ab4240	76	0.7	0.47541
BioFINDER-2	All participants	ab4240	76	0.8	0.31694
BioFINDER-2	All participants	ab4240	76	0.9	0.240437
BioFINDER-2	All participants	ab4240	76	0.95	0.153005
BioFINDER-2	All participants	ab4240	76	0.975	0.0218579
BioFINDER-2	All participants	ab4240	76	0.99	0.00546448
BioFINDER-2	All participants	ab4240	77	0.5	0.633166
BioFINDER-2	All participants	ab4240	77	0.6	0.532663
BioFINDER-2	All participants	ab4240	77	0.7	0.407035
BioFINDER-2	All participants	ab4240	77	0.8	0.316583
BioFINDER-2	All participants	ab4240	77	0.9	0.165829
BioFINDER-2	All participants	ab4240	77	0.95	0.125628
BioFINDER-2	All participants	ab4240	77	0.975	0.110553
BioFINDER-2	All participants	ab4240	77	0.99	0.0100503
BioFINDER-2	All participants	ab4240	78	0.5	0.653266
BioFINDER-2	All participants	ab4240	78	0.6	0.552764
BioFINDER-2	All participants	ab4240	78	0.7	0.462312
BioFINDER-2	All participants	ab4240	78	0.8	0.417085
BioFINDER-2	All participants	ab4240	78	0.9	0.276382
BioFINDER-2	All participants	ab4240	78	0.95	0.130653
BioFINDER-2	All participants	ab4240	78	0.975	0.0854271
BioFINDER-2	All participants	ab4240	78	0.99	0.0603015
BioFINDER-2	All participants	ab4240	79	0.5	0.655
BioFINDER-2	All participants	ab4240	79	0.6	0.56
BioFINDER-2	All participants	ab4240	79	0.7	0.465
BioFINDER-2	All participants	ab4240	79	0.8	0.34
BioFINDER-2	All participants	ab4240	79	0.9	0.25
BioFINDER-2	All participants	ab4240	79	0.95	0.15
BioFINDER-2	All participants	ab4240	79	0.975	0.11
BioFINDER-2	All participants	ab4240	79	0.99	0.005
BioFINDER-2	All participants	ab4240	80	0.5	0.623711
BioFINDER-2	All participants	ab4240	80	0.6	0.556701
BioFINDER-2	All participants	ab4240	80	0.7	0.453608
BioFINDER-2	All participants	ab4240	80	0.8	0.350515
BioFINDER-2	All participants	ab4240	80	0.9	0.252577
BioFINDER-2	All participants	ab4240	80	0.95	0.134021
BioFINDER-2	All participants	ab4240	80	0.975	0.0721649
BioFINDER-2	All participants	ab4240	80	0.99	0.0309278
BioFINDER-2	All participants	ab4240	81	0.5	0.695652
BioFINDER-2	All participants	ab4240	81	0.6	0.625
BioFINDER-2	All participants	ab4240	81	0.7	0.532609
BioFINDER-2	All participants	ab4240	81	0.8	0.429348
BioFINDER-2	All participants	ab4240	81	0.9	0.282609
BioFINDER-2	All participants	ab4240	81	0.95	0.168478
BioFINDER-2	All participants	ab4240	81	0.975	0.103261
BioFINDER-2	All participants	ab4240	81	0.99	0.0597826
BioFINDER-2	All participants	ab4240	82	0.5	0.693548
BioFINDER-2	All participants	ab4240	82	0.6	0.564516
BioFINDER-2	All participants	ab4240	82	0.7	0.446237
BioFINDER-2	All participants	ab4240	82	0.8	0.322581
BioFINDER-2	All participants	ab4240	82	0.9	0.236559
BioFINDER-2	All participants	ab4240	82	0.95	0.11828
BioFINDER-2	All participants	ab4240	82	0.975	0.0698925
BioFINDER-2	All participants	ab4240	82	0.99	0.0537634
BioFINDER-2	All participants	ab4240	83	0.5	0.661017
BioFINDER-2	All participants	ab4240	83	0.6	0.519774
BioFINDER-2	All participants	ab4240	83	0.7	0.435028
BioFINDER-2	All participants	ab4240	83	0.8	0.344633
BioFINDER-2	All participants	ab4240	83	0.9	0.237288
BioFINDER-2	All participants	ab4240	83	0.95	0.169492
BioFINDER-2	All participants	ab4240	83	0.975	0.0903955
BioFINDER-2	All participants	ab4240	83	0.99	0.0847458
BioFINDER-2	All participants	ab4240	84	0.5	0.668367
BioFINDER-2	All participants	ab4240	84	0.6	0.566327
BioFINDER-2	All participants	ab4240	84	0.7	0.47449
BioFINDER-2	All participants	ab4240	84	0.8	0.372449
BioFINDER-2	All participants	ab4240	84	0.9	0.25
BioFINDER-2	All participants	ab4240	84	0.95	0.127551
BioFINDER-2	All participants	ab4240	84	0.975	0.0561224
BioFINDER-2	All participants	ab4240	84	0.99	0.00510204
BioFINDER-2	All participants	ab4240	85	0.5	0.631313
BioFINDER-2	All participants	ab4240	85	0.6	0.570707
BioFINDER-2	All participants	ab4240	85	0.7	0.444444
BioFINDER-2	All participants	ab4240	85	0.8	0.363636
BioFINDER-2	All participants	ab4240	85	0.9	0.19697
BioFINDER-2	All participants	ab4240	85	0.95	0.111111
BioFINDER-2	All participants	ab4240	85	0.975	0.040404
BioFINDER-2	All participants	ab4240	85	0.99	0.00505051
BioFINDER-2	All participants	ab4240	86	0.5	0.614213
BioFINDER-2	All participants	ab4240	86	0.6	0.538071
BioFINDER-2	All participants	ab4240	86	0.7	0.401015
BioFINDER-2	All participants	ab4240	86	0.8	0.324873
BioFINDER-2	All participants	ab4240	86	0.9	0.228426
BioFINDER-2	All participants	ab4240	86	0.95	0.203046
BioFINDER-2	All participants	ab4240	86	0.975	0.187817
BioFINDER-2	All participants	ab4240	86	0.99	0.172589
BioFINDER-2	All participants	ab4240	87	0.5	0.666667
BioFINDER-2	All participants	ab4240	87	0.6	0.588542
BioFINDER-2	All participants	ab4240	87	0.7	0.484375
BioFINDER-2	All participants	ab4240	87	0.8	0.390625
BioFINDER-2	All participants	ab4240	87	0.9	0.244792
BioFINDER-2	All participants	ab4240	87	0.95	0.125
BioFINDER-2	All participants	ab4240	87	0.975	0.09375
BioFINDER-2	All participants	ab4240	87	0.99	0.046875
BioFINDER-2	All participants	ab4240	88	0.5	0.624339
BioFINDER-2	All participants	ab4240	88	0.6	0.555556
BioFINDER-2	All participants	ab4240	88	0.7	0.47619
BioFINDER-2	All participants	ab4240	88	0.8	0.365079
BioFINDER-2	All participants	ab4240	88	0.9	0.269841
BioFINDER-2	All participants	ab4240	88	0.95	0.169312
BioFINDER-2	All participants	ab4240	88	0.975	0.0846561
BioFINDER-2	All participants	ab4240	88	0.99	0.015873
BioFINDER-2	All participants	ab4240	89	0.5	0.634286
BioFINDER-2	All participants	ab4240	89	0.6	0.542857
BioFINDER-2	All participants	ab4240	89	0.7	0.417143
BioFINDER-2	All participants	ab4240	89	0.8	0.314286
BioFINDER-2	All participants	ab4240	89	0.9	0.251429
BioFINDER-2	All participants	ab4240	89	0.95	0.108571
BioFINDER-2	All participants	ab4240	89	0.975	0.0228571
BioFINDER-2	All participants	ab4240	89	0.99	0.0114286
BioFINDER-2	All participants	ab4240	90	0.5	0.663265
BioFINDER-2	All participants	ab4240	90	0.6	0.561224
BioFINDER-2	All participants	ab4240	90	0.7	0.459184
BioFINDER-2	All participants	ab4240	90	0.8	0.382653
BioFINDER-2	All participants	ab4240	90	0.9	0.30102
BioFINDER-2	All participants	ab4240	90	0.95	0.209184
BioFINDER-2	All participants	ab4240	90	0.975	0.0969388
BioFINDER-2	All participants	ab4240	90	0.99	0.0612245
BioFINDER-2	All participants	ab4240	91	0.5	0.717949
BioFINDER-2	All participants	ab4240	91	0.6	0.605128
BioFINDER-2	All participants	ab4240	91	0.7	0.502564
BioFINDER-2	All participants	ab4240	91	0.8	0.379487
BioFINDER-2	All participants	ab4240	91	0.9	0.287179
BioFINDER-2	All participants	ab4240	91	0.95	0.230769
BioFINDER-2	All participants	ab4240	91	0.975	0.169231
BioFINDER-2	All participants	ab4240	91	0.99	0.102564
BioFINDER-2	All participants	ab4240	92	0.5	0.61809
BioFINDER-2	All participants	ab4240	92	0.6	0.532663
BioFINDER-2	All participants	ab4240	92	0.7	0.457286
BioFINDER-2	All participants	ab4240	92	0.8	0.306533
BioFINDER-2	All participants	ab4240	92	0.9	0.18593
BioFINDER-2	All participants	ab4240	92	0.95	0.125628
BioFINDER-2	All participants	ab4240	92	0.975	0.0452261
BioFINDER-2	All participants	ab4240	92	0.99	0.0301508
BioFINDER-2	All participants	ab4240	93	0.5	0.615385
BioFINDER-2	All participants	ab4240	93	0.6	0.487179
BioFINDER-2	All participants	ab4240	93	0.7	0.4
BioFINDER-2	All participants	ab4240	93	0.8	0.328205
BioFINDER-2	All participants	ab4240	93	0.9	0.174359
BioFINDER-2	All participants	ab4240	93	0.95	0.133333
BioFINDER-2	All participants	ab4240	93	0.975	0.123077
BioFINDER-2	All participants	ab4240	93	0.99	0.00512821
BioFINDER-2	All participants	ab4240	94	0.5	0.663212
BioFINDER-2	All participants	ab4240	94	0.6	0.528497
BioFINDER-2	All participants	ab4240	94	0.7	0.435233
BioFINDER-2	All participants	ab4240	94	0.8	0.341969
BioFINDER-2	All participants	ab4240	94	0.9	0.233161
BioFINDER-2	All participants	ab4240	94	0.95	0.119171
BioFINDER-2	All participants	ab4240	94	0.975	0.0621762
BioFINDER-2	All participants	ab4240	94	0.99	0.0103627
BioFINDER-2	All participants	ab4240	95	0.5	0.658031
BioFINDER-2	All participants	ab4240	95	0.6	0.544041
BioFINDER-2	All participants	ab4240	95	0.7	0.414508
BioFINDER-2	All participants	ab4240	95	0.8	0.34715
BioFINDER-2	All participants	ab4240	95	0.9	0.196891
BioFINDER-2	All participants	ab4240	95	0.95	0.15544
BioFINDER-2	All participants	ab4240	95	0.975	0.0518135
BioFINDER-2	All participants	ab4240	95	0.99	0.0518135
BioFINDER-2	All participants	ab4240	96	0.5	0.664921
BioFINDER-2	All participants	ab4240	96	0.6	0.52356
BioFINDER-2	All participants	ab4240	96	0.7	0.397906
BioFINDER-2	All participants	ab4240	96	0.8	0.340314
BioFINDER-2	All participants	ab4240	96	0.9	0.209424
BioFINDER-2	All participants	ab4240	96	0.95	0.151832
BioFINDER-2	All participants	ab4240	96	0.975	0.0418848
BioFINDER-2	All participants	ab4240	96	0.99	0.0052356
BioFINDER-2	All participants	ab4240	97	0.5	0.673575
BioFINDER-2	All participants	ab4240	97	0.6	0.585492
BioFINDER-2	All participants	ab4240	97	0.7	0.440415
BioFINDER-2	All participants	ab4240	97	0.8	0.321244
BioFINDER-2	All participants	ab4240	97	0.9	0.181347
BioFINDER-2	All participants	ab4240	97	0.95	0.134715
BioFINDER-2	All participants	ab4240	97	0.975	0.0984456
BioFINDER-2	All participants	ab4240	97	0.99	0.0103627
BioFINDER-2	All participants	ab4240	98	0.5	0.657459
BioFINDER-2	All participants	ab4240	98	0.6	0.530387
BioFINDER-2	All participants	ab4240	98	0.7	0.41989
BioFINDER-2	All participants	ab4240	98	0.8	0.320442
BioFINDER-2	All participants	ab4240	98	0.9	0.21547
BioFINDER-2	All participants	ab4240	98	0.95	0.149171
BioFINDER-2	All participants	ab4240	98	0.975	0.0773481
BioFINDER-2	All participants	ab4240	98	0.99	0.0718232
BioFINDER-2	All participants	ab4240	99	0.5	0.62963
BioFINDER-2	All participants	ab4240	99	0.6	0.52381
BioFINDER-2	All participants	ab4240	99	0.7	0.444444
BioFINDER-2	All participants	ab4240	99	0.8	0.349206
BioFINDER-2	All participants	ab4240	99	0.9	0.232804
BioFINDER-2	All participants	ab4240	99	0.95	0.116402
BioFINDER-2	All participants	ab4240	99	0.975	0.0740741
BioFINDER-2	All participants	ab4240	99	0.99	0.010582
BioFINDER-2	All participants	ab4240	100	0.5	0.627119
BioFINDER-2	All participants	ab4240	100	0.6	0.564972
BioFINDER-2	All participants	ab4240	100	0.7	0.429379
BioFINDER-2	All participants	ab4240	100	0.8	0.322034
BioFINDER-2	All participants	ab4240	100	0.9	0.19209
BioFINDER-2	All participants	ab4240	100	0.95	0.101695
BioFINDER-2	All participants	ab4240	100	0.975	0.0282486
BioFINDER-2	All participants	ab4240	100	0.99	0.00564972
BioFINDER-2	All participants	pTau181	1	0.5	0.730061
BioFINDER-2	All participants	pTau181	1	0.6	0.668712
BioFINDER-2	All participants	pTau181	1	0.7	0.564417
BioFINDER-2	All participants	pTau181	1	0.8	0.478528
BioFINDER-2	All participants	pTau181	1	0.9	0.300613
BioFINDER-2	All participants	pTau181	1	0.95	0.190184
BioFINDER-2	All participants	pTau181	1	0.975	0.116564
BioFINDER-2	All participants	pTau181	1	0.99	0.116564
BioFINDER-2	All participants	pTau181	2	0.5	0.687117
BioFINDER-2	All participants	pTau181	2	0.6	0.625767
BioFINDER-2	All participants	pTau181	2	0.7	0.527607
BioFINDER-2	All participants	pTau181	2	0.8	0.466258
BioFINDER-2	All participants	pTau181	2	0.9	0.288344
BioFINDER-2	All participants	pTau181	2	0.95	0.165644
BioFINDER-2	All participants	pTau181	2	0.975	0.147239
BioFINDER-2	All participants	pTau181	2	0.99	0.141104
BioFINDER-2	All participants	pTau181	3	0.5	0.652174
BioFINDER-2	All participants	pTau181	3	0.6	0.57764
BioFINDER-2	All participants	pTau181	3	0.7	0.484472
BioFINDER-2	All participants	pTau181	3	0.8	0.347826
BioFINDER-2	All participants	pTau181	3	0.9	0.204969
BioFINDER-2	All participants	pTau181	3	0.95	0.10559
BioFINDER-2	All participants	pTau181	3	0.975	0.0372671
BioFINDER-2	All participants	pTau181	3	0.99	0.0372671
BioFINDER-2	All participants	pTau181	4	0.5	0.690476
BioFINDER-2	All participants	pTau181	4	0.6	0.630952
BioFINDER-2	All participants	pTau181	4	0.7	0.52381
BioFINDER-2	All participants	pTau181	4	0.8	0.39881
BioFINDER-2	All participants	pTau181	4	0.9	0.279762
BioFINDER-2	All participants	pTau181	4	0.95	0.166667
BioFINDER-2	All participants	pTau181	4	0.975	0.0892857
BioFINDER-2	All participants	pTau181	4	0.99	0.0535714
BioFINDER-2	All participants	pTau181	5	0.5	0.68
BioFINDER-2	All participants	pTau181	5	0.6	0.613333
BioFINDER-2	All participants	pTau181	5	0.7	0.533333
BioFINDER-2	All participants	pTau181	5	0.8	0.453333
BioFINDER-2	All participants	pTau181	5	0.9	0.373333
BioFINDER-2	All participants	pTau181	5	0.95	0.22
BioFINDER-2	All participants	pTau181	5	0.975	0.193333
BioFINDER-2	All participants	pTau181	5	0.99	0.186667
BioFINDER-2	All participants	pTau181	6	0.5	0.697531
BioFINDER-2	All participants	pTau181	6	0.6	0.62963
BioFINDER-2	All participants	pTau181	6	0.7	0.54321
BioFINDER-2	All participants	pTau181	6	0.8	0.450617
BioFINDER-2	All participants	pTau181	6	0.9	0.308642
BioFINDER-2	All participants	pTau181	6	0.95	0.222222
BioFINDER-2	All participants	pTau181	6	0.975	0.117284
BioFINDER-2	All participants	pTau181	6	0.99	0.0864198
BioFINDER-2	All participants	pTau181	7	0.5	0.683333
BioFINDER-2	All participants	pTau181	7	0.6	0.605556
BioFINDER-2	All participants	pTau181	7	0.7	0.505556
BioFINDER-2	All participants	pTau181	7	0.8	0.433333
BioFINDER-2	All participants	pTau181	7	0.9	0.338889
BioFINDER-2	All participants	pTau181	7	0.95	0.233333
BioFINDER-2	All participants	pTau181	7	0.975	0.1
BioFINDER-2	All participants	pTau181	7	0.99	0.1
BioFINDER-2	All participants	pTau181	8	0.5	0.777778
BioFINDER-2	All participants	pTau181	8	0.6	0.732026
BioFINDER-2	All participants	pTau181	8	0.7	0.647059
BioFINDER-2	All participants	pTau181	8	0.8	0.562092
BioFINDER-2	All participants	pTau181	8	0.9	0.444444
BioFINDER-2	All participants	pTau181	8	0.95	0.346405
BioFINDER-2	All participants	pTau181	8	0.975	0.313725
BioFINDER-2	All participants	pTau181	8	0.99	0.30719
BioFINDER-2	All participants	pTau181	9	0.5	0.660494
BioFINDER-2	All participants	pTau181	9	0.6	0.598765
BioFINDER-2	All participants	pTau181	9	0.7	0.512346
BioFINDER-2	All participants	pTau181	9	0.8	0.425926
BioFINDER-2	All participants	pTau181	9	0.9	0.302469
BioFINDER-2	All participants	pTau181	9	0.95	0.234568
BioFINDER-2	All participants	pTau181	9	0.975	0.111111
BioFINDER-2	All participants	pTau181	9	0.99	0.0987654
BioFINDER-2	All participants	pTau181	10	0.5	0.68323
BioFINDER-2	All participants	pTau181	10	0.6	0.596273
BioFINDER-2	All participants	pTau181	10	0.7	0.509317
BioFINDER-2	All participants	pTau181	10	0.8	0.403727
BioFINDER-2	All participants	pTau181	10	0.9	0.21118
BioFINDER-2	All participants	pTau181	10	0.95	0.149068
BioFINDER-2	All participants	pTau181	10	0.975	0.0931677
BioFINDER-2	All participants	pTau181	10	0.99	0.0869565
BioFINDER-2	All participants	pTau181	11	0.5	0.678363
BioFINDER-2	All participants	pTau181	11	0.6	0.602339
BioFINDER-2	All participants	pTau181	11	0.7	0.555556
BioFINDER-2	All participants	pTau181	11	0.8	0.450292
BioFINDER-2	All participants	pTau181	11	0.9	0.304094
BioFINDER-2	All participants	pTau181	11	0.95	0.216374
BioFINDER-2	All participants	pTau181	11	0.975	0.146199
BioFINDER-2	All participants	pTau181	11	0.99	0.128655
BioFINDER-2	All participants	pTau181	12	0.5	0.694268
BioFINDER-2	All participants	pTau181	12	0.6	0.636943
BioFINDER-2	All participants	pTau181	12	0.7	0.515924
BioFINDER-2	All participants	pTau181	12	0.8	0.433121
BioFINDER-2	All participants	pTau181	12	0.9	0.267516
BioFINDER-2	All participants	pTau181	12	0.95	0.184713
BioFINDER-2	All participants	pTau181	12	0.975	0.121019
BioFINDER-2	All participants	pTau181	12	0.99	0.0700637
BioFINDER-2	All participants	pTau181	13	0.5	0.684211
BioFINDER-2	All participants	pTau181	13	0.6	0.631579
BioFINDER-2	All participants	pTau181	13	0.7	0.546053
BioFINDER-2	All participants	pTau181	13	0.8	0.434211
BioFINDER-2	All participants	pTau181	13	0.9	0.289474
BioFINDER-2	All participants	pTau181	13	0.95	0.138158
BioFINDER-2	All participants	pTau181	13	0.975	0.0855263
BioFINDER-2	All participants	pTau181	13	0.99	0.0855263
BioFINDER-2	All participants	pTau181	14	0.5	0.736486
BioFINDER-2	All participants	pTau181	14	0.6	0.635135
BioFINDER-2	All participants	pTau181	14	0.7	0.527027
BioFINDER-2	All participants	pTau181	14	0.8	0.459459
BioFINDER-2	All participants	pTau181	14	0.9	0.283784
BioFINDER-2	All participants	pTau181	14	0.95	0.222973
BioFINDER-2	All participants	pTau181	14	0.975	0.108108
BioFINDER-2	All participants	pTau181	14	0.99	0.101351
BioFINDER-2	All participants	pTau181	15	0.5	0.701149
BioFINDER-2	All participants	pTau181	15	0.6	0.632184
BioFINDER-2	All participants	pTau181	15	0.7	0.568966
BioFINDER-2	All participants	pTau181	15	0.8	0.5
BioFINDER-2	All participants	pTau181	15	0.9	0.356322
BioFINDER-2	All participants	pTau181	15	0.95	0.218391
BioFINDER-2	All participants	pTau181	15	0.975	0.143678
BioFINDER-2	All participants	pTau181	15	0.99	0.109195
BioFINDER-2	All participants	pTau181	16	0.5	0.705128
BioFINDER-2	All participants	pTau181	16	0.6	0.647436
BioFINDER-2	All participants	pTau181	16	0.7	0.564103
BioFINDER-2	All participants	pTau181	16	0.8	0.423077
BioFINDER-2	All participants	pTau181	16	0.9	0.269231
BioFINDER-2	All participants	pTau181	16	0.95	0.217949
BioFINDER-2	All participants	pTau181	16	0.975	0.134615
BioFINDER-2	All participants	pTau181	16	0.99	0.128205
BioFINDER-2	All participants	pTau181	17	0.5	0.692308
BioFINDER-2	All participants	pTau181	17	0.6	0.633136
BioFINDER-2	All participants	pTau181	17	0.7	0.52071
BioFINDER-2	All participants	pTau181	17	0.8	0.426036
BioFINDER-2	All participants	pTau181	17	0.9	0.301775
BioFINDER-2	All participants	pTau181	17	0.95	0.189349
BioFINDER-2	All participants	pTau181	17	0.975	0.159763
BioFINDER-2	All participants	pTau181	17	0.99	0.159763
BioFINDER-2	All participants	pTau181	18	0.5	0.699387
BioFINDER-2	All participants	pTau181	18	0.6	0.619632
BioFINDER-2	All participants	pTau181	18	0.7	0.552147
BioFINDER-2	All participants	pTau181	18	0.8	0.435583
BioFINDER-2	All participants	pTau181	18	0.9	0.343558
BioFINDER-2	All participants	pTau181	18	0.95	0.257669
BioFINDER-2	All participants	pTau181	18	0.975	0.147239
BioFINDER-2	All participants	pTau181	18	0.99	0.0981595
BioFINDER-2	All participants	pTau181	19	0.5	0.709877
BioFINDER-2	All participants	pTau181	19	0.6	0.666667
BioFINDER-2	All participants	pTau181	19	0.7	0.574074
BioFINDER-2	All participants	pTau181	19	0.8	0.493827
BioFINDER-2	All participants	pTau181	19	0.9	0.37037
BioFINDER-2	All participants	pTau181	19	0.95	0.296296
BioFINDER-2	All participants	pTau181	19	0.975	0.203704
BioFINDER-2	All participants	pTau181	19	0.99	0.203704
BioFINDER-2	All participants	pTau181	20	0.5	0.74375
BioFINDER-2	All participants	pTau181	20	0.6	0.68125
BioFINDER-2	All participants	pTau181	20	0.7	0.5875
BioFINDER-2	All participants	pTau181	20	0.8	0.4375
BioFINDER-2	All participants	pTau181	20	0.9	0.2625
BioFINDER-2	All participants	pTau181	20	0.95	0.15625
BioFINDER-2	All participants	pTau181	20	0.975	0.14375
BioFINDER-2	All participants	pTau181	20	0.99	0.14375
BioFINDER-2	All participants	pTau181	21	0.5	0.716049
BioFINDER-2	All participants	pTau181	21	0.6	0.648148
BioFINDER-2	All participants	pTau181	21	0.7	0.537037
BioFINDER-2	All participants	pTau181	21	0.8	0.438272
BioFINDER-2	All participants	pTau181	21	0.9	0.265432
BioFINDER-2	All participants	pTau181	21	0.95	0.17284
BioFINDER-2	All participants	pTau181	21	0.975	0.123457
BioFINDER-2	All participants	pTau181	21	0.99	0.123457
BioFINDER-2	All participants	pTau181	22	0.5	0.66879
BioFINDER-2	All participants	pTau181	22	0.6	0.611465
BioFINDER-2	All participants	pTau181	22	0.7	0.535032
BioFINDER-2	All participants	pTau181	22	0.8	0.43949
BioFINDER-2	All participants	pTau181	22	0.9	0.292994
BioFINDER-2	All participants	pTau181	22	0.95	0.242038
BioFINDER-2	All participants	pTau181	22	0.975	0.101911
BioFINDER-2	All participants	pTau181	22	0.99	0.0828025
BioFINDER-2	All participants	pTau181	23	0.5	0.709877
BioFINDER-2	All participants	pTau181	23	0.6	0.592593
BioFINDER-2	All participants	pTau181	23	0.7	0.5
BioFINDER-2	All participants	pTau181	23	0.8	0.419753
BioFINDER-2	All participants	pTau181	23	0.9	0.283951
BioFINDER-2	All participants	pTau181	23	0.95	0.216049
BioFINDER-2	All participants	pTau181	23	0.975	0.0864198
BioFINDER-2	All participants	pTau181	23	0.99	0.0802469
BioFINDER-2	All participants	pTau181	24	0.5	0.711656
BioFINDER-2	All participants	pTau181	24	0.6	0.601227
BioFINDER-2	All participants	pTau181	24	0.7	0.533742
BioFINDER-2	All participants	pTau181	24	0.8	0.466258
BioFINDER-2	All participants	pTau181	24	0.9	0.331288
BioFINDER-2	All participants	pTau181	24	0.95	0.239264
BioFINDER-2	All participants	pTau181	24	0.975	0.110429
BioFINDER-2	All participants	pTau181	24	0.99	0.0736196
BioFINDER-2	All participants	pTau181	25	0.5	0.731544
BioFINDER-2	All participants	pTau181	25	0.6	0.651007
BioFINDER-2	All participants	pTau181	25	0.7	0.57047
BioFINDER-2	All participants	pTau181	25	0.8	0.483221
BioFINDER-2	All participants	pTau181	25	0.9	0.33557
BioFINDER-2	All participants	pTau181	25	0.95	0.241611
BioFINDER-2	All participants	pTau181	25	0.975	0.120805
BioFINDER-2	All participants	pTau181	25	0.99	0.0939597
BioFINDER-2	All participants	pTau181	26	0.5	0.700637
BioFINDER-2	All participants	pTau181	26	0.6	0.643312
BioFINDER-2	All participants	pTau181	26	0.7	0.585987
BioFINDER-2	All participants	pTau181	26	0.8	0.471338
BioFINDER-2	All participants	pTau181	26	0.9	0.369427
BioFINDER-2	All participants	pTau181	26	0.95	0.280255
BioFINDER-2	All participants	pTau181	26	0.975	0.121019
BioFINDER-2	All participants	pTau181	26	0.99	0.11465
BioFINDER-2	All participants	pTau181	27	0.5	0.652439
BioFINDER-2	All participants	pTau181	27	0.6	0.536585
BioFINDER-2	All participants	pTau181	27	0.7	0.439024
BioFINDER-2	All participants	pTau181	27	0.8	0.353659
BioFINDER-2	All participants	pTau181	27	0.9	0.268293
BioFINDER-2	All participants	pTau181	27	0.95	0.170732
BioFINDER-2	All participants	pTau181	27	0.975	0.128049
BioFINDER-2	All participants	pTau181	27	0.99	0.121951
BioFINDER-2	All participants	pTau181	28	0.5	0.704698
BioFINDER-2	All participants	pTau181	28	0.6	0.637584
BioFINDER-2	All participants	pTau181	28	0.7	0.536913
BioFINDER-2	All participants	pTau181	28	0.8	0.442953
BioFINDER-2	All participants	pTau181	28	0.9	0.308725
BioFINDER-2	All participants	pTau181	28	0.95	0.221477
BioFINDER-2	All participants	pTau181	28	0.975	0.208054
BioFINDER-2	All participants	pTau181	28	0.99	0.208054
BioFINDER-2	All participants	pTau181	29	0.5	0.708861
BioFINDER-2	All participants	pTau181	29	0.6	0.607595
BioFINDER-2	All participants	pTau181	29	0.7	0.518987
BioFINDER-2	All participants	pTau181	29	0.8	0.398734
BioFINDER-2	All participants	pTau181	29	0.9	0.240506
BioFINDER-2	All participants	pTau181	29	0.95	0.14557
BioFINDER-2	All participants	pTau181	29	0.975	0.0822785
BioFINDER-2	All participants	pTau181	29	0.99	0.0759494
BioFINDER-2	All participants	pTau181	30	0.5	0.742331
BioFINDER-2	All participants	pTau181	30	0.6	0.656442
BioFINDER-2	All participants	pTau181	30	0.7	0.533742
BioFINDER-2	All participants	pTau181	30	0.8	0.441718
BioFINDER-2	All participants	pTau181	30	0.9	0.312883
BioFINDER-2	All participants	pTau181	30	0.95	0.177914
BioFINDER-2	All participants	pTau181	30	0.975	0.110429
BioFINDER-2	All participants	pTau181	30	0.99	0.0981595
BioFINDER-2	All participants	pTau181	31	0.5	0.668639
BioFINDER-2	All participants	pTau181	31	0.6	0.597633
BioFINDER-2	All participants	pTau181	31	0.7	0.550296
BioFINDER-2	All participants	pTau181	31	0.8	0.443787
BioFINDER-2	All participants	pTau181	31	0.9	0.278107
BioFINDER-2	All participants	pTau181	31	0.95	0.230769
BioFINDER-2	All participants	pTau181	31	0.975	0.112426
BioFINDER-2	All participants	pTau181	31	0.99	0.0650888
BioFINDER-2	All participants	pTau181	32	0.5	0.692771
BioFINDER-2	All participants	pTau181	32	0.6	0.614458
BioFINDER-2	All participants	pTau181	32	0.7	0.542169
BioFINDER-2	All participants	pTau181	32	0.8	0.409639
BioFINDER-2	All participants	pTau181	32	0.9	0.26506
BioFINDER-2	All participants	pTau181	32	0.95	0.192771
BioFINDER-2	All participants	pTau181	32	0.975	0.120482
BioFINDER-2	All participants	pTau181	32	0.99	0.10241
BioFINDER-2	All participants	pTau181	33	0.5	0.7
BioFINDER-2	All participants	pTau181	33	0.6	0.64375
BioFINDER-2	All participants	pTau181	33	0.7	0.56875
BioFINDER-2	All participants	pTau181	33	0.8	0.48125
BioFINDER-2	All participants	pTau181	33	0.9	0.4
BioFINDER-2	All participants	pTau181	33	0.95	0.30625
BioFINDER-2	All participants	pTau181	33	0.975	0.1625
BioFINDER-2	All participants	pTau181	33	0.99	0.1625
BioFINDER-2	All participants	pTau181	34	0.5	0.681529
BioFINDER-2	All participants	pTau181	34	0.6	0.598726
BioFINDER-2	All participants	pTau181	34	0.7	0.522293
BioFINDER-2	All participants	pTau181	34	0.8	0.43949
BioFINDER-2	All participants	pTau181	34	0.9	0.33758
BioFINDER-2	All participants	pTau181	34	0.95	0.197452
BioFINDER-2	All participants	pTau181	34	0.975	0.11465
BioFINDER-2	All participants	pTau181	34	0.99	0.11465
BioFINDER-2	All participants	pTau181	35	0.5	0.645161
BioFINDER-2	All participants	pTau181	35	0.6	0.567742
BioFINDER-2	All participants	pTau181	35	0.7	0.477419
BioFINDER-2	All participants	pTau181	35	0.8	0.380645
BioFINDER-2	All participants	pTau181	35	0.9	0.219355
BioFINDER-2	All participants	pTau181	35	0.95	0.141935
BioFINDER-2	All participants	pTau181	35	0.975	0.0709677
BioFINDER-2	All participants	pTau181	35	0.99	0.0709677
BioFINDER-2	All participants	pTau181	36	0.5	0.71875
BioFINDER-2	All participants	pTau181	36	0.6	0.64375
BioFINDER-2	All participants	pTau181	36	0.7	0.4875
BioFINDER-2	All participants	pTau181	36	0.8	0.375
BioFINDER-2	All participants	pTau181	36	0.9	0.25
BioFINDER-2	All participants	pTau181	36	0.95	0.1625
BioFINDER-2	All participants	pTau181	36	0.975	0.0875
BioFINDER-2	All participants	pTau181	36	0.99	0.0875
BioFINDER-2	All participants	pTau181	37	0.5	0.714286
BioFINDER-2	All participants	pTau181	37	0.6	0.645963
BioFINDER-2	All participants	pTau181	37	0.7	0.602484
BioFINDER-2	All participants	pTau181	37	0.8	0.496894
BioFINDER-2	All participants	pTau181	37	0.9	0.42236
BioFINDER-2	All participants	pTau181	37	0.95	0.26087
BioFINDER-2	All participants	pTau181	37	0.975	0.149068
BioFINDER-2	All participants	pTau181	37	0.99	0.0931677
BioFINDER-2	All participants	pTau181	38	0.5	0.762195
BioFINDER-2	All participants	pTau181	38	0.6	0.695122
BioFINDER-2	All participants	pTau181	38	0.7	0.579268
BioFINDER-2	All participants	pTau181	38	0.8	0.493902
BioFINDER-2	All participants	pTau181	38	0.9	0.335366
BioFINDER-2	All participants	pTau181	38	0.95	0.213415
BioFINDER-2	All participants	pTau181	38	0.975	0.176829
BioFINDER-2	All participants	pTau181	38	0.99	0.176829
BioFINDER-2	All participants	pTau181	39	0.5	0.698795
BioFINDER-2	All participants	pTau181	39	0.6	0.608434
BioFINDER-2	All participants	pTau181	39	0.7	0.53012
BioFINDER-2	All participants	pTau181	39	0.8	0.409639
BioFINDER-2	All participants	pTau181	39	0.9	0.246988
BioFINDER-2	All participants	pTau181	39	0.95	0.186747
BioFINDER-2	All participants	pTau181	39	0.975	0.150602
BioFINDER-2	All participants	pTau181	39	0.99	0.138554
BioFINDER-2	All participants	pTau181	40	0.5	0.675497
BioFINDER-2	All participants	pTau181	40	0.6	0.622517
BioFINDER-2	All participants	pTau181	40	0.7	0.569536
BioFINDER-2	All participants	pTau181	40	0.8	0.470199
BioFINDER-2	All participants	pTau181	40	0.9	0.384106
BioFINDER-2	All participants	pTau181	40	0.95	0.225166
BioFINDER-2	All participants	pTau181	40	0.975	0.119205
BioFINDER-2	All participants	pTau181	40	0.99	0.112583
BioFINDER-2	All participants	pTau181	41	0.5	0.696203
BioFINDER-2	All participants	pTau181	41	0.6	0.588608
BioFINDER-2	All participants	pTau181	41	0.7	0.512658
BioFINDER-2	All participants	pTau181	41	0.8	0.379747
BioFINDER-2	All participants	pTau181	41	0.9	0.253165
BioFINDER-2	All participants	pTau181	41	0.95	0.170886
BioFINDER-2	All participants	pTau181	41	0.975	0.101266
BioFINDER-2	All participants	pTau181	41	0.99	0.101266
BioFINDER-2	All participants	pTau181	42	0.5	0.682635
BioFINDER-2	All participants	pTau181	42	0.6	0.634731
BioFINDER-2	All participants	pTau181	42	0.7	0.526946
BioFINDER-2	All participants	pTau181	42	0.8	0.413174
BioFINDER-2	All participants	pTau181	42	0.9	0.251497
BioFINDER-2	All participants	pTau181	42	0.95	0.215569
BioFINDER-2	All participants	pTau181	42	0.975	0.137725
BioFINDER-2	All participants	pTau181	42	0.99	0.101796
BioFINDER-2	All participants	pTau181	43	0.5	0.69375
BioFINDER-2	All participants	pTau181	43	0.6	0.63125
BioFINDER-2	All participants	pTau181	43	0.7	0.56875
BioFINDER-2	All participants	pTau181	43	0.8	0.45
BioFINDER-2	All participants	pTau181	43	0.9	0.31875
BioFINDER-2	All participants	pTau181	43	0.95	0.24375
BioFINDER-2	All participants	pTau181	43	0.975	0.2375
BioFINDER-2	All participants	pTau181	43	0.99	0.23125
BioFINDER-2	All participants	pTau181	44	0.5	0.683871
BioFINDER-2	All participants	pTau181	44	0.6	0.6
BioFINDER-2	All participants	pTau181	44	0.7	0.509677
BioFINDER-2	All participants	pTau181	44	0.8	0.425806
BioFINDER-2	All participants	pTau181	44	0.9	0.335484
BioFINDER-2	All participants	pTau181	44	0.95	0.219355
BioFINDER-2	All participants	pTau181	44	0.975	0.154839
BioFINDER-2	All participants	pTau181	44	0.99	0.103226
BioFINDER-2	All participants	pTau181	45	0.5	0.747126
BioFINDER-2	All participants	pTau181	45	0.6	0.678161
BioFINDER-2	All participants	pTau181	45	0.7	0.597701
BioFINDER-2	All participants	pTau181	45	0.8	0.511494
BioFINDER-2	All participants	pTau181	45	0.9	0.425287
BioFINDER-2	All participants	pTau181	45	0.95	0.258621
BioFINDER-2	All participants	pTau181	45	0.975	0.114943
BioFINDER-2	All participants	pTau181	45	0.99	0.109195
BioFINDER-2	All participants	pTau181	46	0.5	0.715152
BioFINDER-2	All participants	pTau181	46	0.6	0.624242
BioFINDER-2	All participants	pTau181	46	0.7	0.551515
BioFINDER-2	All participants	pTau181	46	0.8	0.412121
BioFINDER-2	All participants	pTau181	46	0.9	0.327273
BioFINDER-2	All participants	pTau181	46	0.95	0.242424
BioFINDER-2	All participants	pTau181	46	0.975	0.181818
BioFINDER-2	All participants	pTau181	46	0.99	0.163636
BioFINDER-2	All participants	pTau181	47	0.5	0.691824
BioFINDER-2	All participants	pTau181	47	0.6	0.647799
BioFINDER-2	All participants	pTau181	47	0.7	0.559748
BioFINDER-2	All participants	pTau181	47	0.8	0.459119
BioFINDER-2	All participants	pTau181	47	0.9	0.283019
BioFINDER-2	All participants	pTau181	47	0.95	0.144654
BioFINDER-2	All participants	pTau181	47	0.975	0.106918
BioFINDER-2	All participants	pTau181	47	0.99	0.100629
BioFINDER-2	All participants	pTau181	48	0.5	0.728916
BioFINDER-2	All participants	pTau181	48	0.6	0.63253
BioFINDER-2	All participants	pTau181	48	0.7	0.542169
BioFINDER-2	All participants	pTau181	48	0.8	0.445783
BioFINDER-2	All participants	pTau181	48	0.9	0.325301
BioFINDER-2	All participants	pTau181	48	0.95	0.23494
BioFINDER-2	All participants	pTau181	48	0.975	0.198795
BioFINDER-2	All participants	pTau181	48	0.99	0.192771
BioFINDER-2	All participants	pTau181	49	0.5	0.657718
BioFINDER-2	All participants	pTau181	49	0.6	0.57047
BioFINDER-2	All participants	pTau181	49	0.7	0.47651
BioFINDER-2	All participants	pTau181	49	0.8	0.402685
BioFINDER-2	All participants	pTau181	49	0.9	0.275168
BioFINDER-2	All participants	pTau181	49	0.95	0.228188
BioFINDER-2	All participants	pTau181	49	0.975	0.154362
BioFINDER-2	All participants	pTau181	49	0.99	0.0805369
BioFINDER-2	All participants	pTau181	50	0.5	0.694805
BioFINDER-2	All participants	pTau181	50	0.6	0.62987
BioFINDER-2	All participants	pTau181	50	0.7	0.551948
BioFINDER-2	All participants	pTau181	50	0.8	0.467532
BioFINDER-2	All participants	pTau181	50	0.9	0.38961
BioFINDER-2	All participants	pTau181	50	0.95	0.142857
BioFINDER-2	All participants	pTau181	50	0.975	0.103896
BioFINDER-2	All participants	pTau181	50	0.99	0.0779221
BioFINDER-2	All participants	pTau181	51	0.5	0.709091
BioFINDER-2	All participants	pTau181	51	0.6	0.648485
BioFINDER-2	All participants	pTau181	51	0.7	0.551515
BioFINDER-2	All participants	pTau181	51	0.8	0.454545
BioFINDER-2	All participants	pTau181	51	0.9	0.369697
BioFINDER-2	All participants	pTau181	51	0.95	0.187879
BioFINDER-2	All participants	pTau181	51	0.975	0.127273
BioFINDER-2	All participants	pTau181	51	0.99	0.115152
BioFINDER-2	All participants	pTau181	52	0.5	0.723529
BioFINDER-2	All participants	pTau181	52	0.6	0.623529
BioFINDER-2	All participants	pTau181	52	0.7	0.535294
BioFINDER-2	All participants	pTau181	52	0.8	0.435294
BioFINDER-2	All participants	pTau181	52	0.9	0.288235
BioFINDER-2	All participants	pTau181	52	0.95	0.229412
BioFINDER-2	All participants	pTau181	52	0.975	0.170588
BioFINDER-2	All participants	pTau181	52	0.99	0.105882
BioFINDER-2	All participants	pTau181	53	0.5	0.681529
BioFINDER-2	All participants	pTau181	53	0.6	0.611465
BioFINDER-2	All participants	pTau181	53	0.7	0.496815
BioFINDER-2	All participants	pTau181	53	0.8	0.414013
BioFINDER-2	All participants	pTau181	53	0.9	0.324841
BioFINDER-2	All participants	pTau181	53	0.95	0.133758
BioFINDER-2	All participants	pTau181	53	0.975	0.0828025
BioFINDER-2	All participants	pTau181	53	0.99	0.0764331
BioFINDER-2	All participants	pTau181	54	0.5	0.677419
BioFINDER-2	All participants	pTau181	54	0.6	0.6
BioFINDER-2	All participants	pTau181	54	0.7	0.529032
BioFINDER-2	All participants	pTau181	54	0.8	0.458065
BioFINDER-2	All participants	pTau181	54	0.9	0.232258
BioFINDER-2	All participants	pTau181	54	0.95	0.122581
BioFINDER-2	All participants	pTau181	54	0.975	0.109677
BioFINDER-2	All participants	pTau181	54	0.99	0.109677
BioFINDER-2	All participants	pTau181	55	0.5	0.72956
BioFINDER-2	All participants	pTau181	55	0.6	0.666667
BioFINDER-2	All participants	pTau181	55	0.7	0.54717
BioFINDER-2	All participants	pTau181	55	0.8	0.477987
BioFINDER-2	All participants	pTau181	55	0.9	0.27044
BioFINDER-2	All participants	pTau181	55	0.95	0.169811
BioFINDER-2	All participants	pTau181	55	0.975	0.0880503
BioFINDER-2	All participants	pTau181	55	0.99	0.0880503
BioFINDER-2	All participants	pTau181	56	0.5	0.673469
BioFINDER-2	All participants	pTau181	56	0.6	0.605442
BioFINDER-2	All participants	pTau181	56	0.7	0.537415
BioFINDER-2	All participants	pTau181	56	0.8	0.462585
BioFINDER-2	All participants	pTau181	56	0.9	0.326531
BioFINDER-2	All participants	pTau181	56	0.95	0.183673
BioFINDER-2	All participants	pTau181	56	0.975	0.142857
BioFINDER-2	All participants	pTau181	56	0.99	0.142857
BioFINDER-2	All participants	pTau181	57	0.5	0.720497
BioFINDER-2	All participants	pTau181	57	0.6	0.614907
BioFINDER-2	All participants	pTau181	57	0.7	0.534161
BioFINDER-2	All participants	pTau181	57	0.8	0.434783
BioFINDER-2	All participants	pTau181	57	0.9	0.26087
BioFINDER-2	All participants	pTau181	57	0.95	0.142857
BioFINDER-2	All participants	pTau181	57	0.975	0.0496894
BioFINDER-2	All participants	pTau181	57	0.99	0.0372671
BioFINDER-2	All participants	pTau181	58	0.5	0.785714
BioFINDER-2	All participants	pTau181	58	0.6	0.696429
BioFINDER-2	All participants	pTau181	58	0.7	0.577381
BioFINDER-2	All participants	pTau181	58	0.8	0.452381
BioFINDER-2	All participants	pTau181	58	0.9	0.27381
BioFINDER-2	All participants	pTau181	58	0.95	0.232143
BioFINDER-2	All participants	pTau181	58	0.975	0.125
BioFINDER-2	All participants	pTau181	58	0.99	0.113095
BioFINDER-2	All participants	pTau181	59	0.5	0.721893
BioFINDER-2	All participants	pTau181	59	0.6	0.650888
BioFINDER-2	All participants	pTau181	59	0.7	0.579882
BioFINDER-2	All participants	pTau181	59	0.8	0.467456
BioFINDER-2	All participants	pTau181	59	0.9	0.307692
BioFINDER-2	All participants	pTau181	59	0.95	0.189349
BioFINDER-2	All participants	pTau181	59	0.975	0.142012
BioFINDER-2	All participants	pTau181	59	0.99	0.0946746
BioFINDER-2	All participants	pTau181	60	0.5	0.721212
BioFINDER-2	All participants	pTau181	60	0.6	0.672727
BioFINDER-2	All participants	pTau181	60	0.7	0.563636
BioFINDER-2	All participants	pTau181	60	0.8	0.472727
BioFINDER-2	All participants	pTau181	60	0.9	0.272727
BioFINDER-2	All participants	pTau181	60	0.95	0.248485
BioFINDER-2	All participants	pTau181	60	0.975	0.145455
BioFINDER-2	All participants	pTau181	60	0.99	0.133333
BioFINDER-2	All participants	pTau181	61	0.5	0.666667
BioFINDER-2	All participants	pTau181	61	0.6	0.578947
BioFINDER-2	All participants	pTau181	61	0.7	0.497076
BioFINDER-2	All participants	pTau181	61	0.8	0.426901
BioFINDER-2	All participants	pTau181	61	0.9	0.269006
BioFINDER-2	All participants	pTau181	61	0.95	0.140351
BioFINDER-2	All participants	pTau181	61	0.975	0.105263
BioFINDER-2	All participants	pTau181	61	0.99	0.105263
BioFINDER-2	All participants	pTau181	62	0.5	0.691824
BioFINDER-2	All participants	pTau181	62	0.6	0.572327
BioFINDER-2	All participants	pTau181	62	0.7	0.522013
BioFINDER-2	All participants	pTau181	62	0.8	0.427673
BioFINDER-2	All participants	pTau181	62	0.9	0.327044
BioFINDER-2	All participants	pTau181	62	0.95	0.220126
BioFINDER-2	All participants	pTau181	62	0.975	0.119497
BioFINDER-2	All participants	pTau181	62	0.99	0.100629
BioFINDER-2	All participants	pTau181	63	0.5	0.679487
BioFINDER-2	All participants	pTau181	63	0.6	0.621795
BioFINDER-2	All participants	pTau181	63	0.7	0.532051
BioFINDER-2	All participants	pTau181	63	0.8	0.455128
BioFINDER-2	All participants	pTau181	63	0.9	0.314103
BioFINDER-2	All participants	pTau181	63	0.95	0.217949
BioFINDER-2	All participants	pTau181	63	0.975	0.147436
BioFINDER-2	All participants	pTau181	63	0.99	0.0897436
BioFINDER-2	All participants	pTau181	64	0.5	0.717949
BioFINDER-2	All participants	pTau181	64	0.6	0.653846
BioFINDER-2	All participants	pTau181	64	0.7	0.583333
BioFINDER-2	All participants	pTau181	64	0.8	0.487179
BioFINDER-2	All participants	pTau181	64	0.9	0.339744
BioFINDER-2	All participants	pTau181	64	0.95	0.160256
BioFINDER-2	All participants	pTau181	64	0.975	0.0705128
BioFINDER-2	All participants	pTau181	64	0.99	0.0576923
BioFINDER-2	All participants	pTau181	65	0.5	0.640523
BioFINDER-2	All participants	pTau181	65	0.6	0.555556
BioFINDER-2	All participants	pTau181	65	0.7	0.457516
BioFINDER-2	All participants	pTau181	65	0.8	0.359477
BioFINDER-2	All participants	pTau181	65	0.9	0.248366
BioFINDER-2	All participants	pTau181	65	0.95	0.150327
BioFINDER-2	All participants	pTau181	65	0.975	0.0718954
BioFINDER-2	All participants	pTau181	65	0.99	0.0588235
BioFINDER-2	All participants	pTau181	66	0.5	0.652695
BioFINDER-2	All participants	pTau181	66	0.6	0.580838
BioFINDER-2	All participants	pTau181	66	0.7	0.502994
BioFINDER-2	All participants	pTau181	66	0.8	0.443114
BioFINDER-2	All participants	pTau181	66	0.9	0.299401
BioFINDER-2	All participants	pTau181	66	0.95	0.245509
BioFINDER-2	All participants	pTau181	66	0.975	0.113772
BioFINDER-2	All participants	pTau181	66	0.99	0.0898204
BioFINDER-2	All participants	pTau181	67	0.5	0.719745
BioFINDER-2	All participants	pTau181	67	0.6	0.675159
BioFINDER-2	All participants	pTau181	67	0.7	0.56051
BioFINDER-2	All participants	pTau181	67	0.8	0.503185
BioFINDER-2	All participants	pTau181	67	0.9	0.375796
BioFINDER-2	All participants	pTau181	67	0.95	0.267516
BioFINDER-2	All participants	pTau181	67	0.975	0.165605
BioFINDER-2	All participants	pTau181	67	0.99	0.089172
BioFINDER-2	All participants	pTau181	68	0.5	0.6875
BioFINDER-2	All participants	pTau181	68	0.6	0.630682
BioFINDER-2	All participants	pTau181	68	0.7	0.534091
BioFINDER-2	All participants	pTau181	68	0.8	0.420455
BioFINDER-2	All participants	pTau181	68	0.9	0.255682
BioFINDER-2	All participants	pTau181	68	0.95	0.119318
BioFINDER-2	All participants	pTau181	68	0.975	0.0852273
BioFINDER-2	All participants	pTau181	68	0.99	0.0568182
BioFINDER-2	All participants	pTau181	69	0.5	0.690909
BioFINDER-2	All participants	pTau181	69	0.6	0.6
BioFINDER-2	All participants	pTau181	69	0.7	0.50303
BioFINDER-2	All participants	pTau181	69	0.8	0.418182
BioFINDER-2	All participants	pTau181	69	0.9	0.266667
BioFINDER-2	All participants	pTau181	69	0.95	0.151515
BioFINDER-2	All participants	pTau181	69	0.975	0.0969697
BioFINDER-2	All participants	pTau181	69	0.99	0.0969697
BioFINDER-2	All participants	pTau181	70	0.5	0.707006
BioFINDER-2	All participants	pTau181	70	0.6	0.598726
BioFINDER-2	All participants	pTau181	70	0.7	0.528662
BioFINDER-2	All participants	pTau181	70	0.8	0.477707
BioFINDER-2	All participants	pTau181	70	0.9	0.248408
BioFINDER-2	All participants	pTau181	70	0.95	0.11465
BioFINDER-2	All participants	pTau181	70	0.975	0.101911
BioFINDER-2	All participants	pTau181	70	0.99	0.101911
BioFINDER-2	All participants	pTau181	71	0.5	0.675
BioFINDER-2	All participants	pTau181	71	0.6	0.5875
BioFINDER-2	All participants	pTau181	71	0.7	0.525
BioFINDER-2	All participants	pTau181	71	0.8	0.425
BioFINDER-2	All participants	pTau181	71	0.9	0.275
BioFINDER-2	All participants	pTau181	71	0.95	0.18125
BioFINDER-2	All participants	pTau181	71	0.975	0.15
BioFINDER-2	All participants	pTau181	71	0.99	0.13125
BioFINDER-2	All participants	pTau181	72	0.5	0.702532
BioFINDER-2	All participants	pTau181	72	0.6	0.613924
BioFINDER-2	All participants	pTau181	72	0.7	0.518987
BioFINDER-2	All participants	pTau181	72	0.8	0.405063
BioFINDER-2	All participants	pTau181	72	0.9	0.28481
BioFINDER-2	All participants	pTau181	72	0.95	0.246835
BioFINDER-2	All participants	pTau181	72	0.975	0.177215
BioFINDER-2	All participants	pTau181	72	0.99	0.132911
BioFINDER-2	All participants	pTau181	73	0.5	0.662577
BioFINDER-2	All participants	pTau181	73	0.6	0.558282
BioFINDER-2	All participants	pTau181	73	0.7	0.503067
BioFINDER-2	All participants	pTau181	73	0.8	0.404908
BioFINDER-2	All participants	pTau181	73	0.9	0.343558
BioFINDER-2	All participants	pTau181	73	0.95	0.233129
BioFINDER-2	All participants	pTau181	73	0.975	0.141104
BioFINDER-2	All participants	pTau181	73	0.99	0.116564
BioFINDER-2	All participants	pTau181	74	0.5	0.645349
BioFINDER-2	All participants	pTau181	74	0.6	0.587209
BioFINDER-2	All participants	pTau181	74	0.7	0.482558
BioFINDER-2	All participants	pTau181	74	0.8	0.383721
BioFINDER-2	All participants	pTau181	74	0.9	0.284884
BioFINDER-2	All participants	pTau181	74	0.95	0.174419
BioFINDER-2	All participants	pTau181	74	0.975	0.0930233
BioFINDER-2	All participants	pTau181	74	0.99	0.0872093
BioFINDER-2	All participants	pTau181	75	0.5	0.689024
BioFINDER-2	All participants	pTau181	75	0.6	0.621951
BioFINDER-2	All participants	pTau181	75	0.7	0.554878
BioFINDER-2	All participants	pTau181	75	0.8	0.445122
BioFINDER-2	All participants	pTau181	75	0.9	0.335366
BioFINDER-2	All participants	pTau181	75	0.95	0.20122
BioFINDER-2	All participants	pTau181	75	0.975	0.164634
BioFINDER-2	All participants	pTau181	75	0.99	0.158537
BioFINDER-2	All participants	pTau181	76	0.5	0.687117
BioFINDER-2	All participants	pTau181	76	0.6	0.625767
BioFINDER-2	All participants	pTau181	76	0.7	0.533742
BioFINDER-2	All participants	pTau181	76	0.8	0.417178
BioFINDER-2	All participants	pTau181	76	0.9	0.251534
BioFINDER-2	All participants	pTau181	76	0.95	0.165644
BioFINDER-2	All participants	pTau181	76	0.975	0.0797546
BioFINDER-2	All participants	pTau181	76	0.99	0.0797546
BioFINDER-2	All participants	pTau181	77	0.5	0.72327
BioFINDER-2	All participants	pTau181	77	0.6	0.666667
BioFINDER-2	All participants	pTau181	77	0.7	0.584906
BioFINDER-2	All participants	pTau181	77	0.8	0.509434
BioFINDER-2	All participants	pTau181	77	0.9	0.333333
BioFINDER-2	All participants	pTau181	77	0.95	0.213836
BioFINDER-2	All participants	pTau181	77	0.975	0.106918
BioFINDER-2	All participants	pTau181	77	0.99	0.0754717
BioFINDER-2	All participants	pTau181	78	0.5	0.713333
BioFINDER-2	All participants	pTau181	78	0.6	0.633333
BioFINDER-2	All participants	pTau181	78	0.7	0.58
BioFINDER-2	All participants	pTau181	78	0.8	0.446667
BioFINDER-2	All participants	pTau181	78	0.9	0.32
BioFINDER-2	All participants	pTau181	78	0.95	0.26
BioFINDER-2	All participants	pTau181	78	0.975	0.18
BioFINDER-2	All participants	pTau181	78	0.99	0.133333
BioFINDER-2	All participants	pTau181	79	0.5	0.690323
BioFINDER-2	All participants	pTau181	79	0.6	0.606452
BioFINDER-2	All participants	pTau181	79	0.7	0.535484
BioFINDER-2	All participants	pTau181	79	0.8	0.470968
BioFINDER-2	All participants	pTau181	79	0.9	0.387097
BioFINDER-2	All participants	pTau181	79	0.95	0.316129
BioFINDER-2	All participants	pTau181	79	0.975	0.193548
BioFINDER-2	All participants	pTau181	79	0.99	0.135484
BioFINDER-2	All participants	pTau181	80	0.5	0.619048
BioFINDER-2	All participants	pTau181	80	0.6	0.535714
BioFINDER-2	All participants	pTau181	80	0.7	0.458333
BioFINDER-2	All participants	pTau181	80	0.8	0.327381
BioFINDER-2	All participants	pTau181	80	0.9	0.22619
BioFINDER-2	All participants	pTau181	80	0.95	0.172619
BioFINDER-2	All participants	pTau181	80	0.975	0.136905
BioFINDER-2	All participants	pTau181	80	0.99	0.10119
BioFINDER-2	All participants	pTau181	81	0.5	0.695652
BioFINDER-2	All participants	pTau181	81	0.6	0.621118
BioFINDER-2	All participants	pTau181	81	0.7	0.47205
BioFINDER-2	All participants	pTau181	81	0.8	0.391304
BioFINDER-2	All participants	pTau181	81	0.9	0.254658
BioFINDER-2	All participants	pTau181	81	0.95	0.111801
BioFINDER-2	All participants	pTau181	81	0.975	0.0993789
BioFINDER-2	All participants	pTau181	81	0.99	0.0993789
BioFINDER-2	All participants	pTau181	82	0.5	0.6875
BioFINDER-2	All participants	pTau181	82	0.6	0.61875
BioFINDER-2	All participants	pTau181	82	0.7	0.49375
BioFINDER-2	All participants	pTau181	82	0.8	0.4
BioFINDER-2	All participants	pTau181	82	0.9	0.2625
BioFINDER-2	All participants	pTau181	82	0.95	0.15625
BioFINDER-2	All participants	pTau181	82	0.975	0.06875
BioFINDER-2	All participants	pTau181	82	0.99	0.06875
BioFINDER-2	All participants	pTau181	83	0.5	0.711656
BioFINDER-2	All participants	pTau181	83	0.6	0.644172
BioFINDER-2	All participants	pTau181	83	0.7	0.576687
BioFINDER-2	All participants	pTau181	83	0.8	0.539877
BioFINDER-2	All participants	pTau181	83	0.9	0.349693
BioFINDER-2	All participants	pTau181	83	0.95	0.257669
BioFINDER-2	All participants	pTau181	83	0.975	0.177914
BioFINDER-2	All participants	pTau181	83	0.99	0.171779
BioFINDER-2	All participants	pTau181	84	0.5	0.713415
BioFINDER-2	All participants	pTau181	84	0.6	0.646341
BioFINDER-2	All participants	pTau181	84	0.7	0.542683
BioFINDER-2	All participants	pTau181	84	0.8	0.432927
BioFINDER-2	All participants	pTau181	84	0.9	0.243902
BioFINDER-2	All participants	pTau181	84	0.95	0.189024
BioFINDER-2	All participants	pTau181	84	0.975	0.128049
BioFINDER-2	All participants	pTau181	84	0.99	0.097561
BioFINDER-2	All participants	pTau181	85	0.5	0.729412
BioFINDER-2	All participants	pTau181	85	0.6	0.647059
BioFINDER-2	All participants	pTau181	85	0.7	0.605882
BioFINDER-2	All participants	pTau181	85	0.8	0.464706
BioFINDER-2	All participants	pTau181	85	0.9	0.376471
BioFINDER-2	All participants	pTau181	85	0.95	0.241176
BioFINDER-2	All participants	pTau181	85	0.975	0.1
BioFINDER-2	All participants	pTau181	85	0.99	0.0882353
BioFINDER-2	All participants	pTau181	86	0.5	0.672619
BioFINDER-2	All participants	pTau181	86	0.6	0.613095
BioFINDER-2	All participants	pTau181	86	0.7	0.529762
BioFINDER-2	All participants	pTau181	86	0.8	0.434524
BioFINDER-2	All participants	pTau181	86	0.9	0.35119
BioFINDER-2	All participants	pTau181	86	0.95	0.214286
BioFINDER-2	All participants	pTau181	86	0.975	0.14881
BioFINDER-2	All participants	pTau181	86	0.99	0.14881
BioFINDER-2	All participants	pTau181	87	0.5	0.674847
BioFINDER-2	All participants	pTau181	87	0.6	0.613497
BioFINDER-2	All participants	pTau181	87	0.7	0.490798
BioFINDER-2	All participants	pTau181	87	0.8	0.386503
BioFINDER-2	All participants	pTau181	87	0.9	0.220859
BioFINDER-2	All participants	pTau181	87	0.95	0.0920245
BioFINDER-2	All participants	pTau181	87	0.975	0.0490798
BioFINDER-2	All participants	pTau181	87	0.99	0.0490798
BioFINDER-2	All participants	pTau181	88	0.5	0.770701
BioFINDER-2	All participants	pTau181	88	0.6	0.687898
BioFINDER-2	All participants	pTau181	88	0.7	0.630573
BioFINDER-2	All participants	pTau181	88	0.8	0.458599
BioFINDER-2	All participants	pTau181	88	0.9	0.324841
BioFINDER-2	All participants	pTau181	88	0.95	0.203822
BioFINDER-2	All participants	pTau181	88	0.975	0.0955414
BioFINDER-2	All participants	pTau181	88	0.99	0.0955414
BioFINDER-2	All participants	pTau181	89	0.5	0.688235
BioFINDER-2	All participants	pTau181	89	0.6	0.611765
BioFINDER-2	All participants	pTau181	89	0.7	0.517647
BioFINDER-2	All participants	pTau181	89	0.8	0.394118
BioFINDER-2	All participants	pTau181	89	0.9	0.282353
BioFINDER-2	All participants	pTau181	89	0.95	0.176471
BioFINDER-2	All participants	pTau181	89	0.975	0.111765
BioFINDER-2	All participants	pTau181	89	0.99	0.105882
BioFINDER-2	All participants	pTau181	90	0.5	0.660606
BioFINDER-2	All participants	pTau181	90	0.6	0.606061
BioFINDER-2	All participants	pTau181	90	0.7	0.478788
BioFINDER-2	All participants	pTau181	90	0.8	0.375758
BioFINDER-2	All participants	pTau181	90	0.9	0.266667
BioFINDER-2	All participants	pTau181	90	0.95	0.218182
BioFINDER-2	All participants	pTau181	90	0.975	0.10303
BioFINDER-2	All participants	pTau181	90	0.99	0.0727273
BioFINDER-2	All participants	pTau181	91	0.5	0.707317
BioFINDER-2	All participants	pTau181	91	0.6	0.609756
BioFINDER-2	All participants	pTau181	91	0.7	0.518293
BioFINDER-2	All participants	pTau181	91	0.8	0.420732
BioFINDER-2	All participants	pTau181	91	0.9	0.231707
BioFINDER-2	All participants	pTau181	91	0.95	0.170732
BioFINDER-2	All participants	pTau181	91	0.975	0.097561
BioFINDER-2	All participants	pTau181	91	0.99	0.0853659
BioFINDER-2	All participants	pTau181	92	0.5	0.670886
BioFINDER-2	All participants	pTau181	92	0.6	0.582278
BioFINDER-2	All participants	pTau181	92	0.7	0.474684
BioFINDER-2	All participants	pTau181	92	0.8	0.405063
BioFINDER-2	All participants	pTau181	92	0.9	0.272152
BioFINDER-2	All participants	pTau181	92	0.95	0.151899
BioFINDER-2	All participants	pTau181	92	0.975	0.0506329
BioFINDER-2	All participants	pTau181	92	0.99	0.0506329
BioFINDER-2	All participants	pTau181	93	0.5	0.683544
BioFINDER-2	All participants	pTau181	93	0.6	0.601266
BioFINDER-2	All participants	pTau181	93	0.7	0.525316
BioFINDER-2	All participants	pTau181	93	0.8	0.443038
BioFINDER-2	All participants	pTau181	93	0.9	0.316456
BioFINDER-2	All participants	pTau181	93	0.95	0.253165
BioFINDER-2	All participants	pTau181	93	0.975	0.177215
BioFINDER-2	All participants	pTau181	93	0.99	0.139241
BioFINDER-2	All participants	pTau181	94	0.5	0.732919
BioFINDER-2	All participants	pTau181	94	0.6	0.63354
BioFINDER-2	All participants	pTau181	94	0.7	0.546584
BioFINDER-2	All participants	pTau181	94	0.8	0.490683
BioFINDER-2	All participants	pTau181	94	0.9	0.36646
BioFINDER-2	All participants	pTau181	94	0.95	0.229814
BioFINDER-2	All participants	pTau181	94	0.975	0.192547
BioFINDER-2	All participants	pTau181	94	0.99	0.192547
BioFINDER-2	All participants	pTau181	95	0.5	0.732558
BioFINDER-2	All participants	pTau181	95	0.6	0.662791
BioFINDER-2	All participants	pTau181	95	0.7	0.575581
BioFINDER-2	All participants	pTau181	95	0.8	0.447674
BioFINDER-2	All participants	pTau181	95	0.9	0.30814
BioFINDER-2	All participants	pTau181	95	0.95	0.110465
BioFINDER-2	All participants	pTau181	95	0.975	0.0639535
BioFINDER-2	All participants	pTau181	95	0.99	0.0639535
BioFINDER-2	All participants	pTau181	96	0.5	0.7
BioFINDER-2	All participants	pTau181	96	0.6	0.625
BioFINDER-2	All participants	pTau181	96	0.7	0.5625
BioFINDER-2	All participants	pTau181	96	0.8	0.44375
BioFINDER-2	All participants	pTau181	96	0.9	0.275
BioFINDER-2	All participants	pTau181	96	0.95	0.25
BioFINDER-2	All participants	pTau181	96	0.975	0.15625
BioFINDER-2	All participants	pTau181	96	0.99	0.0875
BioFINDER-2	All participants	pTau181	97	0.5	0.680982
BioFINDER-2	All participants	pTau181	97	0.6	0.619632
BioFINDER-2	All participants	pTau181	97	0.7	0.533742
BioFINDER-2	All participants	pTau181	97	0.8	0.404908
BioFINDER-2	All participants	pTau181	97	0.9	0.239264
BioFINDER-2	All participants	pTau181	97	0.95	0.208589
BioFINDER-2	All participants	pTau181	97	0.975	0.110429
BioFINDER-2	All participants	pTau181	97	0.99	0.0920245
BioFINDER-2	All participants	pTau181	98	0.5	0.68
BioFINDER-2	All participants	pTau181	98	0.6	0.593333
BioFINDER-2	All participants	pTau181	98	0.7	0.506667
BioFINDER-2	All participants	pTau181	98	0.8	0.413333
BioFINDER-2	All participants	pTau181	98	0.9	0.253333
BioFINDER-2	All participants	pTau181	98	0.95	0.186667
BioFINDER-2	All participants	pTau181	98	0.975	0.113333
BioFINDER-2	All participants	pTau181	98	0.99	0.08
BioFINDER-2	All participants	pTau181	99	0.5	0.694268
BioFINDER-2	All participants	pTau181	99	0.6	0.636943
BioFINDER-2	All participants	pTau181	99	0.7	0.579618
BioFINDER-2	All participants	pTau181	99	0.8	0.515924
BioFINDER-2	All participants	pTau181	99	0.9	0.369427
BioFINDER-2	All participants	pTau181	99	0.95	0.101911
BioFINDER-2	All participants	pTau181	99	0.975	0.089172
BioFINDER-2	All participants	pTau181	99	0.99	0.089172
BioFINDER-2	All participants	pTau181	100	0.5	0.676471
BioFINDER-2	All participants	pTau181	100	0.6	0.576471
BioFINDER-2	All participants	pTau181	100	0.7	0.494118
BioFINDER-2	All participants	pTau181	100	0.8	0.4
BioFINDER-2	All participants	pTau181	100	0.9	0.264706
BioFINDER-2	All participants	pTau181	100	0.95	0.164706
BioFINDER-2	All participants	pTau181	100	0.975	0.0882353
BioFINDER-2	All participants	pTau181	100	0.99	0.0882353
BioFINDER-2	All participants	pTau217	1	0.5	0.744828
BioFINDER-2	All participants	pTau217	1	0.6	0.696552
BioFINDER-2	All participants	pTau217	1	0.7	0.648276
BioFINDER-2	All participants	pTau217	1	0.8	0.586207
BioFINDER-2	All participants	pTau217	1	0.9	0.510345
BioFINDER-2	All participants	pTau217	1	0.95	0.434483
BioFINDER-2	All participants	pTau217	1	0.975	0.386207
BioFINDER-2	All participants	pTau217	1	0.99	0.351724
BioFINDER-2	All participants	pTau217	2	0.5	0.753521
BioFINDER-2	All participants	pTau217	2	0.6	0.697183
BioFINDER-2	All participants	pTau217	2	0.7	0.633803
BioFINDER-2	All participants	pTau217	2	0.8	0.577465
BioFINDER-2	All participants	pTau217	2	0.9	0.507042
BioFINDER-2	All participants	pTau217	2	0.95	0.443662
BioFINDER-2	All participants	pTau217	2	0.975	0.211268
BioFINDER-2	All participants	pTau217	2	0.99	0.028169
BioFINDER-2	All participants	pTau217	3	0.5	0.786765
BioFINDER-2	All participants	pTau217	3	0.6	0.75
BioFINDER-2	All participants	pTau217	3	0.7	0.705882
BioFINDER-2	All participants	pTau217	3	0.8	0.647059
BioFINDER-2	All participants	pTau217	3	0.9	0.529412
BioFINDER-2	All participants	pTau217	3	0.95	0.404412
BioFINDER-2	All participants	pTau217	3	0.975	0.338235
BioFINDER-2	All participants	pTau217	3	0.99	0.301471
BioFINDER-2	All participants	pTau217	4	0.5	0.769737
BioFINDER-2	All participants	pTau217	4	0.6	0.717105
BioFINDER-2	All participants	pTau217	4	0.7	0.671053
BioFINDER-2	All participants	pTau217	4	0.8	0.585526
BioFINDER-2	All participants	pTau217	4	0.9	0.493421
BioFINDER-2	All participants	pTau217	4	0.95	0.447368
BioFINDER-2	All participants	pTau217	4	0.975	0.282895
BioFINDER-2	All participants	pTau217	4	0.99	0.0460526
BioFINDER-2	All participants	pTau217	5	0.5	0.79085
BioFINDER-2	All participants	pTau217	5	0.6	0.745098
BioFINDER-2	All participants	pTau217	5	0.7	0.69281
BioFINDER-2	All participants	pTau217	5	0.8	0.568627
BioFINDER-2	All participants	pTau217	5	0.9	0.496732
BioFINDER-2	All participants	pTau217	5	0.95	0.392157
BioFINDER-2	All participants	pTau217	5	0.975	0.346405
BioFINDER-2	All participants	pTau217	5	0.99	0.346405
BioFINDER-2	All participants	pTau217	6	0.5	0.773973
BioFINDER-2	All participants	pTau217	6	0.6	0.732877
BioFINDER-2	All participants	pTau217	6	0.7	0.643836
BioFINDER-2	All participants	pTau217	6	0.8	0.568493
BioFINDER-2	All participants	pTau217	6	0.9	0.438356
BioFINDER-2	All participants	pTau217	6	0.95	0.383562
BioFINDER-2	All participants	pTau217	6	0.975	0.267123
BioFINDER-2	All participants	pTau217	6	0.99	0.232877
BioFINDER-2	All participants	pTau217	7	0.5	0.777778
BioFINDER-2	All participants	pTau217	7	0.6	0.72549
BioFINDER-2	All participants	pTau217	7	0.7	0.666667
BioFINDER-2	All participants	pTau217	7	0.8	0.581699
BioFINDER-2	All participants	pTau217	7	0.9	0.444444
BioFINDER-2	All participants	pTau217	7	0.95	0.333333
BioFINDER-2	All participants	pTau217	7	0.975	0.254902
BioFINDER-2	All participants	pTau217	7	0.99	0.254902
BioFINDER-2	All participants	pTau217	8	0.5	0.767606
BioFINDER-2	All participants	pTau217	8	0.6	0.697183
BioFINDER-2	All participants	pTau217	8	0.7	0.626761
BioFINDER-2	All participants	pTau217	8	0.8	0.528169
BioFINDER-2	All participants	pTau217	8	0.9	0.443662
BioFINDER-2	All participants	pTau217	8	0.95	0.380282
BioFINDER-2	All participants	pTau217	8	0.975	0.239437
BioFINDER-2	All participants	pTau217	8	0.99	0.0422535
BioFINDER-2	All participants	pTau217	9	0.5	0.767123
BioFINDER-2	All participants	pTau217	9	0.6	0.705479
BioFINDER-2	All participants	pTau217	9	0.7	0.643836
BioFINDER-2	All participants	pTau217	9	0.8	0.568493
BioFINDER-2	All participants	pTau217	9	0.9	0.479452
BioFINDER-2	All participants	pTau217	9	0.95	0.438356
BioFINDER-2	All participants	pTau217	9	0.975	0.356164
BioFINDER-2	All participants	pTau217	9	0.99	0.267123
BioFINDER-2	All participants	pTau217	10	0.5	0.781457
BioFINDER-2	All participants	pTau217	10	0.6	0.721854
BioFINDER-2	All participants	pTau217	10	0.7	0.662252
BioFINDER-2	All participants	pTau217	10	0.8	0.609272
BioFINDER-2	All participants	pTau217	10	0.9	0.509934
BioFINDER-2	All participants	pTau217	10	0.95	0.410596
BioFINDER-2	All participants	pTau217	10	0.975	0.258278
BioFINDER-2	All participants	pTau217	10	0.99	0.0397351
BioFINDER-2	All participants	pTau217	11	0.5	0.784173
BioFINDER-2	All participants	pTau217	11	0.6	0.741007
BioFINDER-2	All participants	pTau217	11	0.7	0.683453
BioFINDER-2	All participants	pTau217	11	0.8	0.633094
BioFINDER-2	All participants	pTau217	11	0.9	0.546763
BioFINDER-2	All participants	pTau217	11	0.95	0.446043
BioFINDER-2	All participants	pTau217	11	0.975	0.309353
BioFINDER-2	All participants	pTau217	11	0.99	0.280576
BioFINDER-2	All participants	pTau217	12	0.5	0.768707
BioFINDER-2	All participants	pTau217	12	0.6	0.707483
BioFINDER-2	All participants	pTau217	12	0.7	0.653061
BioFINDER-2	All participants	pTau217	12	0.8	0.578231
BioFINDER-2	All participants	pTau217	12	0.9	0.482993
BioFINDER-2	All participants	pTau217	12	0.95	0.421769
BioFINDER-2	All participants	pTau217	12	0.975	0.346939
BioFINDER-2	All participants	pTau217	12	0.99	0.244898
BioFINDER-2	All participants	pTau217	13	0.5	0.793333
BioFINDER-2	All participants	pTau217	13	0.6	0.74
BioFINDER-2	All participants	pTau217	13	0.7	0.693333
BioFINDER-2	All participants	pTau217	13	0.8	0.606667
BioFINDER-2	All participants	pTau217	13	0.9	0.506667
BioFINDER-2	All participants	pTau217	13	0.95	0.44
BioFINDER-2	All participants	pTau217	13	0.975	0.206667
BioFINDER-2	All participants	pTau217	13	0.99	0.0466667
BioFINDER-2	All participants	pTau217	14	0.5	0.769231
BioFINDER-2	All participants	pTau217	14	0.6	0.727273
BioFINDER-2	All participants	pTau217	14	0.7	0.671329
BioFINDER-2	All participants	pTau217	14	0.8	0.622378
BioFINDER-2	All participants	pTau217	14	0.9	0.517483
BioFINDER-2	All participants	pTau217	14	0.95	0.454545
BioFINDER-2	All participants	pTau217	14	0.975	0.363636
BioFINDER-2	All participants	pTau217	14	0.99	0.020979
BioFINDER-2	All participants	pTau217	15	0.5	0.77037
BioFINDER-2	All participants	pTau217	15	0.6	0.725926
BioFINDER-2	All participants	pTau217	15	0.7	0.666667
BioFINDER-2	All participants	pTau217	15	0.8	0.614815
BioFINDER-2	All participants	pTau217	15	0.9	0.555556
BioFINDER-2	All participants	pTau217	15	0.95	0.437037
BioFINDER-2	All participants	pTau217	15	0.975	0.311111
BioFINDER-2	All participants	pTau217	15	0.99	0.288889
BioFINDER-2	All participants	pTau217	16	0.5	0.736486
BioFINDER-2	All participants	pTau217	16	0.6	0.682432
BioFINDER-2	All participants	pTau217	16	0.7	0.594595
BioFINDER-2	All participants	pTau217	16	0.8	0.52027
BioFINDER-2	All participants	pTau217	16	0.9	0.418919
BioFINDER-2	All participants	pTau217	16	0.95	0.378378
BioFINDER-2	All participants	pTau217	16	0.975	0.358108
BioFINDER-2	All participants	pTau217	16	0.99	0.358108
BioFINDER-2	All participants	pTau217	17	0.5	0.783217
BioFINDER-2	All participants	pTau217	17	0.6	0.734266
BioFINDER-2	All participants	pTau217	17	0.7	0.671329
BioFINDER-2	All participants	pTau217	17	0.8	0.608392
BioFINDER-2	All participants	pTau217	17	0.9	0.503497
BioFINDER-2	All participants	pTau217	17	0.95	0.461538
BioFINDER-2	All participants	pTau217	17	0.975	0.398601
BioFINDER-2	All participants	pTau217	17	0.99	0.335664
BioFINDER-2	All participants	pTau217	18	0.5	0.768212
BioFINDER-2	All participants	pTau217	18	0.6	0.721854
BioFINDER-2	All participants	pTau217	18	0.7	0.668874
BioFINDER-2	All participants	pTau217	18	0.8	0.582781
BioFINDER-2	All participants	pTau217	18	0.9	0.490066
BioFINDER-2	All participants	pTau217	18	0.95	0.423841
BioFINDER-2	All participants	pTau217	18	0.975	0.298013
BioFINDER-2	All participants	pTau217	18	0.99	0.298013
BioFINDER-2	All participants	pTau217	19	0.5	0.77931
BioFINDER-2	All participants	pTau217	19	0.6	0.731034
BioFINDER-2	All participants	pTau217	19	0.7	0.662069
BioFINDER-2	All participants	pTau217	19	0.8	0.565517
BioFINDER-2	All participants	pTau217	19	0.9	0.455172
BioFINDER-2	All participants	pTau217	19	0.95	0.351724
BioFINDER-2	All participants	pTau217	19	0.975	0.227586
BioFINDER-2	All participants	pTau217	19	0.99	0.0413793
BioFINDER-2	All participants	pTau217	20	0.5	0.76129
BioFINDER-2	All participants	pTau217	20	0.6	0.709677
BioFINDER-2	All participants	pTau217	20	0.7	0.658065
BioFINDER-2	All participants	pTau217	20	0.8	0.606452
BioFINDER-2	All participants	pTau217	20	0.9	0.529032
BioFINDER-2	All participants	pTau217	20	0.95	0.270968
BioFINDER-2	All participants	pTau217	20	0.975	0.225806
BioFINDER-2	All participants	pTau217	20	0.99	0.0322581
BioFINDER-2	All participants	pTau217	21	0.5	0.765101
BioFINDER-2	All participants	pTau217	21	0.6	0.724832
BioFINDER-2	All participants	pTau217	21	0.7	0.657718
BioFINDER-2	All participants	pTau217	21	0.8	0.557047
BioFINDER-2	All participants	pTau217	21	0.9	0.469799
BioFINDER-2	All participants	pTau217	21	0.95	0.234899
BioFINDER-2	All participants	pTau217	21	0.975	0.187919
BioFINDER-2	All participants	pTau217	21	0.99	0.033557
BioFINDER-2	All participants	pTau217	22	0.5	0.760563
BioFINDER-2	All participants	pTau217	22	0.6	0.711268
BioFINDER-2	All participants	pTau217	22	0.7	0.661972
BioFINDER-2	All participants	pTau217	22	0.8	0.591549
BioFINDER-2	All participants	pTau217	22	0.9	0.457746
BioFINDER-2	All participants	pTau217	22	0.95	0.352113
BioFINDER-2	All participants	pTau217	22	0.975	0.28169
BioFINDER-2	All participants	pTau217	22	0.99	0.274648
BioFINDER-2	All participants	pTau217	23	0.5	0.783582
BioFINDER-2	All participants	pTau217	23	0.6	0.738806
BioFINDER-2	All participants	pTau217	23	0.7	0.69403
BioFINDER-2	All participants	pTau217	23	0.8	0.649254
BioFINDER-2	All participants	pTau217	23	0.9	0.559701
BioFINDER-2	All participants	pTau217	23	0.95	0.447761
BioFINDER-2	All participants	pTau217	23	0.975	0.283582
BioFINDER-2	All participants	pTau217	23	0.99	0.261194
BioFINDER-2	All participants	pTau217	24	0.5	0.773973
BioFINDER-2	All participants	pTau217	24	0.6	0.732877
BioFINDER-2	All participants	pTau217	24	0.7	0.664384
BioFINDER-2	All participants	pTau217	24	0.8	0.59589
BioFINDER-2	All participants	pTau217	24	0.9	0.486301
BioFINDER-2	All participants	pTau217	24	0.95	0.308219
BioFINDER-2	All participants	pTau217	24	0.975	0.246575
BioFINDER-2	All participants	pTau217	24	0.99	0.246575
BioFINDER-2	All participants	pTau217	25	0.5	0.770833
BioFINDER-2	All participants	pTau217	25	0.6	0.715278
BioFINDER-2	All participants	pTau217	25	0.7	0.666667
BioFINDER-2	All participants	pTau217	25	0.8	0.576389
BioFINDER-2	All participants	pTau217	25	0.9	0.465278
BioFINDER-2	All participants	pTau217	25	0.95	0.388889
BioFINDER-2	All participants	pTau217	25	0.975	0.222222
BioFINDER-2	All participants	pTau217	25	0.99	0.222222
BioFINDER-2	All participants	pTau217	26	0.5	0.813793
BioFINDER-2	All participants	pTau217	26	0.6	0.77931
BioFINDER-2	All participants	pTau217	26	0.7	0.737931
BioFINDER-2	All participants	pTau217	26	0.8	0.648276
BioFINDER-2	All participants	pTau217	26	0.9	0.57931
BioFINDER-2	All participants	pTau217	26	0.95	0.42069
BioFINDER-2	All participants	pTau217	26	0.975	0.234483
BioFINDER-2	All participants	pTau217	26	0.99	0.0344828
BioFINDER-2	All participants	pTau217	27	0.5	0.804196
BioFINDER-2	All participants	pTau217	27	0.6	0.769231
BioFINDER-2	All participants	pTau217	27	0.7	0.713287
BioFINDER-2	All participants	pTau217	27	0.8	0.643357
BioFINDER-2	All participants	pTau217	27	0.9	0.552448
BioFINDER-2	All participants	pTau217	27	0.95	0.48951
BioFINDER-2	All participants	pTau217	27	0.975	0.335664
BioFINDER-2	All participants	pTau217	27	0.99	0.034965
BioFINDER-2	All participants	pTau217	28	0.5	0.770833
BioFINDER-2	All participants	pTau217	28	0.6	0.729167
BioFINDER-2	All participants	pTau217	28	0.7	0.680556
BioFINDER-2	All participants	pTau217	28	0.8	0.625
BioFINDER-2	All participants	pTau217	28	0.9	0.527778
BioFINDER-2	All participants	pTau217	28	0.95	0.479167
BioFINDER-2	All participants	pTau217	28	0.975	0.333333
BioFINDER-2	All participants	pTau217	28	0.99	0.25
BioFINDER-2	All participants	pTau217	29	0.5	0.783784
BioFINDER-2	All participants	pTau217	29	0.6	0.736486
BioFINDER-2	All participants	pTau217	29	0.7	0.695946
BioFINDER-2	All participants	pTau217	29	0.8	0.601351
BioFINDER-2	All participants	pTau217	29	0.9	0.5
BioFINDER-2	All participants	pTau217	29	0.95	0.337838
BioFINDER-2	All participants	pTau217	29	0.975	0.283784
BioFINDER-2	All participants	pTau217	29	0.99	0.277027
BioFINDER-2	All participants	pTau217	30	0.5	0.759398
BioFINDER-2	All participants	pTau217	30	0.6	0.699248
BioFINDER-2	All participants	pTau217	30	0.7	0.654135
BioFINDER-2	All participants	pTau217	30	0.8	0.571429
BioFINDER-2	All participants	pTau217	30	0.9	0.466165
BioFINDER-2	All participants	pTau217	30	0.95	0.406015
BioFINDER-2	All participants	pTau217	30	0.975	0.233083
BioFINDER-2	All participants	pTau217	30	0.99	0.0451128
BioFINDER-2	All participants	pTau217	31	0.5	0.786765
BioFINDER-2	All participants	pTau217	31	0.6	0.735294
BioFINDER-2	All participants	pTau217	31	0.7	0.698529
BioFINDER-2	All participants	pTau217	31	0.8	0.617647
BioFINDER-2	All participants	pTau217	31	0.9	0.492647
BioFINDER-2	All participants	pTau217	31	0.95	0.448529
BioFINDER-2	All participants	pTau217	31	0.975	0.441176
BioFINDER-2	All participants	pTau217	31	0.99	0.426471
BioFINDER-2	All participants	pTau217	32	0.5	0.777778
BioFINDER-2	All participants	pTau217	32	0.6	0.736111
BioFINDER-2	All participants	pTau217	32	0.7	0.666667
BioFINDER-2	All participants	pTau217	32	0.8	0.5625
BioFINDER-2	All participants	pTau217	32	0.9	0.5
BioFINDER-2	All participants	pTau217	32	0.95	0.409722
BioFINDER-2	All participants	pTau217	32	0.975	0.291667
BioFINDER-2	All participants	pTau217	32	0.99	0.0277778
BioFINDER-2	All participants	pTau217	33	0.5	0.802817
BioFINDER-2	All participants	pTau217	33	0.6	0.760563
BioFINDER-2	All participants	pTau217	33	0.7	0.711268
BioFINDER-2	All participants	pTau217	33	0.8	0.640845
BioFINDER-2	All participants	pTau217	33	0.9	0.507042
BioFINDER-2	All participants	pTau217	33	0.95	0.43662
BioFINDER-2	All participants	pTau217	33	0.975	0.274648
BioFINDER-2	All participants	pTau217	33	0.99	0.0422535
BioFINDER-2	All participants	pTau217	34	0.5	0.789855
BioFINDER-2	All participants	pTau217	34	0.6	0.76087
BioFINDER-2	All participants	pTau217	34	0.7	0.724638
BioFINDER-2	All participants	pTau217	34	0.8	0.666667
BioFINDER-2	All participants	pTau217	34	0.9	0.528986
BioFINDER-2	All participants	pTau217	34	0.95	0.514493
BioFINDER-2	All participants	pTau217	34	0.975	0.304348
BioFINDER-2	All participants	pTau217	34	0.99	0.0289855
BioFINDER-2	All participants	pTau217	35	0.5	0.767742
BioFINDER-2	All participants	pTau217	35	0.6	0.729032
BioFINDER-2	All participants	pTau217	35	0.7	0.670968
BioFINDER-2	All participants	pTau217	35	0.8	0.612903
BioFINDER-2	All participants	pTau217	35	0.9	0.496774
BioFINDER-2	All participants	pTau217	35	0.95	0.432258
BioFINDER-2	All participants	pTau217	35	0.975	0.348387
BioFINDER-2	All participants	pTau217	35	0.99	0.277419
BioFINDER-2	All participants	pTau217	36	0.5	0.741722
BioFINDER-2	All participants	pTau217	36	0.6	0.695364
BioFINDER-2	All participants	pTau217	36	0.7	0.622517
BioFINDER-2	All participants	pTau217	36	0.8	0.536424
BioFINDER-2	All participants	pTau217	36	0.9	0.437086
BioFINDER-2	All participants	pTau217	36	0.95	0.324503
BioFINDER-2	All participants	pTau217	36	0.975	0.245033
BioFINDER-2	All participants	pTau217	36	0.99	0.0264901
BioFINDER-2	All participants	pTau217	37	0.5	0.795775
BioFINDER-2	All participants	pTau217	37	0.6	0.746479
BioFINDER-2	All participants	pTau217	37	0.7	0.711268
BioFINDER-2	All participants	pTau217	37	0.8	0.647887
BioFINDER-2	All participants	pTau217	37	0.9	0.556338
BioFINDER-2	All participants	pTau217	37	0.95	0.478873
BioFINDER-2	All participants	pTau217	37	0.975	0.359155
BioFINDER-2	All participants	pTau217	37	0.99	0.309859
BioFINDER-2	All participants	pTau217	38	0.5	0.757353
BioFINDER-2	All participants	pTau217	38	0.6	0.713235
BioFINDER-2	All participants	pTau217	38	0.7	0.654412
BioFINDER-2	All participants	pTau217	38	0.8	0.602941
BioFINDER-2	All participants	pTau217	38	0.9	0.514706
BioFINDER-2	All participants	pTau217	38	0.95	0.316176
BioFINDER-2	All participants	pTau217	38	0.975	0.294118
BioFINDER-2	All participants	pTau217	38	0.99	0.294118
BioFINDER-2	All participants	pTau217	39	0.5	0.790541
BioFINDER-2	All participants	pTau217	39	0.6	0.75
BioFINDER-2	All participants	pTau217	39	0.7	0.689189
BioFINDER-2	All participants	pTau217	39	0.8	0.628378
BioFINDER-2	All participants	pTau217	39	0.9	0.527027
BioFINDER-2	All participants	pTau217	39	0.95	0.425676
BioFINDER-2	All participants	pTau217	39	0.975	0.324324
BioFINDER-2	All participants	pTau217	39	0.99	0.324324
BioFINDER-2	All participants	pTau217	40	0.5	0.77931
BioFINDER-2	All participants	pTau217	40	0.6	0.717241
BioFINDER-2	All participants	pTau217	40	0.7	0.648276
BioFINDER-2	All participants	pTau217	40	0.8	0.57931
BioFINDER-2	All participants	pTau217	40	0.9	0.503448
BioFINDER-2	All participants	pTau217	40	0.95	0.386207
BioFINDER-2	All participants	pTau217	40	0.975	0.275862
BioFINDER-2	All participants	pTau217	40	0.99	0.0275862
BioFINDER-2	All participants	pTau217	41	0.5	0.777778
BioFINDER-2	All participants	pTau217	41	0.6	0.733333
BioFINDER-2	All participants	pTau217	41	0.7	0.681481
BioFINDER-2	All participants	pTau217	41	0.8	0.644444
BioFINDER-2	All participants	pTau217	41	0.9	0.555556
BioFINDER-2	All participants	pTau217	41	0.95	0.474074
BioFINDER-2	All participants	pTau217	41	0.975	0.185185
BioFINDER-2	All participants	pTau217	41	0.99	0.0148148
BioFINDER-2	All participants	pTau217	42	0.5	0.75
BioFINDER-2	All participants	pTau217	42	0.6	0.689394
BioFINDER-2	All participants	pTau217	42	0.7	0.628788
BioFINDER-2	All participants	pTau217	42	0.8	0.537879
BioFINDER-2	All participants	pTau217	42	0.9	0.44697
BioFINDER-2	All participants	pTau217	42	0.95	0.386364
BioFINDER-2	All participants	pTau217	42	0.975	0.295455
BioFINDER-2	All participants	pTau217	42	0.99	0.272727
BioFINDER-2	All participants	pTau217	43	0.5	0.786207
BioFINDER-2	All participants	pTau217	43	0.6	0.731034
BioFINDER-2	All participants	pTau217	43	0.7	0.689655
BioFINDER-2	All participants	pTau217	43	0.8	0.6
BioFINDER-2	All participants	pTau217	43	0.9	0.503448
BioFINDER-2	All participants	pTau217	43	0.95	0.372414
BioFINDER-2	All participants	pTau217	43	0.975	0.296552
BioFINDER-2	All participants	pTau217	43	0.99	0.296552
BioFINDER-2	All participants	pTau217	44	0.5	0.793333
BioFINDER-2	All participants	pTau217	44	0.6	0.746667
BioFINDER-2	All participants	pTau217	44	0.7	0.686667
BioFINDER-2	All participants	pTau217	44	0.8	0.626667
BioFINDER-2	All participants	pTau217	44	0.9	0.52
BioFINDER-2	All participants	pTau217	44	0.95	0.446667
BioFINDER-2	All participants	pTau217	44	0.975	0.38
BioFINDER-2	All participants	pTau217	44	0.99	0.306667
BioFINDER-2	All participants	pTau217	45	0.5	0.740458
BioFINDER-2	All participants	pTau217	45	0.6	0.679389
BioFINDER-2	All participants	pTau217	45	0.7	0.625954
BioFINDER-2	All participants	pTau217	45	0.8	0.557252
BioFINDER-2	All participants	pTau217	45	0.9	0.458015
BioFINDER-2	All participants	pTau217	45	0.95	0.40458
BioFINDER-2	All participants	pTau217	45	0.975	0.351145
BioFINDER-2	All participants	pTau217	45	0.99	0.343511
BioFINDER-2	All participants	pTau217	46	0.5	0.739437
BioFINDER-2	All participants	pTau217	46	0.6	0.690141
BioFINDER-2	All participants	pTau217	46	0.7	0.633803
BioFINDER-2	All participants	pTau217	46	0.8	0.584507
BioFINDER-2	All participants	pTau217	46	0.9	0.457746
BioFINDER-2	All participants	pTau217	46	0.95	0.34507
BioFINDER-2	All participants	pTau217	46	0.975	0.246479
BioFINDER-2	All participants	pTau217	46	0.99	0.0211268
BioFINDER-2	All participants	pTau217	47	0.5	0.755396
BioFINDER-2	All participants	pTau217	47	0.6	0.719424
BioFINDER-2	All participants	pTau217	47	0.7	0.654676
BioFINDER-2	All participants	pTau217	47	0.8	0.57554
BioFINDER-2	All participants	pTau217	47	0.9	0.453237
BioFINDER-2	All participants	pTau217	47	0.95	0.323741
BioFINDER-2	All participants	pTau217	47	0.975	0.230216
BioFINDER-2	All participants	pTau217	47	0.99	0.230216
BioFINDER-2	All participants	pTau217	48	0.5	0.797297
BioFINDER-2	All participants	pTau217	48	0.6	0.72973
BioFINDER-2	All participants	pTau217	48	0.7	0.675676
BioFINDER-2	All participants	pTau217	48	0.8	0.581081
BioFINDER-2	All participants	pTau217	48	0.9	0.527027
BioFINDER-2	All participants	pTau217	48	0.95	0.378378
BioFINDER-2	All participants	pTau217	48	0.975	0.277027
BioFINDER-2	All participants	pTau217	48	0.99	0.256757
BioFINDER-2	All participants	pTau217	49	0.5	0.776224
BioFINDER-2	All participants	pTau217	49	0.6	0.72028
BioFINDER-2	All participants	pTau217	49	0.7	0.678322
BioFINDER-2	All participants	pTau217	49	0.8	0.615385
BioFINDER-2	All participants	pTau217	49	0.9	0.545455
BioFINDER-2	All participants	pTau217	49	0.95	0.48951
BioFINDER-2	All participants	pTau217	49	0.975	0.405594
BioFINDER-2	All participants	pTau217	49	0.99	0.342657
BioFINDER-2	All participants	pTau217	50	0.5	0.780645
BioFINDER-2	All participants	pTau217	50	0.6	0.735484
BioFINDER-2	All participants	pTau217	50	0.7	0.696774
BioFINDER-2	All participants	pTau217	50	0.8	0.658065
BioFINDER-2	All participants	pTau217	50	0.9	0.567742
BioFINDER-2	All participants	pTau217	50	0.95	0.522581
BioFINDER-2	All participants	pTau217	50	0.975	0.374194
[truncated: 2,801 more rows]

## Sheet: supp fig 3
cohort	group	bmk	iteration	sens_val	ppv
BioFINDER-2	All participants	Ab42Ab40	1	0.9	0.482014
BioFINDER-2	All participants	Ab42Ab40	1	0.95	0.435583
BioFINDER-2	All participants	Ab42Ab40	1	0.975	0.414773
BioFINDER-2	All participants	Ab42Ab40	2	0.9	0.449275
BioFINDER-2	All participants	Ab42Ab40	2	0.95	0.424837
BioFINDER-2	All participants	Ab42Ab40	2	0.975	0.391813
BioFINDER-2	All participants	Ab42Ab40	3	0.9	0.436242
BioFINDER-2	All participants	Ab42Ab40	3	0.95	0.428571
BioFINDER-2	All participants	Ab42Ab40	3	0.975	0.415205
BioFINDER-2	All participants	Ab42Ab40	4	0.9	0.453237
BioFINDER-2	All participants	Ab42Ab40	4	0.95	0.408537
BioFINDER-2	All participants	Ab42Ab40	4	0.975	0.396552
BioFINDER-2	All participants	Ab42Ab40	5	0.9	0.430303
BioFINDER-2	All participants	Ab42Ab40	5	0.95	0.421348
BioFINDER-2	All participants	Ab42Ab40	5	0.975	0.413978
BioFINDER-2	All participants	Ab42Ab40	6	0.9	0.455172
BioFINDER-2	All participants	Ab42Ab40	6	0.95	0.406977
BioFINDER-2	All participants	Ab42Ab40	6	0.975	0.39779
BioFINDER-2	All participants	Ab42Ab40	7	0.9	0.424837
BioFINDER-2	All participants	Ab42Ab40	7	0.95	0.383333
BioFINDER-2	All participants	Ab42Ab40	7	0.975	0.373684
BioFINDER-2	All participants	Ab42Ab40	8	0.9	0.378378
BioFINDER-2	All participants	Ab42Ab40	8	0.95	0.35119
BioFINDER-2	All participants	Ab42Ab40	8	0.975	0.331522
BioFINDER-2	All participants	Ab42Ab40	9	0.9	0.387324
BioFINDER-2	All participants	Ab42Ab40	9	0.95	0.355828
BioFINDER-2	All participants	Ab42Ab40	9	0.975	0.35503
BioFINDER-2	All participants	Ab42Ab40	10	0.9	0.462069
BioFINDER-2	All participants	Ab42Ab40	10	0.95	0.422619
BioFINDER-2	All participants	Ab42Ab40	10	0.975	0.414773
BioFINDER-2	All participants	Ab42Ab40	11	0.9	0.485507
BioFINDER-2	All participants	Ab42Ab40	11	0.95	0.440994
BioFINDER-2	All participants	Ab42Ab40	11	0.975	0.437126
BioFINDER-2	All participants	Ab42Ab40	12	0.9	0.426752
BioFINDER-2	All participants	Ab42Ab40	12	0.95	0.412791
BioFINDER-2	All participants	Ab42Ab40	12	0.975	0.403315
BioFINDER-2	All participants	Ab42Ab40	13	0.9	0.434109
BioFINDER-2	All participants	Ab42Ab40	13	0.95	0.437037
BioFINDER-2	All participants	Ab42Ab40	13	0.975	0.429577
BioFINDER-2	All participants	Ab42Ab40	14	0.9	0.484615
BioFINDER-2	All participants	Ab42Ab40	14	0.95	0.44898
BioFINDER-2	All participants	Ab42Ab40	14	0.975	0.407186
BioFINDER-2	All participants	Ab42Ab40	15	0.9	0.5
BioFINDER-2	All participants	Ab42Ab40	15	0.95	0.5
BioFINDER-2	All participants	Ab42Ab40	15	0.975	0.47561
BioFINDER-2	All participants	Ab42Ab40	16	0.9	0.507246
BioFINDER-2	All participants	Ab42Ab40	16	0.95	0.496644
BioFINDER-2	All participants	Ab42Ab40	16	0.975	0.475
BioFINDER-2	All participants	Ab42Ab40	17	0.9	0.426573
BioFINDER-2	All participants	Ab42Ab40	17	0.95	0.390244
BioFINDER-2	All participants	Ab42Ab40	17	0.975	0.375
BioFINDER-2	All participants	Ab42Ab40	18	0.9	0.447205
BioFINDER-2	All participants	Ab42Ab40	18	0.95	0.436782
BioFINDER-2	All participants	Ab42Ab40	18	0.975	0.414894
BioFINDER-2	All participants	Ab42Ab40	19	0.9	0.492958
BioFINDER-2	All participants	Ab42Ab40	19	0.95	0.474359
BioFINDER-2	All participants	Ab42Ab40	19	0.975	0.449704
BioFINDER-2	All participants	Ab42Ab40	20	0.9	0.472603
BioFINDER-2	All participants	Ab42Ab40	20	0.95	0.426901
BioFINDER-2	All participants	Ab42Ab40	20	0.975	0.40107
BioFINDER-2	All participants	Ab42Ab40	21	0.9	0.510638
BioFINDER-2	All participants	Ab42Ab40	21	0.95	0.449704
BioFINDER-2	All participants	Ab42Ab40	21	0.975	0.448276
BioFINDER-2	All participants	Ab42Ab40	22	0.9	0.485915
BioFINDER-2	All participants	Ab42Ab40	22	0.95	0.439759
BioFINDER-2	All participants	Ab42Ab40	22	0.975	0.423729
BioFINDER-2	All participants	Ab42Ab40	23	0.9	0.477612
BioFINDER-2	All participants	Ab42Ab40	23	0.95	0.437908
BioFINDER-2	All participants	Ab42Ab40	23	0.975	0.415663
BioFINDER-2	All participants	Ab42Ab40	24	0.9	0.448276
BioFINDER-2	All participants	Ab42Ab40	24	0.95	0.420732
BioFINDER-2	All participants	Ab42Ab40	24	0.975	0.398876
BioFINDER-2	All participants	Ab42Ab40	25	0.9	0.453333
BioFINDER-2	All participants	Ab42Ab40	25	0.95	0.455696
BioFINDER-2	All participants	Ab42Ab40	25	0.975	0.41573
BioFINDER-2	All participants	Ab42Ab40	26	0.9	0.511111
BioFINDER-2	All participants	Ab42Ab40	26	0.95	0.470968
BioFINDER-2	All participants	Ab42Ab40	26	0.975	0.477707
BioFINDER-2	All participants	Ab42Ab40	27	0.9	0.446043
BioFINDER-2	All participants	Ab42Ab40	27	0.95	0.424837
BioFINDER-2	All participants	Ab42Ab40	27	0.975	0.406061
BioFINDER-2	All participants	Ab42Ab40	28	0.9	0.470968
BioFINDER-2	All participants	Ab42Ab40	28	0.95	0.478261
BioFINDER-2	All participants	Ab42Ab40	28	0.975	0.446328
BioFINDER-2	All participants	Ab42Ab40	29	0.9	0.402985
BioFINDER-2	All participants	Ab42Ab40	29	0.95	0.375
BioFINDER-2	All participants	Ab42Ab40	29	0.975	0.34104
BioFINDER-2	All participants	Ab42Ab40	30	0.9	0.496403
BioFINDER-2	All participants	Ab42Ab40	30	0.95	0.470968
BioFINDER-2	All participants	Ab42Ab40	30	0.975	0.438596
BioFINDER-2	All participants	Ab42Ab40	31	0.9	0.445205
BioFINDER-2	All participants	Ab42Ab40	31	0.95	0.394286
BioFINDER-2	All participants	Ab42Ab40	31	0.975	0.375661
BioFINDER-2	All participants	Ab42Ab40	32	0.9	0.443662
BioFINDER-2	All participants	Ab42Ab40	32	0.95	0.432258
BioFINDER-2	All participants	Ab42Ab40	32	0.975	0.423313
BioFINDER-2	All participants	Ab42Ab40	33	0.9	0.393103
BioFINDER-2	All participants	Ab42Ab40	33	0.95	0.392157
BioFINDER-2	All participants	Ab42Ab40	33	0.975	0.360465
BioFINDER-2	All participants	Ab42Ab40	34	0.9	0.464
BioFINDER-2	All participants	Ab42Ab40	34	0.95	0.409396
BioFINDER-2	All participants	Ab42Ab40	34	0.975	0.379518
BioFINDER-2	All participants	Ab42Ab40	35	0.9	0.43125
BioFINDER-2	All participants	Ab42Ab40	35	0.95	0.412429
BioFINDER-2	All participants	Ab42Ab40	35	0.975	0.386598
BioFINDER-2	All participants	Ab42Ab40	36	0.9	0.453947
BioFINDER-2	All participants	Ab42Ab40	36	0.95	0.447853
BioFINDER-2	All participants	Ab42Ab40	36	0.975	0.423729
BioFINDER-2	All participants	Ab42Ab40	37	0.9	0.510204
BioFINDER-2	All participants	Ab42Ab40	37	0.95	0.484663
BioFINDER-2	All participants	Ab42Ab40	37	0.975	0.460227
BioFINDER-2	All participants	Ab42Ab40	38	0.9	0.460526
BioFINDER-2	All participants	Ab42Ab40	38	0.95	0.471338
BioFINDER-2	All participants	Ab42Ab40	38	0.975	0.469136
BioFINDER-2	All participants	Ab42Ab40	39	0.9	0.475806
BioFINDER-2	All participants	Ab42Ab40	39	0.95	0.405229
BioFINDER-2	All participants	Ab42Ab40	39	0.975	0.383234
BioFINDER-2	All participants	Ab42Ab40	40	0.9	0.440299
BioFINDER-2	All participants	Ab42Ab40	40	0.95	0.385093
BioFINDER-2	All participants	Ab42Ab40	40	0.975	0.385542
BioFINDER-2	All participants	Ab42Ab40	41	0.9	0.416107
BioFINDER-2	All participants	Ab42Ab40	41	0.95	0.422078
BioFINDER-2	All participants	Ab42Ab40	41	0.975	0.421384
BioFINDER-2	All participants	Ab42Ab40	42	0.9	0.427632
BioFINDER-2	All participants	Ab42Ab40	42	0.95	0.413174
BioFINDER-2	All participants	Ab42Ab40	42	0.975	0.410405
BioFINDER-2	All participants	Ab42Ab40	43	0.9	0.484615
BioFINDER-2	All participants	Ab42Ab40	43	0.95	0.44898
BioFINDER-2	All participants	Ab42Ab40	43	0.975	0.444444
BioFINDER-2	All participants	Ab42Ab40	44	0.9	0.5
BioFINDER-2	All participants	Ab42Ab40	44	0.95	0.496644
BioFINDER-2	All participants	Ab42Ab40	44	0.975	0.444444
BioFINDER-2	All participants	Ab42Ab40	45	0.9	0.43949
BioFINDER-2	All participants	Ab42Ab40	45	0.95	0.431953
BioFINDER-2	All participants	Ab42Ab40	45	0.975	0.416667
BioFINDER-2	All participants	Ab42Ab40	46	0.9	0.437037
BioFINDER-2	All participants	Ab42Ab40	46	0.95	0.427586
BioFINDER-2	All participants	Ab42Ab40	46	0.975	0.410256
BioFINDER-2	All participants	Ab42Ab40	47	0.9	0.468354
BioFINDER-2	All participants	Ab42Ab40	47	0.95	0.458824
BioFINDER-2	All participants	Ab42Ab40	47	0.975	0.449438
BioFINDER-2	All participants	Ab42Ab40	48	0.9	0.444444
BioFINDER-2	All participants	Ab42Ab40	48	0.95	0.437037
BioFINDER-2	All participants	Ab42Ab40	48	0.975	0.435714
BioFINDER-2	All participants	Ab42Ab40	49	0.9	0.432432
BioFINDER-2	All participants	Ab42Ab40	49	0.95	0.43038
BioFINDER-2	All participants	Ab42Ab40	49	0.975	0.414201
BioFINDER-2	All participants	Ab42Ab40	50	0.9	0.431507
BioFINDER-2	All participants	Ab42Ab40	50	0.95	0.428571
BioFINDER-2	All participants	Ab42Ab40	50	0.975	0.419753
BioFINDER-2	All participants	Ab42Ab40	51	0.9	0.393939
BioFINDER-2	All participants	Ab42Ab40	51	0.95	0.381215
BioFINDER-2	All participants	Ab42Ab40	51	0.975	0.379679
BioFINDER-2	All participants	Ab42Ab40	52	0.9	0.503448
BioFINDER-2	All participants	Ab42Ab40	52	0.95	0.466667
BioFINDER-2	All participants	Ab42Ab40	52	0.975	0.441341
BioFINDER-2	All participants	Ab42Ab40	53	0.9	0.417808
BioFINDER-2	All participants	Ab42Ab40	53	0.95	0.415584
BioFINDER-2	All participants	Ab42Ab40	53	0.975	0.392857
BioFINDER-2	All participants	Ab42Ab40	54	0.9	0.418919
BioFINDER-2	All participants	Ab42Ab40	54	0.95	0.416667
BioFINDER-2	All participants	Ab42Ab40	54	0.975	0.39645
BioFINDER-2	All participants	Ab42Ab40	55	0.9	0.46
BioFINDER-2	All participants	Ab42Ab40	55	0.95	0.445122
BioFINDER-2	All participants	Ab42Ab40	55	0.975	0.423729
BioFINDER-2	All participants	Ab42Ab40	56	0.9	0.48
BioFINDER-2	All participants	Ab42Ab40	56	0.95	0.444444
BioFINDER-2	All participants	Ab42Ab40	56	0.975	0.430939
BioFINDER-2	All participants	Ab42Ab40	57	0.9	0.364865
BioFINDER-2	All participants	Ab42Ab40	57	0.95	0.367742
BioFINDER-2	All participants	Ab42Ab40	57	0.975	0.329609
BioFINDER-2	All participants	Ab42Ab40	58	0.9	0.448276
BioFINDER-2	All participants	Ab42Ab40	58	0.95	0.442308
BioFINDER-2	All participants	Ab42Ab40	58	0.975	0.435583
BioFINDER-2	All participants	Ab42Ab40	59	0.9	0.391892
BioFINDER-2	All participants	Ab42Ab40	59	0.95	0.374233
BioFINDER-2	All participants	Ab42Ab40	59	0.975	0.366279
BioFINDER-2	All participants	Ab42Ab40	60	0.9	0.445946
BioFINDER-2	All participants	Ab42Ab40	60	0.95	0.424242
BioFINDER-2	All participants	Ab42Ab40	60	0.975	0.402235
BioFINDER-2	All participants	Ab42Ab40	61	0.9	0.442177
BioFINDER-2	All participants	Ab42Ab40	61	0.95	0.442308
BioFINDER-2	All participants	Ab42Ab40	61	0.975	0.42515
BioFINDER-2	All participants	Ab42Ab40	62	0.9	0.473684
BioFINDER-2	All participants	Ab42Ab40	62	0.95	0.444444
BioFINDER-2	All participants	Ab42Ab40	62	0.975	0.445714
BioFINDER-2	All participants	Ab42Ab40	63	0.9	0.443038
BioFINDER-2	All participants	Ab42Ab40	63	0.95	0.432749
BioFINDER-2	All participants	Ab42Ab40	63	0.975	0.424581
BioFINDER-2	All participants	Ab42Ab40	64	0.9	0.422222
BioFINDER-2	All participants	Ab42Ab40	64	0.95	0.4
BioFINDER-2	All participants	Ab42Ab40	64	0.975	0.362573
BioFINDER-2	All participants	Ab42Ab40	65	0.9	0.464286
BioFINDER-2	All participants	Ab42Ab40	65	0.95	0.445161
BioFINDER-2	All participants	Ab42Ab40	65	0.975	0.422619
BioFINDER-2	All participants	Ab42Ab40	66	0.9	0.470588
BioFINDER-2	All participants	Ab42Ab40	66	0.95	0.453333
BioFINDER-2	All participants	Ab42Ab40	66	0.975	0.440252
BioFINDER-2	All participants	Ab42Ab40	67	0.9	0.434483
BioFINDER-2	All participants	Ab42Ab40	67	0.95	0.415094
BioFINDER-2	All participants	Ab42Ab40	67	0.975	0.407186
BioFINDER-2	All participants	Ab42Ab40	68	0.9	0.431507
BioFINDER-2	All participants	Ab42Ab40	68	0.95	0.432258
BioFINDER-2	All participants	Ab42Ab40	68	0.975	0.423313
BioFINDER-2	All participants	Ab42Ab40	69	0.9	0.51145
BioFINDER-2	All participants	Ab42Ab40	69	0.95	0.449367
BioFINDER-2	All participants	Ab42Ab40	69	0.975	0.442424
BioFINDER-2	All participants	Ab42Ab40	70	0.9	0.434483
BioFINDER-2	All participants	Ab42Ab40	70	0.95	0.407407
BioFINDER-2	All participants	Ab42Ab40	70	0.975	0.404762
BioFINDER-2	All participants	Ab42Ab40	71	0.9	0.492958
BioFINDER-2	All participants	Ab42Ab40	71	0.95	0.486842
BioFINDER-2	All participants	Ab42Ab40	71	0.975	0.422222
BioFINDER-2	All participants	Ab42Ab40	72	0.9	0.471429
BioFINDER-2	All participants	Ab42Ab40	72	0.95	0.434783
BioFINDER-2	All participants	Ab42Ab40	72	0.975	0.395604
BioFINDER-2	All participants	Ab42Ab40	73	0.9	0.463087
BioFINDER-2	All participants	Ab42Ab40	73	0.95	0.434524
BioFINDER-2	All participants	Ab42Ab40	73	0.975	0.421348
BioFINDER-2	All participants	Ab42Ab40	74	0.9	0.471429
BioFINDER-2	All participants	Ab42Ab40	74	0.95	0.457516
BioFINDER-2	All participants	Ab42Ab40	74	0.975	0.433735
BioFINDER-2	All participants	Ab42Ab40	75	0.9	0.48855
BioFINDER-2	All participants	Ab42Ab40	75	0.95	0.435065
BioFINDER-2	All participants	Ab42Ab40	75	0.975	0.415663
BioFINDER-2	All participants	Ab42Ab40	76	0.9	0.431655
BioFINDER-2	All participants	Ab42Ab40	76	0.95	0.406452
BioFINDER-2	All participants	Ab42Ab40	76	0.975	0.363128
BioFINDER-2	All participants	Ab42Ab40	77	0.9	0.451807
BioFINDER-2	All participants	Ab42Ab40	77	0.95	0.454023
BioFINDER-2	All participants	Ab42Ab40	77	0.975	0.457627
BioFINDER-2	All participants	Ab42Ab40	78	0.9	0.416667
BioFINDER-2	All participants	Ab42Ab40	78	0.95	0.364162
BioFINDER-2	All participants	Ab42Ab40	78	0.975	0.357143
BioFINDER-2	All participants	Ab42Ab40	79	0.9	0.48
BioFINDER-2	All participants	Ab42Ab40	79	0.95	0.447059
BioFINDER-2	All participants	Ab42Ab40	79	0.975	0.438202
BioFINDER-2	All participants	Ab42Ab40	80	0.9	0.441379
BioFINDER-2	All participants	Ab42Ab40	80	0.95	0.404762
BioFINDER-2	All participants	Ab42Ab40	80	0.975	0.388889
BioFINDER-2	All participants	Ab42Ab40	81	0.9	0.484848
BioFINDER-2	All participants	Ab42Ab40	81	0.95	0.444444
BioFINDER-2	All participants	Ab42Ab40	81	0.975	0.424242
BioFINDER-2	All participants	Ab42Ab40	82	0.9	0.43662
BioFINDER-2	All participants	Ab42Ab40	82	0.95	0.396341
BioFINDER-2	All participants	Ab42Ab40	82	0.975	0.387283
BioFINDER-2	All participants	Ab42Ab40	83	0.9	0.525926
BioFINDER-2	All participants	Ab42Ab40	83	0.95	0.510204
BioFINDER-2	All participants	Ab42Ab40	83	0.975	0.478261
BioFINDER-2	All participants	Ab42Ab40	84	0.9	0.394558
BioFINDER-2	All participants	Ab42Ab40	84	0.95	0.356725
BioFINDER-2	All participants	Ab42Ab40	84	0.975	0.340541
BioFINDER-2	All participants	Ab42Ab40	85	0.9	0.427673
BioFINDER-2	All participants	Ab42Ab40	85	0.95	0.409091
BioFINDER-2	All participants	Ab42Ab40	85	0.975	0.389474
BioFINDER-2	All participants	Ab42Ab40	86	0.9	0.407895
BioFINDER-2	All participants	Ab42Ab40	86	0.95	0.414013
BioFINDER-2	All participants	Ab42Ab40	86	0.975	0.41875
BioFINDER-2	All participants	Ab42Ab40	87	0.9	0.434483
BioFINDER-2	All participants	Ab42Ab40	87	0.95	0.392857
BioFINDER-2	All participants	Ab42Ab40	87	0.975	0.390805
BioFINDER-2	All participants	Ab42Ab40	88	0.9	0.442029
BioFINDER-2	All participants	Ab42Ab40	88	0.95	0.407643
BioFINDER-2	All participants	Ab42Ab40	88	0.975	0.381503
BioFINDER-2	All participants	Ab42Ab40	89	0.9	0.48855
BioFINDER-2	All participants	Ab42Ab40	89	0.95	0.435897
BioFINDER-2	All participants	Ab42Ab40	89	0.975	0.409357
BioFINDER-2	All participants	Ab42Ab40	90	0.9	0.532847
BioFINDER-2	All participants	Ab42Ab40	90	0.95	0.496774
BioFINDER-2	All participants	Ab42Ab40	90	0.975	0.446328
BioFINDER-2	All participants	Ab42Ab40	91	0.9	0.467626
BioFINDER-2	All participants	Ab42Ab40	91	0.95	0.46
BioFINDER-2	All participants	Ab42Ab40	91	0.975	0.438272
BioFINDER-2	All participants	Ab42Ab40	92	0.9	0.376543
BioFINDER-2	All participants	Ab42Ab40	92	0.95	0.367816
BioFINDER-2	All participants	Ab42Ab40	92	0.975	0.347368
BioFINDER-2	All participants	Ab42Ab40	93	0.9	0.447205
BioFINDER-2	All participants	Ab42Ab40	93	0.95	0.449704
BioFINDER-2	All participants	Ab42Ab40	93	0.975	0.45614
BioFINDER-2	All participants	Ab42Ab40	94	0.9	0.405405
BioFINDER-2	All participants	Ab42Ab40	94	0.95	0.370588
BioFINDER-2	All participants	Ab42Ab40	94	0.975	0.359116
BioFINDER-2	All participants	Ab42Ab40	95	0.9	0.419355
BioFINDER-2	All participants	Ab42Ab40	95	0.95	0.423313
BioFINDER-2	All participants	Ab42Ab40	95	0.975	0.387978
BioFINDER-2	All participants	Ab42Ab40	96	0.9	0.423841
BioFINDER-2	All participants	Ab42Ab40	96	0.95	0.419753
BioFINDER-2	All participants	Ab42Ab40	96	0.975	0.382514
BioFINDER-2	All participants	Ab42Ab40	97	0.9	0.436709
BioFINDER-2	All participants	Ab42Ab40	97	0.95	0.437126
BioFINDER-2	All participants	Ab42Ab40	97	0.975	0.431034
BioFINDER-2	All participants	Ab42Ab40	98	0.9	0.415493
BioFINDER-2	All participants	Ab42Ab40	98	0.95	0.402597
BioFINDER-2	All participants	Ab42Ab40	98	0.975	0.383234
BioFINDER-2	All participants	Ab42Ab40	99	0.9	0.489655
BioFINDER-2	All participants	Ab42Ab40	99	0.95	0.449102
BioFINDER-2	All participants	Ab42Ab40	99	0.975	0.44
BioFINDER-2	All participants	Ab42Ab40	100	0.9	0.412587
BioFINDER-2	All participants	Ab42Ab40	100	0.95	0.389937
BioFINDER-2	All participants	Ab42Ab40	100	0.975	0.372093
BioFINDER-2	All participants	pTau181	1	0.9	0.412281
BioFINDER-2	All participants	pTau181	1	0.95	0.378788
BioFINDER-2	All participants	pTau181	1	0.975	0.354167
BioFINDER-2	All participants	pTau181	2	0.9	0.474138
BioFINDER-2	All participants	pTau181	2	0.95	0.426471
BioFINDER-2	All participants	pTau181	2	0.975	0.431655
BioFINDER-2	All participants	pTau181	3	0.9	0.414062
BioFINDER-2	All participants	pTau181	3	0.95	0.388889
BioFINDER-2	All participants	pTau181	3	0.975	0.367742
BioFINDER-2	All participants	pTau181	4	0.9	0.421488
BioFINDER-2	All participants	pTau181	4	0.95	0.385714
BioFINDER-2	All participants	pTau181	4	0.975	0.359477
BioFINDER-2	All participants	pTau181	5	0.9	0.606383
BioFINDER-2	All participants	pTau181	5	0.95	0.512821
BioFINDER-2	All participants	pTau181	5	0.975	0.512397
BioFINDER-2	All participants	pTau181	6	0.9	0.455357
BioFINDER-2	All participants	pTau181	6	0.95	0.428571
BioFINDER-2	All participants	pTau181	6	0.975	0.384615
BioFINDER-2	All participants	pTau181	7	0.9	0.495798
BioFINDER-2	All participants	pTau181	7	0.95	0.449275
BioFINDER-2	All participants	pTau181	7	0.975	0.395062
BioFINDER-2	All participants	pTau181	8	0.9	0.529412
BioFINDER-2	All participants	pTau181	8	0.95	0.48
BioFINDER-2	All participants	pTau181	8	0.975	0.466667
BioFINDER-2	All participants	pTau181	9	0.9	0.477876
BioFINDER-2	All participants	pTau181	9	0.95	0.459677
BioFINDER-2	All participants	pTau181	9	0.975	0.402778
BioFINDER-2	All participants	pTau181	10	0.9	0.393701
BioFINDER-2	All participants	pTau181	10	0.95	0.386861
BioFINDER-2	All participants	pTau181	10	0.975	0.369863
BioFINDER-2	All participants	pTau181	11	0.9	0.495798
BioFINDER-2	All participants	pTau181	11	0.95	0.462687
BioFINDER-2	All participants	pTau181	11	0.975	0.438356
BioFINDER-2	All participants	pTau181	12	0.9	0.495652
BioFINDER-2	All participants	pTau181	12	0.95	0.46875
BioFINDER-2	All participants	pTau181	12	0.975	0.449275
BioFINDER-2	All participants	pTau181	13	0.9	0.481481
BioFINDER-2	All participants	pTau181	13	0.95	0.419847
BioFINDER-2	All participants	pTau181	13	0.975	0.402878
BioFINDER-2	All participants	pTau181	14	0.9	0.386792
BioFINDER-2	All participants	pTau181	14	0.95	0.373913
BioFINDER-2	All participants	pTau181	14	0.975	0.333333
BioFINDER-2	All participants	pTau181	15	0.9	0.5625
BioFINDER-2	All participants	pTau181	15	0.95	0.492647
BioFINDER-2	All participants	pTau181	15	0.975	0.463087
BioFINDER-2	All participants	pTau181	16	0.9	0.491228
BioFINDER-2	All participants	pTau181	16	0.95	0.483607
BioFINDER-2	All participants	pTau181	16	0.975	0.451852
BioFINDER-2	All participants	pTau181	17	0.9	0.542373
BioFINDER-2	All participants	pTau181	17	0.95	0.49635
BioFINDER-2	All participants	pTau181	17	0.975	0.492958
BioFINDER-2	All participants	pTau181	18	0.9	0.579439
BioFINDER-2	All participants	pTau181	18	0.95	0.53719
BioFINDER-2	All participants	pTau181	18	0.975	0.482014
BioFINDER-2	All participants	pTau181	19	0.9	0.470588
BioFINDER-2	All participants	pTau181	19	0.95	0.447368
BioFINDER-2	All participants	pTau181	19	0.975	0.403101
BioFINDER-2	All participants	pTau181	20	0.9	0.40678
BioFINDER-2	All participants	pTau181	20	0.95	0.377778
BioFINDER-2	All participants	pTau181	20	0.975	0.379562
BioFINDER-2	All participants	pTau181	21	0.9	0.478992
BioFINDER-2	All participants	pTau181	21	0.95	0.447761
BioFINDER-2	All participants	pTau181	21	0.975	0.43662
BioFINDER-2	All participants	pTau181	22	0.9	0.486486
BioFINDER-2	All participants	pTau181	22	0.95	0.478992
BioFINDER-2	All participants	pTau181	22	0.975	0.411348
BioFINDER-2	All participants	pTau181	23	0.9	0.456897
BioFINDER-2	All participants	pTau181	23	0.95	0.440945
BioFINDER-2	All participants	pTau181	23	0.975	0.385135
BioFINDER-2	All participants	pTau181	24	0.9	0.46789
BioFINDER-2	All participants	pTau181	24	0.95	0.435484
BioFINDER-2	All participants	pTau181	24	0.975	0.37931
BioFINDER-2	All participants	pTau181	25	0.9	0.484848
BioFINDER-2	All participants	pTau181	25	0.95	0.451327
BioFINDER-2	All participants	pTau181	25	0.975	0.396947
BioFINDER-2	All participants	pTau181	26	0.9	0.585859
BioFINDER-2	All participants	pTau181	26	0.95	0.539823
BioFINDER-2	All participants	pTau181	26	0.975	0.456522
BioFINDER-2	All participants	pTau181	27	0.9	0.5
BioFINDER-2	All participants	pTau181	27	0.95	0.463235
BioFINDER-2	All participants	pTau181	27	0.975	0.454545
BioFINDER-2	All participants	pTau181	28	0.9	0.485437
BioFINDER-2	All participants	pTau181	28	0.95	0.456897
BioFINDER-2	All participants	pTau181	28	0.975	0.457627
BioFINDER-2	All participants	pTau181	29	0.9	0.466667
BioFINDER-2	All participants	pTau181	29	0.95	0.437037
BioFINDER-2	All participants	pTau181	29	0.975	0.42069
BioFINDER-2	All participants	pTau181	30	0.9	0.526786
BioFINDER-2	All participants	pTau181	30	0.95	0.462687
BioFINDER-2	All participants	pTau181	30	0.975	0.441379
BioFINDER-2	All participants	pTau181	31	0.9	0.483607
BioFINDER-2	All participants	pTau181	31	0.95	0.476923
BioFINDER-2	All participants	pTau181	31	0.975	0.426667
BioFINDER-2	All participants	pTau181	32	0.9	0.508197
BioFINDER-2	All participants	pTau181	32	0.95	0.485075
BioFINDER-2	All participants	pTau181	32	0.975	0.458904
BioFINDER-2	All participants	pTau181	33	0.9	0.604167
BioFINDER-2	All participants	pTau181	33	0.95	0.54955
BioFINDER-2	All participants	pTau181	33	0.975	0.470149
BioFINDER-2	All participants	pTau181	34	0.9	0.596154
BioFINDER-2	All participants	pTau181	34	0.95	0.515873
BioFINDER-2	All participants	pTau181	34	0.975	0.482014
BioFINDER-2	All participants	pTau181	35	0.9	0.528926
BioFINDER-2	All participants	pTau181	35	0.95	0.503759
BioFINDER-2	All participants	pTau181	35	0.975	0.479167
BioFINDER-2	All participants	pTau181	36	0.9	0.441667
BioFINDER-2	All participants	pTau181	36	0.95	0.41791
BioFINDER-2	All participants	pTau181	36	0.975	0.390411
BioFINDER-2	All participants	pTau181	37	0.9	0.569892
BioFINDER-2	All participants	pTau181	37	0.95	0.470588
BioFINDER-2	All participants	pTau181	37	0.975	0.416058
BioFINDER-2	All participants	pTau181	38	0.9	0.495413
BioFINDER-2	All participants	pTau181	38	0.95	0.44186
BioFINDER-2	All participants	pTau181	38	0.975	0.437037
BioFINDER-2	All participants	pTau181	39	0.9	0.44
BioFINDER-2	All participants	pTau181	39	0.95	0.42963
BioFINDER-2	All participants	pTau181	39	0.975	0.425532
BioFINDER-2	All participants	pTau181	40	0.9	0.569892
BioFINDER-2	All participants	pTau181	40	0.95	0.478632
BioFINDER-2	All participants	pTau181	40	0.975	0.428571
BioFINDER-2	All participants	pTau181	41	0.9	0.398305
BioFINDER-2	All participants	pTau181	41	0.95	0.381679
BioFINDER-2	All participants	pTau181	41	0.975	0.359155
BioFINDER-2	All participants	pTau181	42	0.9	0.44
BioFINDER-2	All participants	pTau181	42	0.95	0.442748
BioFINDER-2	All participants	pTau181	42	0.975	0.416667
BioFINDER-2	All participants	pTau181	43	0.9	0.477064
BioFINDER-2	All participants	pTau181	43	0.95	0.454545
BioFINDER-2	All participants	pTau181	43	0.975	0.459016
BioFINDER-2	All participants	pTau181	44	0.9	0.533981
BioFINDER-2	All participants	pTau181	44	0.95	0.479339
BioFINDER-2	All participants	pTau181	44	0.975	0.458015
BioFINDER-2	All participants	pTau181	45	0.9	0.61
BioFINDER-2	All participants	pTau181	45	0.95	0.496124
BioFINDER-2	All participants	pTau181	45	0.975	0.428571
BioFINDER-2	All participants	pTau181	46	0.9	0.522523
BioFINDER-2	All participants	pTau181	46	0.95	0.488
BioFINDER-2	All participants	pTau181	46	0.975	0.466667
BioFINDER-2	All participants	pTau181	47	0.9	0.535088
BioFINDER-2	All participants	pTau181	47	0.95	0.470588
BioFINDER-2	All participants	pTau181	47	0.975	0.464789
BioFINDER-2	All participants	pTau181	48	0.9	0.526786
BioFINDER-2	All participants	pTau181	48	0.95	0.488189
BioFINDER-2	All participants	pTau181	48	0.975	0.481203
BioFINDER-2	All participants	pTau181	49	0.9	0.518519
BioFINDER-2	All participants	pTau181	49	0.95	0.513043
BioFINDER-2	All participants	pTau181	49	0.975	0.484127
BioFINDER-2	All participants	pTau181	50	0.9	0.553191
BioFINDER-2	All participants	pTau181	50	0.95	0.416667
BioFINDER-2	All participants	pTau181	50	0.975	0.405797
BioFINDER-2	All participants	pTau181	51	0.9	0.528846
BioFINDER-2	All participants	pTau181	51	0.95	0.432836
BioFINDER-2	All participants	pTau181	51	0.975	0.416667
BioFINDER-2	All participants	pTau181	52	0.9	0.429752
BioFINDER-2	All participants	pTau181	52	0.95	0.419847
BioFINDER-2	All participants	pTau181	52	0.975	0.397163
BioFINDER-2	All participants	pTau181	53	0.9	0.518868
BioFINDER-2	All participants	pTau181	53	0.95	0.426471
BioFINDER-2	All participants	pTau181	53	0.975	0.416667
BioFINDER-2	All participants	pTau181	54	0.9	0.436975
BioFINDER-2	All participants	pTau181	54	0.95	0.404412
BioFINDER-2	All participants	pTau181	54	0.975	0.405797
BioFINDER-2	All participants	pTau181	55	0.9	0.431034
BioFINDER-2	All participants	pTau181	55	0.95	0.401515
BioFINDER-2	All participants	pTau181	55	0.975	0.372414
BioFINDER-2	All participants	pTau181	56	0.9	0.494949
BioFINDER-2	All participants	pTau181	56	0.95	0.433333
BioFINDER-2	All participants	pTau181	56	0.975	0.420635
BioFINDER-2	All participants	pTau181	57	0.9	0.445378
BioFINDER-2	All participants	pTau181	57	0.95	0.405797
BioFINDER-2	All participants	pTau181	57	0.975	0.372549
BioFINDER-2	All participants	pTau181	58	0.9	0.352459
BioFINDER-2	All participants	pTau181	58	0.95	0.348837
BioFINDER-2	All participants	pTau181	58	0.975	0.312925
BioFINDER-2	All participants	pTau181	59	0.9	0.478632
BioFINDER-2	All participants	pTau181	59	0.95	0.430657
BioFINDER-2	All participants	pTau181	59	0.975	0.42069
BioFINDER-2	All participants	pTau181	60	0.9	0.458333
BioFINDER-2	All participants	pTau181	60	0.95	0.467742
BioFINDER-2	All participants	pTau181	60	0.975	0.425532
BioFINDER-2	All participants	pTau181	61	0.9	0.408
BioFINDER-2	All participants	pTau181	61	0.95	0.367347
BioFINDER-2	All participants	pTau181	61	0.975	0.359477
BioFINDER-2	All participants	pTau181	62	0.9	0.514019
BioFINDER-2	All participants	pTau181	62	0.95	0.467742
BioFINDER-2	All participants	pTau181	62	0.975	0.428571
BioFINDER-2	All participants	pTau181	63	0.9	0.504673
BioFINDER-2	All participants	pTau181	63	0.95	0.467213
BioFINDER-2	All participants	pTau181	63	0.975	0.43609
BioFINDER-2	All participants	pTau181	64	0.9	0.495146
BioFINDER-2	All participants	pTau181	64	0.95	0.412214
BioFINDER-2	All participants	pTau181	64	0.975	0.37931
BioFINDER-2	All participants	pTau181	65	0.9	0.513043
BioFINDER-2	All participants	pTau181	65	0.95	0.476923
BioFINDER-2	All participants	pTau181	65	0.975	0.450704
BioFINDER-2	All participants	pTau181	66	0.9	0.504274
BioFINDER-2	All participants	pTau181	66	0.95	0.492063
BioFINDER-2	All participants	pTau181	66	0.975	0.432432
BioFINDER-2	All participants	pTau181	67	0.9	0.55102
BioFINDER-2	All participants	pTau181	67	0.95	0.495652
BioFINDER-2	All participants	pTau181	67	0.975	0.442748
BioFINDER-2	All participants	pTau181	68	0.9	0.480916
BioFINDER-2	All participants	pTau181	68	0.95	0.432258
BioFINDER-2	All participants	pTau181	68	0.975	0.428571
BioFINDER-2	All participants	pTau181	69	0.9	0.479339
BioFINDER-2	All participants	pTau181	69	0.95	0.435714
BioFINDER-2	All participants	pTau181	69	0.975	0.422819
BioFINDER-2	All participants	pTau181	70	0.9	0.432203
BioFINDER-2	All participants	pTau181	70	0.95	0.388489
BioFINDER-2	All participants	pTau181	70	0.975	0.390071
BioFINDER-2	All participants	pTau181	71	0.9	0.439655
BioFINDER-2	All participants	pTau181	71	0.95	0.412214
BioFINDER-2	All participants	pTau181	71	0.975	0.404412
BioFINDER-2	All participants	pTau181	72	0.9	0.486726
BioFINDER-2	All participants	pTau181	72	0.95	0.478992
BioFINDER-2	All participants	pTau181	72	0.975	0.453846
BioFINDER-2	All participants	pTau181	73	0.9	0.588785
BioFINDER-2	All participants	pTau181	73	0.95	0.536
BioFINDER-2	All participants	pTau181	73	0.975	0.492857
BioFINDER-2	All participants	pTau181	74	0.9	0.560976
BioFINDER-2	All participants	pTau181	74	0.95	0.514085
BioFINDER-2	All participants	pTau181	74	0.975	0.480769
BioFINDER-2	All participants	pTau181	75	0.9	0.422018
BioFINDER-2	All participants	pTau181	75	0.95	0.374046
BioFINDER-2	All participants	pTau181	75	0.975	0.364964
BioFINDER-2	All participants	pTau181	76	0.9	0.508197
BioFINDER-2	All participants	pTau181	76	0.95	0.477941
BioFINDER-2	All participants	pTau181	76	0.975	0.446667
BioFINDER-2	All participants	pTau181	77	0.9	0.509434
BioFINDER-2	All participants	pTau181	77	0.95	0.456
BioFINDER-2	All participants	pTau181	77	0.975	0.408451
BioFINDER-2	All participants	pTau181	78	0.9	0.441176
BioFINDER-2	All participants	pTau181	78	0.95	0.432432
BioFINDER-2	All participants	pTau181	78	0.975	0.398374
BioFINDER-2	All participants	pTau181	79	0.9	0.536842
BioFINDER-2	All participants	pTau181	79	0.95	0.509434
BioFINDER-2	All participants	pTau181	79	0.975	0.44
BioFINDER-2	All participants	pTau181	80	0.9	0.484615
BioFINDER-2	All participants	pTau181	80	0.95	0.482014
BioFINDER-2	All participants	pTau181	80	0.975	0.475862
BioFINDER-2	All participants	pTau181	81	0.9	0.458333
BioFINDER-2	All participants	pTau181	81	0.95	0.405594
BioFINDER-2	All participants	pTau181	81	0.975	0.413793
BioFINDER-2	All participants	pTau181	82	0.9	0.483051
BioFINDER-2	All participants	pTau181	82	0.95	0.444444
BioFINDER-2	All participants	pTau181	82	0.975	0.416107
BioFINDER-2	All participants	pTau181	83	0.9	0.471698
BioFINDER-2	All participants	pTau181	83	0.95	0.438017
BioFINDER-2	All participants	pTau181	83	0.975	0.402985
BioFINDER-2	All participants	pTau181	84	0.9	0.491935
BioFINDER-2	All participants	pTau181	84	0.95	0.481203
BioFINDER-2	All participants	pTau181	84	0.975	0.461538
BioFINDER-2	All participants	pTau181	85	0.9	0.528302
BioFINDER-2	All participants	pTau181	85	0.95	0.457364
BioFINDER-2	All participants	pTau181	85	0.975	0.398693
BioFINDER-2	All participants	pTau181	86	0.9	0.477064
BioFINDER-2	All participants	pTau181	86	0.95	0.416667
BioFINDER-2	All participants	pTau181	86	0.975	0.391608
BioFINDER-2	All participants	pTau181	87	0.9	0.448819
BioFINDER-2	All participants	pTau181	87	0.95	0.405405
BioFINDER-2	All participants	pTau181	87	0.975	0.4
BioFINDER-2	All participants	pTau181	88	0.9	0.424528
BioFINDER-2	All participants	pTau181	88	0.95	0.376
BioFINDER-2	All participants	pTau181	88	0.975	0.338028
BioFINDER-2	All participants	pTau181	89	0.9	0.540984
BioFINDER-2	All participants	pTau181	89	0.95	0.5
BioFINDER-2	All participants	pTau181	89	0.975	0.476821
BioFINDER-2	All participants	pTau181	90	0.9	0.429752
BioFINDER-2	All participants	pTau181	90	0.95	0.426357
BioFINDER-2	All participants	pTau181	90	0.975	0.378378
BioFINDER-2	All participants	pTau181	91	0.9	0.428571
BioFINDER-2	All participants	pTau181	91	0.95	0.419118
BioFINDER-2	All participants	pTau181	91	0.975	0.391892
BioFINDER-2	All participants	pTau181	92	0.9	0.486957
BioFINDER-2	All participants	pTau181	92	0.95	0.440299
BioFINDER-2	All participants	pTau181	92	0.975	0.406667
BioFINDER-2	All participants	pTau181	93	0.9	0.481481
BioFINDER-2	All participants	pTau181	93	0.95	0.466102
BioFINDER-2	All participants	pTau181	93	0.975	0.430769
BioFINDER-2	All participants	pTau181	94	0.9	0.480392
BioFINDER-2	All participants	pTau181	94	0.95	0.419355
BioFINDER-2	All participants	pTau181	94	0.975	0.407692
BioFINDER-2	All participants	pTau181	95	0.9	0.504202
BioFINDER-2	All participants	pTau181	95	0.95	0.411765
BioFINDER-2	All participants	pTau181	95	0.975	0.403727
BioFINDER-2	All participants	pTau181	96	0.9	0.465517
BioFINDER-2	All participants	pTau181	96	0.95	0.475
BioFINDER-2	All participants	pTau181	96	0.975	0.437037
BioFINDER-2	All participants	pTau181	97	0.9	0.443548
BioFINDER-2	All participants	pTau181	97	0.95	0.44186
BioFINDER-2	All participants	pTau181	97	0.975	0.406897
BioFINDER-2	All participants	pTau181	98	0.9	0.526786
BioFINDER-2	All participants	pTau181	98	0.95	0.508197
BioFINDER-2	All participants	pTau181	98	0.975	0.481203
BioFINDER-2	All participants	pTau181	99	0.9	0.494949
BioFINDER-2	All participants	pTau181	99	0.95	0.368794
BioFINDER-2	All participants	pTau181	99	0.975	0.370629
BioFINDER-2	All participants	pTau181	100	0.9	0.448
BioFINDER-2	All participants	pTau181	100	0.95	0.415493
BioFINDER-2	All participants	pTau181	100	0.975	0.393548
BioFINDER-2	All participants	pTau217	1	0.9	0.816901
BioFINDER-2	All participants	pTau217	1	0.95	0.743902
BioFINDER-2	All participants	pTau217	1	0.975	0.707865
BioFINDER-2	All participants	pTau217	2	0.9	0.8
BioFINDER-2	All participants	pTau217	2	0.95	0.746835
BioFINDER-2	All participants	pTau217	2	0.975	0.544643
BioFINDER-2	All participants	pTau217	3	0.9	0.75
BioFINDER-2	All participants	pTau217	3	0.95	0.62963
BioFINDER-2	All participants	pTau217	3	0.975	0.577778
BioFINDER-2	All participants	pTau217	4	0.9	0.753247
BioFINDER-2	All participants	pTau217	4	0.95	0.72619
BioFINDER-2	All participants	pTau217	4	0.975	0.577982
BioFINDER-2	All participants	pTau217	5	0.9	0.675325
BioFINDER-2	All participants	pTau217	5	0.95	0.591398
BioFINDER-2	All participants	pTau217	5	0.975	0.56
BioFINDER-2	All participants	pTau217	6	0.9	0.646341
BioFINDER-2	All participants	pTau217	6	0.95	0.622222
BioFINDER-2	All participants	pTau217	6	0.975	0.53271
BioFINDER-2	All participants	pTau217	7	0.9	0.658824
BioFINDER-2	All participants	pTau217	7	0.95	0.578431
BioFINDER-2	All participants	pTau217	7	0.975	0.535088
BioFINDER-2	All participants	pTau217	8	0.9	0.670886
BioFINDER-2	All participants	pTau217	8	0.95	0.636364
BioFINDER-2	All participants	pTau217	8	0.975	0.527778
BioFINDER-2	All participants	pTau217	9	0.9	0.75
BioFINDER-2	All participants	pTau217	9	0.95	0.731707
BioFINDER-2	All participants	pTau217	9	0.975	0.659574
BioFINDER-2	All participants	pTau217	10	0.9	0.783784
BioFINDER-2	All participants	pTau217	10	0.95	0.685393
BioFINDER-2	All participants	pTau217	10	0.975	0.5625
BioFINDER-2	All participants	pTau217	11	0.9	0.746032
BioFINDER-2	All participants	pTau217	11	0.95	0.649351
BioFINDER-2	All participants	pTau217	11	0.975	0.53125
BioFINDER-2	All participants	pTau217	12	0.9	0.736842
BioFINDER-2	All participants	pTau217	12	0.95	0.694118
BioFINDER-2	All participants	pTau217	12	0.975	0.635417
BioFINDER-2	All participants	pTau217	13	0.9	0.702703
BioFINDER-2	All participants	pTau217	13	0.95	0.654762
BioFINDER-2	All participants	pTau217	13	0.975	0.470588
BioFINDER-2	All participants	pTau217	14	0.9	0.782609
BioFINDER-2	All participants	pTau217	14	0.95	0.730769
BioFINDER-2	All participants	pTau217	14	0.975	0.637363
BioFINDER-2	All participants	pTau217	15	0.9	0.8
BioFINDER-2	All participants	pTau217	15	0.95	0.671053
BioFINDER-2	All participants	pTau217	15	0.975	0.55914
BioFINDER-2	All participants	pTau217	16	0.9	0.709302
BioFINDER-2	All participants	pTau217	16	0.95	0.695652
BioFINDER-2	All participants	pTau217	16	0.975	0.694737
BioFINDER-2	All participants	pTau217	17	0.9	0.704225
BioFINDER-2	All participants	pTau217	17	0.95	0.688312
BioFINDER-2	All participants	pTau217	17	0.975	0.627907
BioFINDER-2	All participants	pTau217	18	0.9	0.74026
BioFINDER-2	All participants	pTau217	18	0.95	0.689655
BioFINDER-2	All participants	pTau217	18	0.975	0.584906
BioFINDER-2	All participants	pTau217	19	0.9	0.683544
BioFINDER-2	All participants	pTau217	19	0.95	0.606383
BioFINDER-2	All participants	pTau217	19	0.975	0.517857
BioFINDER-2	All participants	pTau217	20	0.9	0.739726
BioFINDER-2	All participants	pTau217	20	0.95	0.504425
BioFINDER-2	All participants	pTau217	20	0.975	0.483333
BioFINDER-2	All participants	pTau217	21	0.9	0.746835
BioFINDER-2	All participants	pTau217	21	0.95	0.54386
BioFINDER-2	All participants	pTau217	21	0.975	0.528926
BioFINDER-2	All participants	pTau217	22	0.9	0.701299
BioFINDER-2	All participants	pTau217	22	0.95	0.619565
BioFINDER-2	All participants	pTau217	22	0.975	0.568627
BioFINDER-2	All participants	pTau217	23	0.9	0.79661
BioFINDER-2	All participants	pTau217	23	0.95	0.675676
BioFINDER-2	All participants	pTau217	23	0.975	0.53125
BioFINDER-2	All participants	pTau217	24	0.9	0.68
BioFINDER-2	All participants	pTau217	24	0.95	0.534653
BioFINDER-2	All participants	pTau217	24	0.975	0.5
BioFINDER-2	All participants	pTau217	25	0.9	0.688312
BioFINDER-2	All participants	pTau217	25	0.95	0.636364
BioFINDER-2	All participants	pTau217	25	0.975	0.508929
BioFINDER-2	All participants	pTau217	26	0.9	0.639344
BioFINDER-2	All participants	pTau217	26	0.95	0.488095
BioFINDER-2	All participants	pTau217	26	0.975	0.378378
BioFINDER-2	All participants	pTau217	27	0.9	0.75
BioFINDER-2	All participants	pTau217	27	0.95	0.69863
BioFINDER-2	All participants	pTau217	27	0.975	0.547368
BioFINDER-2	All participants	pTau217	28	0.9	0.808824
BioFINDER-2	All participants	pTau217	28	0.95	0.773333
BioFINDER-2	All participants	pTau217	28	0.975	0.625
BioFINDER-2	All participants	pTau217	29	0.9	0.743243
BioFINDER-2	All participants	pTau217	29	0.95	0.581633
BioFINDER-2	All participants	pTau217	29	0.975	0.556604
BioFINDER-2	All participants	pTau217	30	0.9	0.661972
BioFINDER-2	All participants	pTau217	30	0.95	0.632911
BioFINDER-2	All participants	pTau217	30	0.975	0.5
BioFINDER-2	All participants	pTau217	31	0.9	0.652174
BioFINDER-2	All participants	pTau217	31	0.95	0.64
BioFINDER-2	All participants	pTau217	31	0.975	0.644737
BioFINDER-2	All participants	pTau217	32	0.9	0.722222
BioFINDER-2	All participants	pTau217	32	0.95	0.647059
BioFINDER-2	All participants	pTau217	32	0.975	0.54902
BioFINDER-2	All participants	pTau217	33	0.9	0.657143
BioFINDER-2	All participants	pTau217	33	0.95	0.6125
BioFINDER-2	All participants	pTau217	33	0.975	0.485437
BioFINDER-2	All participants	pTau217	34	0.9	0.630769
BioFINDER-2	All participants	pTau217	34	0.95	0.641791
BioFINDER-2	All participants	pTau217	34	0.975	0.458333
BioFINDER-2	All participants	pTau217	35	0.9	0.75641
BioFINDER-2	All participants	pTau217	35	0.95	0.704545
BioFINDER-2	All participants	pTau217	35	0.975	0.633663
BioFINDER-2	All participants	pTau217	36	0.9	0.776471
BioFINDER-2	All participants	pTau217	36	0.95	0.686275
BioFINDER-2	All participants	pTau217	36	0.975	0.631579
BioFINDER-2	All participants	pTau217	37	0.9	0.746032
BioFINDER-2	All participants	pTau217	37	0.95	0.675676
BioFINDER-2	All participants	pTau217	37	0.975	0.56044
BioFINDER-2	All participants	pTau217	38	0.9	0.787879
BioFINDER-2	All participants	pTau217	38	0.95	0.591398
BioFINDER-2	All participants	pTau217	38	0.975	0.583333
BioFINDER-2	All participants	pTau217	39	0.9	0.728571
BioFINDER-2	All participants	pTau217	39	0.95	0.635294
BioFINDER-2	All participants	pTau217	39	0.975	0.55
BioFINDER-2	All participants	pTau217	40	0.9	0.736111
BioFINDER-2	All participants	pTau217	40	0.95	0.629213
BioFINDER-2	All participants	pTau217	40	0.975	0.542857
BioFINDER-2	All participants	pTau217	41	0.9	0.766667
BioFINDER-2	All participants	pTau217	41	0.95	0.690141
BioFINDER-2	All participants	pTau217	41	0.975	0.454545
BioFINDER-2	All participants	pTau217	42	0.9	0.780822
BioFINDER-2	All participants	pTau217	42	0.95	0.740741
BioFINDER-2	All participants	pTau217	42	0.975	0.666667
BioFINDER-2	All participants	pTau217	43	0.9	0.763889
BioFINDER-2	All participants	pTau217	43	0.95	0.637363
BioFINDER-2	All participants	pTau217	43	0.975	0.588235
BioFINDER-2	All participants	pTau217	44	0.9	0.736111
BioFINDER-2	All participants	pTau217	44	0.95	0.674699
BioFINDER-2	All participants	pTau217	44	0.975	0.612903
BioFINDER-2	All participants	pTau217	45	0.9	0.816901
BioFINDER-2	All participants	pTau217	45	0.95	0.782051
BioFINDER-2	All participants	pTau217	45	0.975	0.741176
BioFINDER-2	All participants	pTau217	46	0.9	0.779221
BioFINDER-2	All participants	pTau217	46	0.95	0.677419
BioFINDER-2	All participants	pTau217	46	0.975	0.607477
BioFINDER-2	All participants	pTau217	47	0.9	0.657895
BioFINDER-2	All participants	pTau217	47	0.95	0.56383
BioFINDER-2	All participants	pTau217	47	0.975	0.504673
BioFINDER-2	All participants	pTau217	48	0.9	0.7
BioFINDER-2	All participants	pTau217	48	0.95	0.565217
BioFINDER-2	All participants	pTau217	48	0.975	0.495327
BioFINDER-2	All participants	pTau217	49	0.9	0.753846
BioFINDER-2	All participants	pTau217	49	0.95	0.712329
BioFINDER-2	All participants	pTau217	49	0.975	0.623529
BioFINDER-2	All participants	pTau217	50	0.9	0.820896
BioFINDER-2	All participants	pTau217	50	0.95	0.783784
BioFINDER-2	All participants	pTau217	50	0.975	0.618557
BioFINDER-2	All participants	pTau217	51	0.9	0.742857
BioFINDER-2	All participants	pTau217	51	0.95	0.56701
BioFINDER-2	All participants	pTau217	51	0.975	0.509091
BioFINDER-2	All participants	pTau217	52	0.9	0.753425
BioFINDER-2	All participants	pTau217	52	0.95	0.644444
BioFINDER-2	All participants	pTau217	52	0.975	0.571429
BioFINDER-2	All participants	pTau217	53	0.9	0.746667
BioFINDER-2	All participants	pTau217	53	0.95	0.641304
BioFINDER-2	All participants	pTau217	53	0.975	0.535088
BioFINDER-2	All participants	pTau217	54	0.9	0.767123
BioFINDER-2	All participants	pTau217	54	0.95	0.7375
BioFINDER-2	All participants	pTau217	54	0.975	0.709302
BioFINDER-2	All participants	pTau217	55	0.9	0.783784
BioFINDER-2	All participants	pTau217	55	0.95	0.709302
BioFINDER-2	All participants	pTau217	55	0.975	0.59434
BioFINDER-2	All participants	pTau217	56	0.9	0.691176
BioFINDER-2	All participants	pTau217	56	0.95	0.617284
BioFINDER-2	All participants	pTau217	56	0.975	0.51
BioFINDER-2	All participants	pTau217	57	0.9	0.741935
BioFINDER-2	All participants	pTau217	57	0.95	0.710145
BioFINDER-2	All participants	pTau217	57	0.975	0.657895
BioFINDER-2	All participants	pTau217	58	0.9	0.74359
BioFINDER-2	All participants	pTau217	58	0.95	0.709302
BioFINDER-2	All participants	pTau217	58	0.975	0.663158
BioFINDER-2	All participants	pTau217	59	0.9	0.690141
BioFINDER-2	All participants	pTau217	59	0.95	0.597701
BioFINDER-2	All participants	pTau217	59	0.975	0.540816
BioFINDER-2	All participants	pTau217	60	0.9	0.787879
BioFINDER-2	All participants	pTau217	60	0.95	0.714286
BioFINDER-2	All participants	pTau217	60	0.975	0.7
BioFINDER-2	All participants	pTau217	61	0.9	0.774648
BioFINDER-2	All participants	pTau217	61	0.95	0.734177
BioFINDER-2	All participants	pTau217	61	0.975	0.659341
BioFINDER-2	All participants	pTau217	62	0.9	0.767123
BioFINDER-2	All participants	pTau217	62	0.95	0.728395
BioFINDER-2	All participants	pTau217	62	0.975	0.635417
BioFINDER-2	All participants	pTau217	63	0.9	0.776119
BioFINDER-2	All participants	pTau217	63	0.95	0.705128
BioFINDER-2	All participants	pTau217	63	0.975	0.602151
BioFINDER-2	All participants	pTau217	64	0.9	0.777778
BioFINDER-2	All participants	pTau217	64	0.95	0.764706
BioFINDER-2	All participants	pTau217	64	0.975	0.654321
BioFINDER-2	All participants	pTau217	65	0.9	0.630137
BioFINDER-2	All participants	pTau217	65	0.95	0.544444
BioFINDER-2	All participants	pTau217	65	0.975	0.5
BioFINDER-2	All participants	pTau217	66	0.9	0.708333
BioFINDER-2	All participants	pTau217	66	0.95	0.666667
BioFINDER-2	All participants	pTau217	66	0.975	0.639535
BioFINDER-2	All participants	pTau217	67	0.9	0.765625
BioFINDER-2	All participants	pTau217	67	0.95	0.684211
BioFINDER-2	All participants	pTau217	67	0.975	0.588889
BioFINDER-2	All participants	pTau217	68	0.9	0.708861
BioFINDER-2	All participants	pTau217	68	0.95	0.662921
BioFINDER-2	All participants	pTau217	68	0.975	0.564815
BioFINDER-2	All participants	pTau217	69	0.9	0.7625
BioFINDER-2	All participants	pTau217	69	0.95	0.680851
BioFINDER-2	All participants	pTau217	69	0.975	0.573913
BioFINDER-2	All participants	pTau217	70	0.9	0.723684
BioFINDER-2	All participants	pTau217	70	0.95	0.659091
BioFINDER-2	All participants	pTau217	70	0.975	0.588235
BioFINDER-2	All participants	pTau217	71	0.9	0.631579
BioFINDER-2	All participants	pTau217	71	0.95	0.579545
BioFINDER-2	All participants	pTau217	71	0.975	0.509804
BioFINDER-2	All participants	pTau217	72	0.9	0.71875
BioFINDER-2	All participants	pTau217	72	0.95	0.636364
BioFINDER-2	All participants	pTau217	72	0.975	0.471698
BioFINDER-2	All participants	pTau217	73	0.9	0.797297
BioFINDER-2	All participants	pTau217	73	0.95	0.688889
BioFINDER-2	All participants	pTau217	73	0.975	0.603774
BioFINDER-2	All participants	pTau217	74	0.9	0.746479
BioFINDER-2	All participants	pTau217	74	0.95	0.589474
BioFINDER-2	All participants	pTau217	74	0.975	0.537736
BioFINDER-2	All participants	pTau217	75	0.9	0.805556
BioFINDER-2	All participants	pTau217	75	0.95	0.753086
BioFINDER-2	All participants	pTau217	75	0.975	0.7
BioFINDER-2	All participants	pTau217	76	0.9	0.835616
BioFINDER-2	All participants	pTau217	76	0.95	0.752941
BioFINDER-2	All participants	pTau217	76	0.975	0.673469
BioFINDER-2	All participants	pTau217	77	0.9	0.708861
BioFINDER-2	All participants	pTau217	77	0.95	0.602041
BioFINDER-2	All participants	pTau217	77	0.975	0.559633
BioFINDER-2	All participants	pTau217	78	0.9	0.681159
BioFINDER-2	All participants	pTau217	78	0.95	0.657895
BioFINDER-2	All participants	pTau217	78	0.975	0.50495
BioFINDER-2	All participants	pTau217	79	0.9	0.766234
BioFINDER-2	All participants	pTau217	79	0.95	0.765432
BioFINDER-2	All participants	pTau217	79	0.975	0.752941
BioFINDER-2	All participants	pTau217	80	0.9	0.6875
BioFINDER-2	All participants	pTau217	80	0.95	0.674419
BioFINDER-2	All participants	pTau217	80	0.975	0.576923
BioFINDER-2	All participants	pTau217	81	0.9	0.695652
BioFINDER-2	All participants	pTau217	81	0.95	0.614458
BioFINDER-2	All participants	pTau217	81	0.975	0.536082
BioFINDER-2	All participants	pTau217	82	0.9	0.735294
BioFINDER-2	All participants	pTau217	82	0.95	0.726027
BioFINDER-2	All participants	pTau217	82	0.975	0.545455
BioFINDER-2	All participants	pTau217	83	0.9	0.769231
BioFINDER-2	All participants	pTau217	83	0.95	0.7
BioFINDER-2	All participants	pTau217	83	0.975	0.580357
BioFINDER-2	All participants	pTau217	84	0.9	0.767123
BioFINDER-2	All participants	pTau217	84	0.95	0.719512
BioFINDER-2	All participants	pTau217	84	0.975	0.677778
BioFINDER-2	All participants	pTau217	85	0.9	0.7125
BioFINDER-2	All participants	pTau217	85	0.95	0.631579
BioFINDER-2	All participants	pTau217	85	0.975	0.558559
BioFINDER-2	All participants	pTau217	86	0.9	0.701299
BioFINDER-2	All participants	pTau217	86	0.95	0.678571
BioFINDER-2	All participants	pTau217	86	0.975	0.610526
BioFINDER-2	All participants	pTau217	87	0.9	0.84058
BioFINDER-2	All participants	pTau217	87	0.95	0.753086
BioFINDER-2	All participants	pTau217	87	0.975	0.670213
BioFINDER-2	All participants	pTau217	88	0.9	0.743243
BioFINDER-2	All participants	pTau217	88	0.95	0.698795
BioFINDER-2	All participants	pTau217	88	0.975	0.645161
BioFINDER-2	All participants	pTau217	89	0.9	0.675
BioFINDER-2	All participants	pTau217	89	0.95	0.6
BioFINDER-2	All participants	pTau217	89	0.975	0.537037
BioFINDER-2	All participants	pTau217	90	0.9	0.703704
BioFINDER-2	All participants	pTau217	90	0.95	0.571429
BioFINDER-2	All participants	pTau217	90	0.975	0.534483
BioFINDER-2	All participants	pTau217	91	0.9	0.691176
BioFINDER-2	All participants	pTau217	91	0.95	0.617284
BioFINDER-2	All participants	pTau217	91	0.975	0.53125
BioFINDER-2	All participants	pTau217	92	0.9	0.790323
BioFINDER-2	All participants	pTau217	92	0.95	0.753623
BioFINDER-2	All participants	pTau217	92	0.975	0.576087
BioFINDER-2	All participants	pTau217	93	0.9	0.691358
BioFINDER-2	All participants	pTau217	93	0.95	0.662921
BioFINDER-2	All participants	pTau217	93	0.975	0.628866
BioFINDER-2	All participants	pTau217	94	0.9	0.680556
BioFINDER-2	All participants	pTau217	94	0.95	0.641975
BioFINDER-2	All participants	pTau217	94	0.975	0.582418
BioFINDER-2	All participants	pTau217	95	0.9	0.690476
BioFINDER-2	All participants	pTau217	95	0.95	0.67033
BioFINDER-2	All participants	pTau217	95	0.975	0.636364
BioFINDER-2	All participants	pTau217	96	0.9	0.6875
BioFINDER-2	All participants	pTau217	96	0.95	0.585859
BioFINDER-2	All participants	pTau217	96	0.975	0.545455
BioFINDER-2	All participants	pTau217	97	0.9	0.705128
BioFINDER-2	All participants	pTau217	97	0.95	0.617021
BioFINDER-2	All participants	pTau217	97	0.975	0.588235
BioFINDER-2	All participants	pTau217	98	0.9	0.714286
BioFINDER-2	All participants	pTau217	98	0.95	0.580247
BioFINDER-2	All participants	pTau217	98	0.975	0.466019
BioFINDER-2	All participants	pTau217	99	0.9	0.732394
BioFINDER-2	All participants	pTau217	99	0.95	0.705128
BioFINDER-2	All participants	pTau217	99	0.975	0.674699
BioFINDER-2	All participants	pTau217	100	0.9	0.679487
BioFINDER-2	All participants	pTau217	100	0.95	0.629213
BioFINDER-2	All participants	pTau217	100	0.975	0.495652
BioFINDER-2	All participants	pTau231	1	0.9	0.469799
BioFINDER-2	All participants	pTau231	1	0.95	0.435294
BioFINDER-2	All participants	pTau231	1	0.975	0.424581
BioFINDER-2	All participants	pTau231	2	0.9	0.42446
BioFINDER-2	All participants	pTau231	2	0.95	0.354286
BioFINDER-2	All participants	pTau231	2	0.975	0.355556
BioFINDER-2	All participants	pTau231	3	0.9	0.470085
BioFINDER-2	All participants	pTau231	3	0.95	0.347561
BioFINDER-2	All participants	pTau231	3	0.975	0.337143
BioFINDER-2	All participants	pTau231	4	0.9	0.463768
BioFINDER-2	All participants	pTau231	4	0.95	0.407186
BioFINDER-2	All participants	pTau231	4	0.975	0.384615
BioFINDER-2	All participants	pTau231	5	0.9	0.44586
BioFINDER-2	All participants	pTau231	5	0.95	0.440476
BioFINDER-2	All participants	pTau231	5	0.975	0.429379
BioFINDER-2	All participants	pTau231	6	0.9	0.388535
BioFINDER-2	All participants	pTau231	6	0.95	0.351648
BioFINDER-2	All participants	pTau231	6	0.975	0.349206
BioFINDER-2	All participants	pTau231	7	0.9	0.442857
BioFINDER-2	All participants	pTau231	7	0.95	0.389222
BioFINDER-2	All participants	pTau231	7	0.975	0.380682
BioFINDER-2	All participants	pTau231	8	0.9	0.456693
BioFINDER-2	All participants	pTau231	8	0.95	0.414966
BioFINDER-2	All participants	pTau231	8	0.975	0.377246
BioFINDER-2	All participants	pTau231	9	0.9	0.390071
BioFINDER-2	All participants	pTau231	9	0.95	0.38255
BioFINDER-2	All participants	pTau231	9	0.975	0.371069
BioFINDER-2	All participants	pTau231	10	0.9	0.48062
BioFINDER-2	All participants	pTau231	10	0.95	0.448276
BioFINDER-2	All participants	pTau231	10	0.975	0.385057
BioFINDER-2	All participants	pTau231	11	0.9	0.439394
BioFINDER-2	All participants	pTau231	11	0.95	0.383648
BioFINDER-2	All participants	pTau231	11	0.975	0.353933
BioFINDER-2	All participants	pTau231	12	0.9	0.417808
BioFINDER-2	All participants	pTau231	12	0.95	0.395062
BioFINDER-2	All participants	pTau231	12	0.975	0.392857
BioFINDER-2	All participants	pTau231	13	0.9	0.384615
BioFINDER-2	All participants	pTau231	13	0.95	0.37013
BioFINDER-2	All participants	pTau231	13	0.975	0.345029
BioFINDER-2	All participants	pTau231	14	0.9	0.484615
BioFINDER-2	All participants	pTau231	14	0.95	0.442953
BioFINDER-2	All participants	pTau231	14	0.975	0.417178
BioFINDER-2	All participants	pTau231	15	0.9	0.427632
BioFINDER-2	All participants	pTau231	15	0.95	0.410714
BioFINDER-2	All participants	pTau231	15	0.975	0.408046
BioFINDER-2	All participants	pTau231	16	0.9	0.412698
BioFINDER-2	All participants	pTau231	16	0.95	0.407407
BioFINDER-2	All participants	pTau231	16	0.975	0.375839
BioFINDER-2	All participants	pTau231	17	0.9	0.468468
BioFINDER-2	All participants	pTau231	17	0.95	0.426357
BioFINDER-2	All participants	pTau231	17	0.975	0.380952
BioFINDER-2	All participants	pTau231	18	0.9	0.422819
BioFINDER-2	All participants	pTau231	18	0.95	0.4
BioFINDER-2	All participants	pTau231	18	0.975	0.386364
BioFINDER-2	All participants	pTau231	19	0.9	0.358491
BioFINDER-2	All participants	pTau231	19	0.95	0.361446
BioFINDER-2	All participants	pTau231	19	0.975	0.356322
BioFINDER-2	All participants	pTau231	20	0.9	0.473684
BioFINDER-2	All participants	pTau231	20	0.95	0.461538
BioFINDER-2	All participants	pTau231	20	0.975	0.447368
BioFINDER-2	All participants	pTau231	21	0.9	0.448
BioFINDER-2	All participants	pTau231	21	0.95	0.421429
BioFINDER-2	All participants	pTau231	21	0.975	0.369697
BioFINDER-2	All participants	pTau231	22	0.9	0.416667
BioFINDER-2	All participants	pTau231	22	0.95	0.405594
BioFINDER-2	All participants	pTau231	22	0.975	0.382166
BioFINDER-2	All participants	pTau231	23	0.9	0.470588
BioFINDER-2	All participants	pTau231	23	0.95	0.462069
BioFINDER-2	All participants	pTau231	23	0.975	0.408284
BioFINDER-2	All participants	pTau231	24	0.9	0.453333
BioFINDER-2	All participants	pTau231	24	0.95	0.428571
BioFINDER-2	All participants	pTau231	24	0.975	0.4
BioFINDER-2	All participants	pTau231	25	0.9	0.435714
BioFINDER-2	All participants	pTau231	25	0.95	0.412903
BioFINDER-2	All participants	pTau231	25	0.975	0.39759
BioFINDER-2	All participants	pTau231	26	0.9	0.458015
BioFINDER-2	All participants	pTau231	26	0.95	0.388889
BioFINDER-2	All participants	pTau231	26	0.975	0.369318
BioFINDER-2	All participants	pTau231	27	0.9	0.5
BioFINDER-2	All participants	pTau231	27	0.95	0.474684
BioFINDER-2	All participants	pTau231	27	0.975	0.461078
BioFINDER-2	All participants	pTau231	28	0.9	0.453901
BioFINDER-2	All participants	pTau231	28	0.95	0.432258
BioFINDER-2	All participants	pTau231	28	0.975	0.403509
BioFINDER-2	All participants	pTau231	29	0.9	0.362416
BioFINDER-2	All participants	pTau231	29	0.95	0.365385
BioFINDER-2	All participants	pTau231	29	0.975	0.337209
BioFINDER-2	All participants	pTau231	30	0.9	0.496241
BioFINDER-2	All participants	pTau231	30	0.95	0.448718
BioFINDER-2	All participants	pTau231	30	0.975	0.444444
BioFINDER-2	All participants	pTau231	31	0.9	0.473684
BioFINDER-2	All participants	pTau231	31	0.95	0.437086
BioFINDER-2	All participants	pTau231	31	0.975	0.393064
BioFINDER-2	All participants	pTau231	32	0.9	0.487805
BioFINDER-2	All participants	pTau231	32	0.95	0.417219
BioFINDER-2	All participants	pTau231	32	0.975	0.40625
BioFINDER-2	All participants	pTau231	33	0.9	0.460526
BioFINDER-2	All participants	pTau231	33	0.95	0.435294
BioFINDER-2	All participants	pTau231	33	0.975	0.426966
BioFINDER-2	All participants	pTau231	34	0.9	0.471831
BioFINDER-2	All participants	pTau231	34	0.95	0.440994
BioFINDER-2	All participants	pTau231	34	0.975	0.431953
BioFINDER-2	All participants	pTau231	35	0.9	0.513158
BioFINDER-2	All participants	pTau231	35	0.95	0.460674
BioFINDER-2	All participants	pTau231	35	0.975	0.444444
BioFINDER-2	All participants	pTau231	36	0.9	0.401316
BioFINDER-2	All participants	pTau231	36	0.95	0.378698
BioFINDER-2	All participants	pTau231	36	0.975	0.364641
BioFINDER-2	All participants	pTau231	37	0.9	0.426573
BioFINDER-2	All participants	pTau231	37	0.95	0.415584
BioFINDER-2	All participants	pTau231	37	0.975	0.377143
BioFINDER-2	All participants	pTau231	38	0.9	0.495935
BioFINDER-2	All participants	pTau231	38	0.95	0.426667
BioFINDER-2	All participants	pTau231	38	0.975	0.407407
BioFINDER-2	All participants	pTau231	39	0.9	0.495935
BioFINDER-2	All participants	pTau231	39	0.95	0.444444
BioFINDER-2	All participants	pTau231	39	0.975	0.4125
BioFINDER-2	All participants	pTau231	40	0.9	0.492063
BioFINDER-2	All participants	pTau231	40	0.95	0.439189
BioFINDER-2	All participants	pTau231	40	0.975	0.429487
BioFINDER-2	All participants	pTau231	41	0.9	0.477612
BioFINDER-2	All participants	pTau231	41	0.95	0.468966
BioFINDER-2	All participants	pTau231	41	0.975	0.463576
BioFINDER-2	All participants	pTau231	42	0.9	0.426573
BioFINDER-2	All participants	pTau231	42	0.95	0.376471
BioFINDER-2	All participants	pTau231	42	0.975	0.370787
BioFINDER-2	All participants	pTau231	43	0.9	0.512195
BioFINDER-2	All participants	pTau231	43	0.95	0.492537
BioFINDER-2	All participants	pTau231	43	0.975	0.433121
BioFINDER-2	All participants	pTau231	44	0.9	0.442029
BioFINDER-2	All participants	pTau231	44	0.95	0.412903
BioFINDER-2	All participants	pTau231	44	0.975	0.407407
BioFINDER-2	All participants	pTau231	45	0.9	0.421429
BioFINDER-2	All participants	pTau231	45	0.95	0.397436
BioFINDER-2	All participants	pTau231	45	0.975	0.376471
BioFINDER-2	All participants	pTau231	46	0.9	0.434483
BioFINDER-2	All participants	pTau231	46	0.95	0.402439
BioFINDER-2	All participants	pTau231	46	0.975	0.390805
BioFINDER-2	All participants	pTau231	47	0.9	0.409091
BioFINDER-2	All participants	pTau231	47	0.95	0.375
BioFINDER-2	All participants	pTau231	47	0.975	0.356021
BioFINDER-2	All participants	pTau231	48	0.9	0.442748
BioFINDER-2	All participants	pTau231	48	0.95	0.417808
BioFINDER-2	All participants	pTau231	48	0.975	0.377246
BioFINDER-2	All participants	pTau231	49	0.9	0.472222
BioFINDER-2	All participants	pTau231	49	0.95	0.455696
BioFINDER-2	All participants	pTau231	49	0.975	0.443114
BioFINDER-2	All participants	pTau231	50	0.9	0.435115
BioFINDER-2	All participants	pTau231	50	0.95	0.402685
BioFINDER-2	All participants	pTau231	50	0.975	0.373494
BioFINDER-2	All participants	pTau231	51	0.9	0.424242
BioFINDER-2	All participants	pTau231	51	0.95	0.395973
BioFINDER-2	All participants	pTau231	51	0.975	0.376543
BioFINDER-2	All participants	pTau231	52	0.9	0.417219
BioFINDER-2	All participants	pTau231	52	0.95	0.423077
BioFINDER-2	All participants	pTau231	52	0.975	0.407186
BioFINDER-2	All participants	pTau231	53	0.9	0.513889
BioFINDER-2	All participants	pTau231	53	0.95	0.490566
BioFINDER-2	All participants	pTau231	53	0.975	0.42328
BioFINDER-2	All participants	pTau231	54	0.9	0.507246
BioFINDER-2	All participants	pTau231	54	0.95	0.468354
BioFINDER-2	All participants	pTau231	54	0.975	0.431818
BioFINDER-2	All participants	pTau231	55	0.9	0.418919
BioFINDER-2	All participants	pTau231	55	0.95	0.393939
BioFINDER-2	All participants	pTau231	55	0.975	0.370166
BioFINDER-2	All participants	pTau231	56	0.9	0.450704
BioFINDER-2	All participants	pTau231	56	0.95	0.41358
BioFINDER-2	All participants	pTau231	56	0.975	0.401163
BioFINDER-2	All participants	pTau231	57	0.9	0.472441
BioFINDER-2	All participants	pTau231	57	0.95	0.453237
BioFINDER-2	All participants	pTau231	57	0.975	0.414013
BioFINDER-2	All participants	pTau231	58	0.9	0.439189
BioFINDER-2	All participants	pTau231	58	0.95	0.428571
BioFINDER-2	All participants	pTau231	58	0.975	0.417647
BioFINDER-2	All participants	pTau231	59	0.9	0.370629
BioFINDER-2	All participants	pTau231	59	0.95	0.363636
BioFINDER-2	All participants	pTau231	59	0.975	0.331395
BioFINDER-2	All participants	pTau231	60	0.9	0.473214
BioFINDER-2	All participants	pTau231	60	0.95	0.370861
BioFINDER-2	All participants	pTau231	60	0.975	0.345455
BioFINDER-2	All participants	pTau231	61	0.9	0.442029
BioFINDER-2	All participants	pTau231	61	0.95	0.426667
BioFINDER-2	All participants	pTau231	61	0.975	0.409938
BioFINDER-2	All participants	pTau231	62	0.9	0.405594
BioFINDER-2	All participants	pTau231	62	0.95	0.388535
BioFINDER-2	All participants	pTau231	62	0.975	0.368421
BioFINDER-2	All participants	pTau231	63	0.9	0.43662
BioFINDER-2	All participants	pTau231	63	0.95	0.396341
BioFINDER-2	All participants	pTau231	63	0.975	0.394118
BioFINDER-2	All participants	pTau231	64	0.9	0.473684
BioFINDER-2	All participants	pTau231	64	0.95	0.443709
BioFINDER-2	All participants	pTau231	64	0.975	0.403509
BioFINDER-2	All participants	pTau231	65	0.9	0.496296
BioFINDER-2	All participants	pTau231	65	0.95	0.455128
[truncated: 706 more rows]

## Sheet: supp fig 4
cohort	group	bmk	iteration	sens_val	ppv	pu
[truncated: 2,400 more rows]

[truncated: 4 more sheets: supp fig 5, supp fig 6, supp fig 7a, supp fig 7b]
